# Supplementary material for: Evaluation of the Persistence of Higher-Order Strand Symmetry in Genomic Sequences by Novel Word Symmetry Distance Analysis
Source: Front Genet. 2019 Mar 7;10:148. doi: 10.3389/fgene.2019.00148 (PMC6416199; doi:10.3389/fgene.2019.00148)
Supplement: Supplementary file 8 [file Table_1.XLSX]

## Sheet: Archaea
Supplementary material 1-1. List of genomes analyzed (Archaea)
	Archaeal genome (species name)	Strain	Group	SubGroup	Assembly	Genome size (bp)	GC content (%)	RefSeq/GenBank accession number
1	Acidianus hospitalis W1	W1	TACK group	Crenarchaeota	GCA_000213215.1	2137654	34.1481	chromosome:NC_015518.1/CP002535.1
2	Acidilobus saccharovorans 345-15	345-15	TACK group	Crenarchaeota	GCA_000144915.1	1496453	57.2174	chromosome:NC_014374.1/CP001742.1
3	Aciduliprofundum boonei T469	T469	Euryarchaeota	unclassified Euryarchaeota	GCA_000025665.1	1486778	39.158	chromosome:NC_013926.1/CP001941.1
4	Aciduliprofundum sp. MAR08-339	MAR08-339	Euryarchaeota	unclassified Euryarchaeota	GCA_000327505.1	1437090	44.1295	chromosome:NC_019942.1/CP003168.1
5	Aeropyrum camini SY1 = JCM 12091	SY1	TACK group	Crenarchaeota	GCA_000591035.1	1595994	56.732	chromosome:AP012489.1
6	Aeropyrum pernix K1	K1	TACK group	Crenarchaeota	GCA_000011125.1	1669696	56.3113	chromosome:BA000002.3
7	Archaeoglobus fulgidus DSM 4304	DSM 4304	Euryarchaeota	Archaeoglobi	GCA_000008665.1	2178400	48.5817	chromosome:NC_000917.1/AE000782.1
8	Archaeoglobus profundus DSM 5631	DSM 5631	Euryarchaeota	Archaeoglobi	GCA_000025285.1	1560622	42.0084	chromosome:NC_013741.1/CP001857.1
9	Archaeoglobus sulfaticallidus PM70-1	PM70-1	Euryarchaeota	Archaeoglobi	GCA_000385565.1	2076931	43.239	chromosome:NC_021169.1/CP005290.1
10	Archaeoglobus veneficus SNP6	SNP6	Euryarchaeota	Archaeoglobi	GCA_000194625.1	1901943	47.049	chromosome:NC_015320.1/CP002588.1
11	Caldisphaera lagunensis DSM 15908	DSM 15908	TACK group	Crenarchaeota	GCA_000317795.1	1546846	30.034	chromosome:NC_019791.1/CP003378.1
12	Caldivirga maquilingensis IC-167	IC-167	TACK group	Crenarchaeota	GCA_000018305.1	2077567	43.0958	chromosome:NC_009954.1/CP000852.1
13	Candidatus Caldiarchaeum subterraneum		TACK group	Thaumarchaeota	GCA_000270325.1	1680938	51.6497	chromosome:BA000048.1
14	Candidatus Korarchaeum cryptofilum OPF8		TACK group	Candidatus Korarchaeota	GCA_000019605.1	1590757	49.0007	chromosome:NC_010482.1/CP000968.1
15	Candidatus Methanomassiliicoccus intestinalis Issoire-Mx1	Issoire-Mx1	Euryarchaeota	Thermoplasmata	GCA_000404225.1	1931651	41.2554	chromosome:NC_021353.1/CP005934.1
16	Candidatus Methanomethylophilus alvus Mx1201	Mx1201	Euryarchaeota	Thermoplasmata	GCA_000300255.2	1666795	55.5947	chromosome:NC_020913.1/CP004049.1
17	Candidatus Methanoplasma termitum	MpT1	Euryarchaeota	Thermoplasmata	GCA_000800805.1	1488669	49.2057	chromosome:NZ_CP010070.1/CP010070.1
18	Candidatus Nanopusillus acidilobi	7A	DPANN group	Nanoarchaeota	GCA_001552015.1	605887	24.2421	chromosome:CP010514.1
19	Candidatus Nitrocosmicus oleophilus	MY3	TACK group	Thaumarchaeota	GCA_000802205.2	3430706	34.1388	chromosome:CP012850.1
20	Candidatus Nitrosocosmicus sp. G61	G61	TACK group	Thaumarchaeota	GCA_001870125.1	2989777	33.9383	chromosome:CP017922.1
21	Candidatus Nitrosopelagicus brevis	CN25	TACK group	Thaumarchaeota	GCA_000812185.1	1232128	33.1578	chromosome:NZ_CP007026.1/CP007026.1
22	Candidatus Nitrosopumilus adriaticus	NF5	TACK group	Thaumarchaeota	GCA_000956175.1	1803090	33.4069	chromosome:NZ_CP011070.1/CP011070.1
23	Candidatus Nitrosopumilus koreensis AR1	AR1	TACK group	Thaumarchaeota	GCA_000299365.1	1639964	34.1832	chromosome:CP003842.1
24	Candidatus Nitrosopumilus piranensis	D3C	TACK group	Thaumarchaeota	GCA_000875775.1	1713078	33.8204	chromosome:CP010868.1
25	Candidatus Nitrosopumilus sediminis	AR2	TACK group	Thaumarchaeota	GCA_000299395.1	1690905	33.5887	chromosome:NC_018656.1/CP003843.1
26	Candidatus Nitrososphaera evergladensis SR1		TACK group	Thaumarchaeota	GCA_000730285.1	2954373	50.1405	chromosome:CP007174.1
27	Candidatus Nitrososphaera gargensis Ga9.2		TACK group	Thaumarchaeota	GCA_000303155.1	2833868	48.3472	chromosome:CP002408.1
28	Candidatus Nitrosotenuis cloacae	SAT1	TACK group	Thaumarchaeota	GCA_000955905.3	1620156	40.9969	chromosome:NZ_CP011097.1/CP011097.2
29	Cuniculiplasma divulgatum	PM4 (=JCM 30641; =VKM B-2940)	Euryarchaeota	Thermoplasmata	GCA_900090055.1	1878916	37.1606	chromosome I:NZ_LT719092.1/LT719092.1
30	Desulfurococcus fermentans DSM 16532	DSM 16532	TACK group	Crenarchaeota	GCA_000231015.3	1384116	44.8288	chromosome:NC_018001.1/CP003321.1
31	Desulfurococcus kamchatkensis 1221n	1221n	TACK group	Crenarchaeota	GCA_000020905.1	1365223	45.3391	chromosome:NC_011766.1/CP001140.1
32	Desulfurococcus mucosus DSM 2162	DSM 2162	TACK group	Crenarchaeota	GCA_000186365.1	1314639	53.1417	chromosome:NC_014961.1/CP002363.1
33	Ferroglobus placidus DSM 10642	DSM 10642	Euryarchaeota	Archaeoglobi	GCA_000025505.1	2196266	44.1354	chromosome:NC_013849.1/CP001899.1
34	Ferroplasma acidarmanus fer1	fer1	Euryarchaeota	Thermoplasmata	GCA_000152265.2	1935211	36.4658	chromosome:NC_021592.1/CP004145.1
35	Ferroplasma acidiphilum	Y	Euryarchaeota	Thermoplasmata	GCA_002078355.1	1826943	36.4925	chromosome:CP015363.1
36	Fervidicoccus fontis Kam940	Kam940	TACK group	Crenarchaeota	GCA_000258425.1	1319206	37.4742	chromosome:CP003423.1
37	Geoglobus acetivorans	SBH6	Euryarchaeota	Archaeoglobi	GCA_000789255.1	1860815	46.8407	chromosome:NZ_CP009552.1/CP009552.1
38	Geoglobus ahangari	234	Euryarchaeota	Archaeoglobi	GCA_001006045.1	1770093	53.1086	chromosome:NZ_CP011267.1/CP011267.1
39	Halalkalicoccus jeotgali B3	B3	Euryarchaeota	Halobacteria	GCA_000196895.1	2809118	64.9597	chromosome:NC_014297.1/CP002062.1
40	Halanaeroarchaeum sulfurireducens	HSR2	Euryarchaeota	Halobacteria	GCA_001011115.1	2085482	63.2909	chromosome:NZ_CP008874.1/CP008874.1
41	haloarchaeon HSR6 (Halodesulfurarchaeum formicicum)	HSR6	Euryarchaeota	Halobacteria	GCA_001886955.1	2085946	63.6212	chromosome:NZ_CP016804.1/CP016804.1
42	Haloarcula hispanica ATCC 33960	CGMCC 1.2049	Euryarchaeota	Halobacteria	GCA_000223905.1	3484189	62.7537	chromosome I:NC_015948.1/CP002921.1; chromosome II:NC_015943.1/CP002922.1
43	Haloarcula marismortui ATCC 43049	ATCC 43049	Euryarchaeota	Halobacteria	GCA_000011085.1	3419774	61.9313	chromosome I:NC_006396.1/AY596297.1; chromosome II:NC_006397.1/AY596298.1
44	Haloarcula sp. CBA1115	CBA1115	Euryarchaeota	Halobacteria	GCA_000827835.1	3423144	62.9699	chromosome:NZ_CP010529.1/CP010529.1
45	Halobacterium hubeiense	JI20-1	Euryarchaeota	Halobacteria	GCA_001488575.1	2510607	68.4068	chromosome I:NZ_LN831302.1/LN831302.1
46	Halobacterium salinarum NRC-1	NRC-1; ATCC 700922	Euryarchaeota	Halobacteria	GCA_000006805.1	2014239	67.913	chromosome:NC_002607.1/AE004437.1
47	Halobacterium sp. DL1	DL1	Euryarchaeota	Halobacteria	GCA_000230955.3	2846968	67.485	chromosome:NZ_CP007060.1/CP007060.1
48	Halobiforma lacisalsi AJ5	AJ5	Euryarchaeota	Halobacteria	GCA_000226975.3	4161587	65.7318	chromosome:NZ_CP019285.1/CP019285.1
49	Haloferax gibbonsii	ARA6	Euryarchaeota	Halobacteria	GCA_001190965.1	2945391	67.0617	chromosome:NZ_CP011947.1/CP011947.1
50	Haloferax mediterranei ATCC 33500	CGMCC 1.2087	Euryarchaeota	Halobacteria	GCA_000306765.2	2948884	61.1213	chromosome:NC_017941.2/CP001868.2
51	Haloferax volcanii DS2	DS2	Euryarchaeota	Halobacteria	GCA_000025685.1	2847757	66.6386	chromosome:NC_013967.1/CP001956.1
52	Halogeometricum borinquense DSM 11551	PR 3	Euryarchaeota	Halobacteria	GCA_000172995.2	2820544	61.0636	chromosome:NC_014729.1/CP001690.1
53	Halolamina sediminis	Hb3	Euryarchaeota	Halobacteria	GCA_001886615.1	3543891	67.8833	chromosome:NZ_CP018139.1/CP018139.1
54	Halomicrobium mukohataei DSM 12286	DSM 12286	Euryarchaeota	Halobacteria	GCA_000023965.1	3110487	65.6291	chromosome:NC_013202.1/CP001688.1
55	halophilic archaeon DL31	DL31	unclassified Archaea	unclassified Archaea (miscellaneous)	GCA_000224475.1	2913689	63.8976	chromosome:NC_015954.1/CP002988.1
56	Halopiger xanaduensis SH-6	SH-6	Euryarchaeota	Halobacteria	GCA_000217715.1	3668009	65.9818	chromosome:NC_015666.1/CP002839.1
57	Haloquadratum walsbyi C23	DSM 16854 = C23	Euryarchaeota	Halobacteria	GCA_000237865.1	3148033	47.7826	chromosome:NC_017459.1/FR746099.1
58	Halorhabdus tiamatea SARL4B	type strain: SARL4B	Euryarchaeota	Halobacteria	GCA_000470655.1	2815791	63.3686	chromosome I:NC_021921.1/HF571520.1
59	Halorhabdus utahensis DSM 12940	DSM 12940	Euryarchaeota	Halobacteria	GCA_000023945.1	3116795	62.9	chromosome:NC_013158.1/CP001687.1
60	Halorientalis sp. IM1011	IM1011	Euryarchaeota	Halobacteria	GCA_001989615.1	3381613	65.9559	chromosome:NZ_CP019067.1/CP019067.1
61	Halorubrum lacusprofundi ATCC 49239	ATCC 49239	Euryarchaeota	Halobacteria	GCA_000022205.1	3261238	65.177	chromosome 1:NC_012029.1/CP001365.1; chromosome 2:NC_012028.1/CP001366.1
62	Halostagnicola larsenii XH-48	XH-48	Euryarchaeota	Halobacteria	GCA_000517625.1	2789326	61.9472	chromosome:NZ_CP007055.1/CP007055.1
63	Haloterrigena daqingensis	JX313	Euryarchaeota	Halobacteria	GCA_001971705.1	3397437	61.7212	chromosome:NZ_CP019327.1/CP019327.1
64	Haloterrigena turkmenica DSM 5511	DSM 5511	Euryarchaeota	Halobacteria	GCA_000025325.1	3889038	65.8334	chromosome:NC_013743.1/CP001860.1
65	Halovivax ruber XH-70	XH-70	Euryarchaeota	Halobacteria	GCA_000328525.1	3223876	64.336	chromosome:CP003050.1
66	Hyperthermus butylicus DSM 5456	DSM 5456	TACK group	Crenarchaeota	GCA_000015145.1	1667163	53.7367	chromosome:NC_008818.1/CP000493.1
67	Ignicoccus hospitalis KIN4/I	KIN4/I	TACK group	Crenarchaeota	GCA_000017945.1	1297538	56.5203	chromosome:NC_009776.1/CP000816.1
68	Ignicoccus islandicus DSM 13165	DSM 13165	TACK group	Crenarchaeota	GCA_001481685.1	1394664	44.9004	chromosome:NZ_CP006867.1/CP006867.1
69	Ignisphaera aggregans DSM 17230	DSM 17230	TACK group	Crenarchaeota	GCA_000145985.1	1875953	35.6866	chromosome:CP002098.1
70	Metallosphaera cuprina Ar-4	Ar-4	TACK group	Crenarchaeota	GCA_000204925.1	1840348	41.9946	chromosome:NC_015435.1/CP002656.1
71	Metallosphaera sedula	ARS50-1	TACK group	Crenarchaeota	GCA_001266655.1	2191533	46.2252	chromosome:NZ_CP012172.1/CP012172.1
72	Methanobacterium congolense		Euryarchaeota	Methanobacteria	GCA_900095295.1	2451457	38.5078	chromosome I:NZ_LT607756.1/LT607756.1
73	Methanobacterium formicicum	BRM9	Euryarchaeota	Methanobacteria	GCA_000762265.1	2449987	41.3395	chromosome:NZ_CP006933.1/CP006933.1
74	Methanobacterium lacus	AL-21	Euryarchaeota	Methanobacteria	GCA_000191585.1	2583753	35.8287	chromosome:NC_015216.1/CP002551.1
75	Methanobacterium paludis	SWAN1	Euryarchaeota	Methanobacteria	GCA_000214725.1	2546541	35.7318	chromosome:NC_015574.1/CP002772.1
76	Methanobacterium sp. MB1		Euryarchaeota	Methanobacteria	GCA_000499765.1	2029766	39.7424	chromosome I:NC_023044.1/HG425166.1
77	Methanobrevibacter millerae	SM9	Euryarchaeota	Methanobacteria	GCA_001477655.1	2543538	31.8109	chromosome:NZ_CP011266.1/CP011266.1
78	Methanobrevibacter olleyae	YLM1	Euryarchaeota	Methanobacteria	GCA_001563245.1	2201192	26.9318	chromosome:NZ_CP014265.1/CP014265.1
79	Methanobrevibacter ruminantium M1	M1	Euryarchaeota	Methanobacteria	GCA_000024185.1	2937203	32.641	chromosome:NC_013790.1/CP001719.1
80	Methanobrevibacter smithii ATCC 35061	ATCC 35061; PS; DSMZ 861	Euryarchaeota	Methanobacteria	GCA_000016525.1	1853160	31.0342	chromosome:NC_009515.1/CP000678.1
81	Methanobrevibacter sp. AbM4	AbM4	Euryarchaeota	Methanobacteria	GCA_000404165.1	1998189	29.0386	chromosome:NC_021355.1/CP004050.1
82	Methanobrevibacter sp. YE315	YE315	Euryarchaeota	Methanobacteria	GCA_001548675.1	2273296	34.2481	chromosome:NZ_CP010834.1/CP010834.1
83	Methanocaldococcus bathoardescens	JH146	Euryarchaeota	Methanococci	GCA_000739065.1	1607556	30.7881	chromosome:NZ_CP009149.1/CP009149.1
84	Methanocaldococcus fervens AG86	AG86	Euryarchaeota	Methanococci	GCA_000023985.1	1485061	32.2099	chromosome:NC_013156.1/CP001696.1
85	Methanocaldococcus infernus ME	ME	Euryarchaeota	Methanococci	GCA_000092305.1	1328194	33.6185	chromosome:NC_014122.1/CP002009.1
86	Methanocaldococcus jannaschii DSM 2661	DSM 2661	Euryarchaeota	Methanococci	GCA_000091665.1	1664970	31.4263	chromosome:NC_000909.1/L77117.1
87	Methanocaldococcus sp. FS406-22	FS406-22	Euryarchaeota	Methanococci	GCA_000025525.1	1760939	32.0418	chromosome:NC_013887.1/CP001901.1
88	Methanocaldococcus vulcanius M7	M7	Euryarchaeota	Methanococci	GCA_000024625.1	1746329	31.4894	chromosome:NC_013407.1/CP001787.1
89	Methanocella arvoryzae MRE50	MRE50	Euryarchaeota	Methanomicrobia	GCA_000063445.1	3179916	54.603	chromosome:NC_009464.1/AM114193.2
90	Methanocella conradii HZ254	HZ254	Euryarchaeota	Methanomicrobia	GCA_000251105.1	2378438	52.7402	chromosome:NC_017034.1/CP003243.1
91	Methanocella paludicola SANAE	SANAE	Euryarchaeota	Methanomicrobia	GCA_000011005.1	2957635	54.9169	chromosome:AP011532.1
92	Methanococcoides burtonii DSM 6242	DSM 6242	Euryarchaeota	Methanomicrobia	GCA_000013725.1	2575032	40.7581	chromosome:NC_007955.1/CP000300.1
93	Methanococcoides methylutens MM1	MM1	Euryarchaeota	Methanomicrobia	GCA_000970325.1	2394636	44.0232	chromosome:NZ_CP009518.1/CP009518.1
94	Methanococcus aeolicus Nankai-3	Nankai-3	Euryarchaeota	Methanococci	GCA_000017185.1	1569500	30.0375	chromosome:NC_009635.1/CP000743.1
95	Methanococcus maripaludis C6	C6	Euryarchaeota	Methanococci	GCA_000018485.1	1744193	33.4232	chromosome:NC_009975.1/CP000867.1
96	Methanococcus vannielii SB	SB	Euryarchaeota	Methanococci	GCA_000017165.1	1720048	31.3283	chromosome:NC_009634.1/CP000742.1
97	Methanococcus voltae A3	A3	Euryarchaeota	Methanococci	GCA_000006175.2	1936387	28.5946	chromosome:NC_014222.1/CP002057.1
98	Methanocorpusculum labreanum Z	Z	Euryarchaeota	Methanomicrobia	GCA_000015765.1	1804962	50.0066	chromosome:NC_008942.1/CP000559.1
99	Methanoculleus bourgensis MS2	MS2T	Euryarchaeota	Methanomicrobia	GCA_000304355.2	2789774	60.64	chromosome I:NC_018227.2/HE964772.2
100	Methanoculleus marisnigri JR1	JR1	Euryarchaeota	Methanomicrobia	GCA_000015825.1	2478101	62.0629	chromosome:NC_009051.1/CP000562.1
101	Methanoculleus sp. MAB1		Euryarchaeota	Methanomicrobia	GCA_900036045.1	2859299	60.2576	chromosome I:NZ_LT158599.1/LT158599.1
102	methanogenic archaeon ISO4-H5	ISO4-H5	Euryarchaeota	Thermoplasmata	GCA_001560915.1	1937883	54.0039	chromosome:NZ_CP014214.1/CP014214.1
103	Methanohalobium evestigatum Z-7303	Z-7303	Euryarchaeota	Methanomicrobia	GCA_000196655.1	2242317	36.6288	chromosome:NC_014253.1/CP002069.1
104	Methanohalophilus halophilus	Z-7982	Euryarchaeota	Methanomicrobia	GCA_001889405.1	2022959	42.4004	chromosome:NZ_CP017921.1/CP017921.1
105	Methanohalophilus mahii DSM 5219	DSM 5219	Euryarchaeota	Methanomicrobia	GCA_000025865.1	2012424	42.6182	chromosome:NC_014002.1/CP001994.1
106	Methanolacinia petrolearia DSM 11571		Euryarchaeota	Methanomicrobia	GCA_000147875.1	2843290	47.3992	chromosome:NC_014507.1/CP002117.1
107	Methanolobus psychrophilus R15	R15	Euryarchaeota	Methanomicrobia	GCA_000306725.1	3072769	44.6109	chromosome:NC_018876.1/CP003083.1
108	Methanomethylovorans hollandica DSM 15978	DSM 15978	Euryarchaeota	Methanomicrobia	GCA_000328665.1	2428904	42.6241	chromosome:NC_019977.1/CP003362.1
109	Methanopyrus kandleri AV19	AV19	Euryarchaeota	Methanopyri	GCA_000007185.1	1694969	61.1592	chromosome:AE009439.1
110	Methanoregula boonei 6A8	6A8	Euryarchaeota	Methanomicrobia	GCA_000017625.1	2542943	54.5136	chromosome:NC_009712.1/CP000780.1
111	Methanoregula formicica SMSP	SMSP	Euryarchaeota	Methanomicrobia	GCA_000327485.1	2820858	55.1959	chromosome:NC_019943.1/CP003167.1
112	Methanosaeta concilii GP6	GP6	Euryarchaeota	Methanomicrobia	GCA_000204415.1	3008626	51.0304	chromosome:NC_015416.1/CP002565.1
113	Methanosaeta harundinacea 6Ac	6Ac	Euryarchaeota	Methanomicrobia	GCA_000235565.1	2559043	60.6274	chromosome:NC_017527.1/CP003117.1
114	Methanosaeta thermophila PT	PT	Euryarchaeota	Methanomicrobia	GCA_000014945.1	1879471	53.5453	chromosome:CP000477.1
115	Methanosalsum zhilinae DSM 4017	DSM 4017	Euryarchaeota	Methanomicrobia	GCA_000217995.1	2138444	39.156	chromosome:NC_015676.1/CP002101.1
116	Methanosarcina acetivorans C2A	C2A	Euryarchaeota	Methanomicrobia	GCA_000007345.1	5751492	42.6809	chromosome:NC_003552.1/AE010299.1
117	Methanosarcina barkeri str. Fusaro	Fusaro	Euryarchaeota	Methanomicrobia	GCA_000195895.1	4837408	39.276	chromosome:NC_007355.1/CP000099.1
118	Methanosarcina horonobensis HB-1 = JCM 15518	HB-1	Euryarchaeota	Methanomicrobia	GCA_000970285.1	5018607	41.311	chromosome:NZ_CP009516.1/CP009516.1
119	Methanosarcina lacustris Z-7289	Z-7289	Euryarchaeota	Methanomicrobia	GCA_000970265.1	4139808	41.8228	chromosome:NZ_CP009515.1/CP009515.1
120	Methanosarcina mazei LYC	LYC	Euryarchaeota	Methanomicrobia	GCA_000970225.1	4154344	41.3906	chromosome:NZ_CP009513.1/CP009513.1
121	Methanosarcina mazei Tuc01	Tuc01	Euryarchaeota	Methanomicrobia	GCA_000341715.1	3427949	42.4781	chromosome:CP004144.1
122	Methanosarcina siciliae T4/M	T4/M	Euryarchaeota	Methanomicrobia	GCA_000970085.1	5017558	42.9404	chromosome:NZ_CP009506.1/CP009506.1
123	Methanosarcina sp. Kolksee	Kolksee	Euryarchaeota	Methanomicrobia	GCA_000969945.1	4499114	39.9132	chromosome:NZ_CP009524.1/CP009524.1
124	Methanosarcina sp. MTP4	MTP4	Euryarchaeota	Methanomicrobia	GCA_000970045.1	4211468	45.9302	chromosome:NZ_CP009505.1/CP009505.1
125	Methanosarcina sp. WH1	WH1	Euryarchaeota	Methanomicrobia	GCA_000970005.1	3914091	41.8192	chromosome:NZ_CP009504.1/CP009504.1
126	Methanosarcina sp. WWM596	WWM596	Euryarchaeota	Methanomicrobia	GCA_000969965.1	4137337	41.6925	chromosome:NZ_CP009503.1/CP009503.1
127	Methanosarcina thermophila CHTI-55	CHTI-55	Euryarchaeota	Methanomicrobia	GCA_000969925.1	3130228	41.2366	chromosome:CP009502.1
128	Methanosarcina vacuolata Z-761	Z-761	Euryarchaeota	Methanomicrobia	GCA_000969905.1	4505752	39.7795	chromosome:NZ_CP009520.1/CP009520.1
129	Methanosphaera stadtmanae DSM 3091	DSM 3091	Euryarchaeota	Methanobacteria	GCA_000012545.1	1767403	27.6337	chromosome:NC_007681.1/CP000102.1
130	Methanosphaerula palustris E1-9c	E1-9c	Euryarchaeota	Methanomicrobia	GCA_000021965.1	2922917	55.3537	chromosome:NC_011832.1/CP001338.1
131	Methanospirillum hungatei JF-1	JF-1	Euryarchaeota	Methanomicrobia	GCA_000013445.1	3544738	45.149	chromosome:NC_007796.1/CP000254.1
132	Methanothermobacter marburgensis str. Marburg	Marburg	Euryarchaeota	Methanobacteria	GCA_000145295.1	1634695	48.6494	chromosome:NC_014408.1/CP001710.1
133	Methanothermobacter sp. CaT2	CaT2	Euryarchaeota	Methanobacteria	GCA_000828575.1	1720003	49.3915	chromosome:NZ_AP011952.1/AP011952.1
134	Methanothermobacter thermautotrophicus str. Delta H	Delta H	Euryarchaeota	Methanobacteria	GCA_000008645.1	1751377	49.5439	chromosome:NC_000916.1/AE000666.1
135	Methanothermobacter wolfeii		Euryarchaeota	Methanobacteria	GCA_900095815.1	1686891	48.8862	chromosome I:NZ_LT608329.1/LT608329.1
136	Methanothermococcus okinawensis IH1	IH1	Euryarchaeota	Methanococci	GCA_000179575.2	1662525	29.2987	chromosome:NC_015636.1/CP002792.1
137	Methanothermus fervidus DSM 2088	DSM 2088	Euryarchaeota	Methanobacteria	GCA_000166095.1	1243342	31.637	chromosome:NC_014658.1/CP002278.1
138	Methanotorris igneus Kol 5	Kol 5	Euryarchaeota	Methanococci	GCA_000214415.1	1854197	32.2999	chromosome:NC_015562.1/CP002737.1
139	Nanoarchaeum equitans Kin4-M		DPANN group	Nanoarchaeota	GCA_000008085.1	490885	31.5595	chromosome:AE017199.1
140	Nanohaloarchaea archaeon SG9		DPANN group	Candidatus Nanohaloarchaeota	GCA_001761425.1	1118574	46.3681	chromosome:CP012986.1
141	Natrialba magadii ATCC 43099	ATCC 43099	Euryarchaeota	Halobacteria	GCA_000025625.1	3751858	61.4208	chromosome:NC_013922.1/CP001932.1
142	Natrinema pellirubrum DSM 15624	DSM 15624	Euryarchaeota	Halobacteria	GCA_000230735.3	3790479	64.9319	chromosome:NC_019962.1/CP003372.1
143	Natrinema sp. J7-2	J7-2	Euryarchaeota	Halobacteria	GCA_000281695.1	3697626	64.249	chromosome:NC_018224.1/CP003412.1
144	Natronobacterium gregoryi SP2	SP2	Euryarchaeota	Halobacteria	GCA_000230715.3	3788356	62.2355	chromosome:NC_019792.1/CP003377.1
145	Natronococcus occultus SP4	SP4	Euryarchaeota	Halobacteria	GCA_000328685.1	4013216	64.9358	chromosome:NC_019974.1/CP003929.1
146	Natronomonas moolapensis 8.8.11	8.8.11	Euryarchaeota	Halobacteria	GCA_000591055.1	2912573	64.5258	chromosome:NC_020388.1/HF582854.1
147	Natronomonas pharaonis DSM 2160	Gabara	Euryarchaeota	Halobacteria	GCA_000026045.1	2595221	63.4402	chromosome:NC_007426.1/CR936257.1
148	Nitrosopumilus maritimus SCM1	SCM1	TACK group	Thaumarchaeota	GCA_000018465.1	1645259	34.1675	chromosome:CP000866.1
149	Nitrososphaera viennensis EN76	EN76	TACK group	Thaumarchaeota	GCA_000698785.1	2527938	52.7155	chromosome:NZ_CP007536.1/CP007536.1
150	Palaeococcus pacificus DY20341	DY20341	Euryarchaeota	Thermococci	GCA_000725425.1	1859370	43.0443	chromosome:NZ_CP006019.1/CP006019.1
151	Picrophilus torridus DSM 9790	DSM 9790	Euryarchaeota	Thermoplasmata	GCA_000008265.1	1545895	35.9704	chromosome:NC_005877.1/AE017261.1
152	Pyrobaculum aerophilum str. IM2	IM2	TACK group	Crenarchaeota	GCA_000007225.1	2222430	51.3625	chromosome:AE009441.1
153	Pyrobaculum arsenaticum DSM 13514	DSM 13514	TACK group	Crenarchaeota	GCA_000016385.1	2121076	55.0509	chromosome:CP000660.1
154	Pyrobaculum calidifontis JCM 11548	JCM 11548	TACK group	Crenarchaeota	GCA_000015805.1	2009313	57.1508	chromosome:CP000561.1
155	Pyrobaculum ferrireducens	1860	TACK group	Crenarchaeota	GCA_000234805.1	2467972	56.9668	chromosome:CP003098.1
156	Pyrobaculum islandicum DSM 4184	DSM 4184	TACK group	Crenarchaeota	GCA_000015205.1	1826402	49.599	chromosome:NC_008701.1/CP000504.1
157	Pyrobaculum neutrophilum V24Sta	V24Sta	TACK group	Crenarchaeota	GCA_000019805.1	1769823	59.9106	chromosome:CP001014.1
158	Pyrobaculum oguniense TE7	TE7	TACK group	Crenarchaeota	GCA_000247545.1	2436033	55.082	chromosome:CP003316.1
159	Pyrobaculum sp. WP30	WP30	TACK group	Crenarchaeota	GCA_001189275.1	1993257	58.3084	chromosome:CP012158.1
160	Pyrococcus abyssi GE5	Orsay	Euryarchaeota	Thermococci	GCA_000195935.2	1765118	44.7139	chromosome:NC_000868.1/AL096836.1
161	Pyrococcus furiosus DSM 3638	DSM 3638	Euryarchaeota	Thermococci	GCA_000007305.1	1908256	40.7699	chromosome:NC_003413.1/AE009950.1
162	Pyrococcus horikoshii OT3	OT3	Euryarchaeota	Thermococci	GCA_000011105.1	1738505	41.879	chromosome:NC_000961.1/BA000001.2
163	Pyrococcus kukulkanii	NCB100	Euryarchaeota	Thermococci	GCA_001577775.1	1977126	44.6221	chromosome:NZ_CP010835.1/CP010835.1
164	Pyrococcus sp. NA2	NA2	Euryarchaeota	Thermococci	GCA_000211475.1	1861320	42.7403	chromosome:NC_015474.1/CP002670.1
165	Pyrococcus sp. ST04	ST04	Euryarchaeota	Thermococci	GCA_000263735.1	1736885	42.2933	chromosome:NC_017946.1/CP003534.1
166	Pyrococcus yayanosii CH1	CH1	Euryarchaeota	Thermococci	GCA_000215995.1	1716818	51.6375	chromosome:NC_015680.1/CP002779.1
167	Pyrodictium delaneyi	Su06	TACK group	Crenarchaeota	GCA_001412615.1	2023836	53.914	chromosome:NZ_CP013011.1/CP013011.1
168	Pyrolobus fumarii 1A	1A	TACK group	Crenarchaeota	GCA_000223395.1	1843267	54.9041	chromosome:NC_015931.1/CP002838.1
169	Salinarchaeum sp. Harcht-Bsk1	Harcht-Bsk1	Euryarchaeota	Halobacteria	GCA_000403645.1	3255260	66.586	chromosome:NC_021313.1/CP005962.1
170	Staphylothermus hellenicus DSM 12710	DSM 12710	TACK group	Crenarchaeota	GCA_000092465.1	1580347	36.8383	chromosome:NC_014205.1/CP002051.1
171	Staphylothermus marinus F1	F1	TACK group	Crenarchaeota	GCA_000015945.1	1570485	35.7265	chromosome:NC_009033.1/CP000575.1
172	Sulfolobus acidocaldarius DSM 639	DSM 639	TACK group	Crenarchaeota	GCA_000012285.1	2225959	36.7076	chromosome:NC_007181.1/CP000077.1
173	Sulfolobus islandicus M.14.25	M.14.25	TACK group	Crenarchaeota	GCA_000022405.1	2608832	35.0995	chromosome:NC_012588.1/CP001400.1
174	Sulfolobus solfataricus	SULB	TACK group	Crenarchaeota	GCA_000968355.1	2727261	35.8598	chromosome:NZ_CP011055.1/CP011055.1
175	Sulfolobus sp. A20	A20	TACK group	Crenarchaeota	GCA_001719125.1	2688317	34.7753	chromosome:NZ_CP017006.1/CP017006.1
176	Sulfolobus tokodaii str. 7	7	TACK group	Crenarchaeota	GCA_000011205.1	2694756	32.7867	chromosome:NC_003106.2/BA000023.2
177	Thermococcus barophilus	CH5	Euryarchaeota	Thermococci	GCA_001433455.1	2388527	41.8369	chromosome:NZ_CP013050.1/CP013050.1
178	Thermococcus chitonophagus		Euryarchaeota	Thermococci	GCA_900012635.1	1969648	44.9205	chromosome I:NZ_LN999010.1/LN999010.1
179	Thermococcus cleftensis	CL1	Euryarchaeota	Thermococci	GCA_000265525.1	1950313	55.8175	chromosome:NC_018015.1/CP003651.1
180	Thermococcus eurythermalis	A501	Euryarchaeota	Thermococci	GCA_000769655.1	2122535	53.4656	chromosome:NZ_CP008887.1/CP008887.1
181	Thermococcus gammatolerans EJ3	EJ3; DSM 15229	Euryarchaeota	Thermococci	GCA_000022365.1	2045438	53.5615	chromosome:NC_012804.1/CP001398.1
182	Thermococcus guaymasensis DSM 11113	DSM 11113	Euryarchaeota	Thermococci	GCA_000816105.1	1920914	52.8623	chromosome:NZ_CP007140.1/CP007140.1
183	Thermococcus kodakarensis KOD1	KOD1	Euryarchaeota	Thermococci	GCA_000009965.1	2088737	51.9955	chromosome:NC_006624.1/AP006878.1
184	Thermococcus litoralis DSM 5473	DSM 5473	Euryarchaeota	Thermococci	GCA_000246985.3	2215172	43.0872	chromosome:NC_022084.1/CP006670.1
185	Thermococcus nautili	30-1	Euryarchaeota	Thermococci	GCA_000585495.1	1976356	54.8417	chromosome:NZ_CP007264.1/CP007264.1
186	Thermococcus onnurineus NA1	NA1	Euryarchaeota	Thermococci	GCA_000018365.1	1847607	51.2727	chromosome:NC_011529.1/CP000855.1
187	Thermococcus paralvinellae	ES1	Euryarchaeota	Thermococci	GCA_000517445.1	1957742	40.2965	chromosome:NZ_CP006965.1/CP006965.1
188	Thermococcus peptonophilus	OG-1	Euryarchaeota	Thermococci	GCA_001592435.1	1847000	51.7292	chromosome:NZ_CP014750.1/CP014750.1
189	Thermococcus piezophilus	CDGS	Euryarchaeota	Thermococci	GCA_001647085.1	1928800	51.107	chromosome:NZ_CP015520.1/CP015520.1
190	Thermococcus sibiricus MM 739	MM 739	Euryarchaeota	Thermococci	GCA_000022545.1	1845800	40.2013	chromosome:NC_012883.1/CP001463.1
191	Thermococcus sp. 2319x1	2319x1	Euryarchaeota	Thermococci	GCA_001484685.1	1961221	44.5968	chromosome:NZ_CP012200.1/CP012200.1
192	Thermococcus sp. 4557	4557	Euryarchaeota	Thermococci	GCA_000221185.1	2011320	56.0788	chromosome:NC_015865.1/CP002920.1
193	Thermococcus sp. AM4	AM4	Euryarchaeota	Thermococci	GCA_000151205.2	2086428	54.781	chromosome:NC_016051.1/CP002952.1
194	Thermofilum adornatus		TACK group	Crenarchaeota	GCA_000446015.1	1750259	46.5063	chromosome:NC_022093.1/CP006646.1
195	Thermofilum carboxyditrophus 1505	1505	TACK group	Crenarchaeota	GCA_000813245.1	1754190	46.4039	chromosome:NZ_CP007493.1/CP007493.1
196	Thermofilum pendens Hrk 5	Hrk 5	TACK group	Crenarchaeota	GCA_000015225.1	1781889	57.6657	chromosome:NC_008698.1/CP000505.1
197	Thermofilum uzonense	1807-2	TACK group	Crenarchaeota	GCA_000993805.1	1611988	47.9401	chromosome:NZ_CP009961.1/CP009961.1
198	Thermogladius cellulolyticus 1633	1633	TACK group	Crenarchaeota	GCA_000264495.1	1356318	55.6412	chromosome:NC_017954.1/CP003531.1
199	Thermoplasma acidophilum DSM 1728	DSM1728	Euryarchaeota	Thermoplasmata	GCA_000195915.1	1564906	45.9944	chromosome:NC_002578.1/AL139299.1
200	Thermoplasma volcanium GSS1	GSS1	Euryarchaeota	Thermoplasmata	GCA_000011185.1	1584804	39.9185	chromosome:NC_002689.2/BA000011.4
201	Thermoplasmatales archaeon BRNA1	BRNA1	Euryarchaeota	Thermoplasmata	GCA_000350305.1	1461105	58.303	chromosome:NC_020892.1/CP002916.1
202	Thermoproteus tenax Kra 1	Kra 1	TACK group	Crenarchaeota	GCA_000253055.1	1841542	55.1283	chromosome:NC_016070.1/FN869859.1
203	Thermoproteus uzoniensis 768-20	768-20	TACK group	Crenarchaeota	GCA_000193375.1	1936063	59.6551	chromosome:NC_015315.1/CP002590.1
204	Thermosphaera aggregans DSM 11486	DSM 11486	TACK group	Crenarchaeota	GCA_000092185.1	1316595	46.7343	chromosome:NC_014160.1/CP001939.1
205	Vulcanisaeta distributa DSM 14429	DSM 14429	TACK group	Crenarchaeota	GCA_000148385.1	2374137	45.4277	chromosome:NC_014537.1/CP002100.1
206	Vulcanisaeta moutnovskia 768-28	768-28	TACK group	Crenarchaeota	GCA_000190315.1	2298983	42.387	chromosome:NC_015151.1/CP002529.1

## Sheet: Bacteria
Supplementary material 1-2. List of genomes analyzed (Bactiera)
	Bacterial genome (species name)	Strain	Group	SubGroup	Assembly	Genome size (bp)	GC content (%)	RefSeq/GenBank accession number
1	[Bacillus thuringiensis] serovar konkukian str. 97-27	97-27	Terrabacteria group	Firmicutes	GCA_000008505.1	5237682	35.4053	chromosome:NC_005957.1/AE017355.1
2	[Bacillus] selenitireducens MLS10	MLS10	Terrabacteria group	Firmicutes	GCA_000093085.1	3592487	48.67	chromosome:NC_014219.1/CP001791.1
3	[Brevibacterium] flavum	ATCC 15168	Terrabacteria group	Actinobacteria	GCA_000987865.1	3338699	54.1371	chromosome:NZ_CP011309.1/CP011309.1
4	[Clostridium] acidurici 9a	9a	Terrabacteria group	Firmicutes	GCA_000299355.1	3105335	29.9346	chromosome:NC_018664.1/CP003326.1
5	[Clostridium] cellulolyticum H10	H10; ATCC 35319	Terrabacteria group	Firmicutes	GCA_000022065.1	4068724	37.404	chromosome:NC_011898.1/CP001348.1
6	[Clostridium] cellulosi		Terrabacteria group	Firmicutes	GCA_000953215.1	2229578	44.1481	chromosome I:NZ_LM995447.1/LM995447.1
7	[Clostridium] clariflavum DSM 19732	DSM 19732	Terrabacteria group	Firmicutes	GCA_000237085.1	4897678	35.7172	chromosome:NC_016627.1/CP003065.1
8	[Clostridium] propionicum DSM 1682	X2	Terrabacteria group	Firmicutes	GCA_001561955.1	3120417	38.9487	chromosome:NZ_CP014223.1/CP014223.1
9	[Clostridium] saccharolyticum WM1	WM1	Terrabacteria group	Firmicutes	GCA_000144625.1	4662871	45.0047	chromosome:NC_014376.1/CP002109.1
10	[Clostridium] stercorarium subsp. leptospartum DSM 9219	DSM 9219	Terrabacteria group	Firmicutes	GCA_001697285.1	3148357	41.9611	chromosome:NZ_CP014673.1/CP014673.1
11	[Eubacterium rectale] ATCC 33656	ATCC 33656	Terrabacteria group	Firmicutes	GCA_000020605.1	3449685	41.4812	chromosome:NC_012781.1/CP001107.1
12	[Eubacterium] eligens ATCC 27750	ATCC 27750	Terrabacteria group	Firmicutes	GCA_000146185.1	2144190	37.7127	chromosome:NC_012778.1/CP001104.1
13	[Haemophilus] ducreyi	VAN5	Proteobacteria	Gammaproteobacteria	GCA_001647795.1	1667484	38.1467	chromosome:NZ_CP015428.1/CP015428.1
14	[Haemophilus] parasuis	CL120103	Proteobacteria	Gammaproteobacteria	GCA_002055565.1	2305354	39.9723	chromosome:CP020085.1
15	[Polyangium] brachysporum	DSM 7029	Proteobacteria	Betaproteobacteria	GCA_001017435.1	6476147	67.514	chromosome:NZ_CP011371.1/CP011371.1
16	[Pseudomonas syringae] pv. tomato str. DC3000	DC3000	Proteobacteria	Gammaproteobacteria	GCA_000007805.1	6397126	58.3989	chromosome:NC_004578.1/AE016853.1
17	Acaryochloris marina MBIC11017	MBIC11017	Terrabacteria group	Cyanobacteria/Melainabacteria group	GCA_000018105.1	6503724	47.2539	chromosome:NC_009925.1/CP000828.1
18	Acetoanaerobium sticklandii	DSM 519	Terrabacteria group	Firmicutes	GCA_000196455.1	2715461	33.2997	chromosome:NC_014614.1/FP565809.1
19	Acetobacter aceti	TMW2.1153	Proteobacteria	Alphaproteobacteria	GCA_002005445.1	3725037	56.8293	chromosome:NZ_CP014692.1/CP014692.1
20	Acetobacter pasteurianus IFO 3283-32	IFO 3283 substr. IFO 3283-32	Proteobacteria	Alphaproteobacteria	GCA_000010925.1	2904642	53.0342	chromosome:NC_017111.1/AP011156.1
21	Acetobacter persici	TMW2.1084	Proteobacteria	Alphaproteobacteria	GCA_002006565.1	3230507	58.2007	chromosome:NZ_CP014687.1/CP014687.1
22	Acetobacter senegalensis	108B	Proteobacteria	Alphaproteobacteria	GCA_001499615.1	3889881	55.6485	chromosome I:NZ_LN606600.1/LN606600.1
23	Acetobacter sp. SLV-7	SLV-7	Proteobacteria	Alphaproteobacteria	GCA_001628715.1	2799488	52.3645	chromosome:NZ_CP011120.1/CP011120.1
24	Acetobacterium woodii DSM 1030	DSM 1030	Terrabacteria group	Firmicutes	GCA_000247605.1	4044777	39.3381	chromosome:NC_016894.1/CP002987.1
25	Acetohalobium arabaticum DSM 5501	DSM 5501	Terrabacteria group	Firmicutes	GCA_000144695.1	2469596	36.6313	chromosome:NC_014378.1/CP002105.1
26	Acetomicrobium mobile DSM 13181	DSM 13181	Synergistetes	Synergistia	GCA_000266925.1	2160700	47.9681	chromosome:NC_018024.1/CP003198.1
27	Acholeplasma brassicae	O502	Terrabacteria group	Tenericutes	GCA_000967915.1	1877792	35.7699	chromosome:NC_022549.1/FO681348.1
28	Acholeplasma laidlawii PG-8A	PG-8A	Terrabacteria group	Tenericutes	GCA_000018785.1	1496992	31.9278	chromosome:NC_010163.1/CP000896.1
29	Acholeplasma oculi		Terrabacteria group	Tenericutes	GCA_000953195.1	1587120	31.2901	chromosome 1:NZ_LK028559.1/LK028559.1
30	Acholeplasma palmae J233	J233	Terrabacteria group	Tenericutes	GCA_000968055.1	1554229	28.9825	chromosome:NC_022538.1/FO681347.1
31	Achromobacter denitrificans	USDA-ARS-USMARC-56712	Proteobacteria	Betaproteobacteria	GCA_001514355.1	6226215	67.876	chromosome:NZ_CP013923.1/CP013923.1
32	Achromobacter insolitus	DSM 23807	Proteobacteria	Betaproteobacteria	GCA_001971645.1	6492697	65.1015	chromosome:NZ_CP019325.1/CP019325.1
33	Achromobacter xylosoxidans	FDAARGOS_150	Proteobacteria	Betaproteobacteria	GCA_001559195.1	6263082	67.8147	chromosome:CP014028.1
34	Achromobacter xylosoxidans A8	A8	Proteobacteria	Betaproteobacteria	GCA_000165835.1	7013095	65.9876	chromosome:NC_014640.1/CP002287.1
35	Acidaminococcus fermentans DSM 20731	DSM 20731	Terrabacteria group	Firmicutes	GCA_000025305.1	2329769	55.8427	chromosome:NC_013740.1/CP001859.1
36	Acidaminococcus intestini RyC-MR95	RyC-MR95	Terrabacteria group	Firmicutes	GCA_000230275.1	2487765	50.0206	chromosome:NC_016077.1/CP003058.1
37	Acidihalobacter prosperus	F5	Proteobacteria	Gammaproteobacteria	GCA_001753245.1	3566941	59.91	chromosome:NZ_CP017415.1/CP017415.1
38	Acidimicrobium ferrooxidans DSM 10331	DSM 10331	Terrabacteria group	Actinobacteria	GCA_000023265.1	2158157	68.2893	chromosome:NC_013124.1/CP001631.1
39	Acidiphilium cryptum JF-5	JF-5	Proteobacteria	Alphaproteobacteria	GCA_000016725.1	3389227	67.9927	chromosome:NC_009484.1/CP000697.1
40	Acidiphilium multivorum AIU301	AIU301	Proteobacteria	Alphaproteobacteria	GCA_000202835.1	3749411	67.5792	chromosome:NC_015186.1/AP012035.1
41	Acidipropionibacterium acidipropionici	CGMCC 1.2230	Terrabacteria group	Actinobacteria	GCA_001441165.1	3651382	68.7668	chromosome:NZ_CP013126.1/CP013126.1
42	Acidithiobacillus caldus SM-1	SM-1	Proteobacteria	Acidithiobacillia	GCA_000221025.1	2932225	61.3186	chromosome:NC_015850.1/CP002573.1
43	Acidithiobacillus ferrivorans SS3	SS3	Proteobacteria	Acidithiobacillia	GCA_000214095.3	3207552	56.5943	chromosome:NC_015942.1/CP002985.1
44	Acidithiobacillus ferrooxidans ATCC 23270	ATCC 23270	Proteobacteria	Acidithiobacillia	GCA_000021485.1	2982397	58.7725	chromosome:NC_011761.1/CP001219.1
45	Acidobacteria bacterium DSM 100886	DSM 100886; HEG_-6_39	Acidobacteria	unclassified Acidobacteria	GCA_001618865.1	7480314	67.2214	chromosome:CP015136.1
46	Acidobacterium capsulatum ATCC 51196	ATCC 51196	Acidobacteria	Acidobacteriia	GCA_000022565.1	4127356	60.497	chromosome:NC_012483.1/CP001472.1
47	Acidothermus cellulolyticus 11B	11B; ATCC 43068	Terrabacteria group	Actinobacteria	GCA_000015025.1	2443540	66.9074	chromosome:NC_008578.1/CP000481.1
48	Acidovorax avenae subsp. avenae ATCC 19860	ATCC 19860	Proteobacteria	Betaproteobacteria	GCA_000176855.2	5482170	68.821	chromosome:NC_015138.1/CP002521.1
49	Acidovorax citrulli AAC00-1	AAC00-1	Proteobacteria	Betaproteobacteria	GCA_000015325.1	5352772	68.5323	chromosome:NC_008752.1/CP000512.1
50	Acidovorax ebreus TPSY	TPSY	Proteobacteria	Betaproteobacteria	GCA_000022305.1	3796573	66.834	chromosome:NC_011992.1/CP001392.1
51	Acidovorax sp. JS42	JS42	Proteobacteria	Betaproteobacteria	GCA_000015545.1	4448856	66.1725	chromosome:NC_008782.1/CP000539.1
52	Acidovorax sp. KKS102	KKS102	Proteobacteria	Betaproteobacteria	GCA_000302535.1	5196935	64.9185	chromosome:NC_018708.1/CP003872.1
53	Acidovorax sp. RAC01	RAC01	Proteobacteria	Betaproteobacteria	GCA_001714725.1	4574859	65.2894	chromosome:NZ_CP016447.1/CP016447.1
54	Acinetobacter baumannii	AB030	Proteobacteria	Gammaproteobacteria	GCA_000746645.1	4335793	39.041	chromosome:NZ_CP009257.1/CP009257.1
55	Acinetobacter calcoaceticus	NCTC7364	Proteobacteria	Gammaproteobacteria	GCA_900093475.1	3980027	38.9364	chromosome 1:NZ_LT605059.1/LT605059.1
56	Acinetobacter equi	114	Proteobacteria	Gammaproteobacteria	GCA_001307195.1	3054269	34.8926	chromosome:NZ_CP012808.1/CP012808.1
57	Acinetobacter haemolyticus	TJS01	Proteobacteria	Gammaproteobacteria	GCA_001932555.1	3442728	39.6969	chromosome:NZ_CP018871.1/CP018871.1
58	Acinetobacter johnsonii XBB1	XBB1	Proteobacteria	Gammaproteobacteria	GCA_001484935.1	3509795	41.4308	chromosome:NZ_CP010350.1/CP010350.1
59	Acinetobacter junii	65	Proteobacteria	Gammaproteobacteria	GCA_001941805.1	3378307	38.6367	chromosome:NZ_CP019041.1/CP019041.1
60	Acinetobacter lactucae	OTEC-02	Proteobacteria	Gammaproteobacteria	GCA_002076935.1	3981712	38.8408	chromosome:CP020015.1
61	Acinetobacter larvae	BRTC-1	Proteobacteria	Gammaproteobacteria	GCA_001704115.1	3741098	41.6402	chromosome:NZ_CP016895.1/CP016895.1
62	Acinetobacter nosocomialis	SSA3	Proteobacteria	Gammaproteobacteria	GCA_002082665.1	4130956	38.7148	chromosome:CP020588.1
63	Acinetobacter oleivorans DR1	DR1	Proteobacteria	Gammaproteobacteria	GCA_000196795.1	4152543	38.7321	chromosome:NC_014259.1/CP002080.1
64	Acinetobacter pittii	AP_882	Proteobacteria	Gammaproteobacteria	GCA_001577285.1	4033345	38.7948	chromosome:NZ_CP014477.1/CP014477.1
65	Acinetobacter schindleri	ACE	Proteobacteria	Gammaproteobacteria	GCA_001971565.1	3001209	42.8585	chromosome:NZ_CP015615.1/CP015615.1
66	Acinetobacter soli	GFJ2	Proteobacteria	Gammaproteobacteria	GCA_001953195.1	3438298	43.1059	chromosome:NZ_CP016896.1/CP016896.1
67	Acinetobacter sp. ADP1	ADP1	Proteobacteria	Gammaproteobacteria	GCA_000046845.1	3598621	40.4296	chromosome:NC_005966.1/CR543861.1
68	Acinetobacter sp. DUT-2	DUT-2	Proteobacteria	Gammaproteobacteria	GCA_001581975.1	3844171	38.8213	chromosome:CP014651.1
69	Acinetobacter sp. NCu2D-2	NCu2D-2	Proteobacteria	Gammaproteobacteria	GCA_001647675.1	2738313	40.2216	chromosome:NZ_CP015594.1/CP015594.1
70	Acinetobacter sp. TGL-Y2	TGL-Y2	Proteobacteria	Gammaproteobacteria	GCA_001612555.1	3383728	40.3797	chromosome:NZ_CP015110.1/CP015110.1
71	Acinetobacter sp. TTH0-4	TTH0-4	Proteobacteria	Gammaproteobacteria	GCA_001278715.1	2962453	38.7428	chromosome:NZ_CP012608.1/CP012608.1
72	Actinoalloteichus hymeniacidonis	HPA177(T) (=DSM 45092(T))	Terrabacteria group	Actinobacteria	GCA_001747425.1	6306386	68.0763	chromosome:NZ_CP014859.1/CP014859.1
73	Actinoalloteichus sp. ADI127-7	ADI127-7	Terrabacteria group	Actinobacteria	GCA_001941625.1	7120854	70.0874	chromosome:NZ_CP016076.1/CP016076.1
74	Actinoalloteichus sp. GBA129-24	GBA129-24	Terrabacteria group	Actinobacteria	GCA_001941645.1	7215977	70.1071	chromosome:NZ_CP016077.1/CP016077.1
75	Actinobacillus equuli subsp. equuli	19392	Proteobacteria	Gammaproteobacteria	GCA_000801145.1	2431533	40.2646	chromosome:NZ_CP007715.1/CP007715.1
76	Actinobacillus pleuropneumoniae serovar 5b str. L20	L20	Proteobacteria	Gammaproteobacteria	GCA_000015885.1	2274482	41.2995	chromosome:NC_009053.1/CP000569.1
77	Actinobacillus succinogenes 130Z	130Z	Proteobacteria	Gammaproteobacteria	GCA_000017245.1	2319663	44.9186	chromosome:NC_009655.1/CP000746.1
78	Actinobacillus suis ATCC 33415	ATCC 33415	Proteobacteria	Gammaproteobacteria	GCA_000739435.1	2501598	40.2152	chromosome:NZ_CP009159.1/CP009159.1
79	Actinobacteria bacterium IMCC26256	IMCC26256	Terrabacteria group	Actinobacteria	GCA_001023575.1	2461858	55.4493	chromosome:NZ_CP011489.1/CP011489.1
80	Actinomyces meyeri	W712	Terrabacteria group	Actinobacteria	GCA_001262055.1	2049088	65.51	chromosome:NZ_CP012072.1/CP012072.1
81	Actinomyces oris	T14V	Terrabacteria group	Actinobacteria	GCA_001553935.1	3042917	68.4583	chromosome:NZ_CP014232.1/CP014232.1
82	Actinomyces radicidentis	CCUG 36733	Terrabacteria group	Actinobacteria	GCA_001553565.1	3051613	72.5814	chromosome:NZ_CP014228.1/CP014228.1
83	Actinomyces sp. Marseille-P2985	Marseille-P2985	Terrabacteria group	Actinobacteria	GCA_900120245.1	1892549	57.0173	chromosome contig00001:NZ_LT635457.1/LT635457.1
84	Actinomyces sp. oral taxon 414	F0588	Terrabacteria group	Actinobacteria	GCA_001278845.1	3836419	71.937	chromosome:NZ_CP012590.1/CP012590.1
85	Actinomyces sp. pika_114	pika_114	Terrabacteria group	Actinobacteria	GCA_002076915.1	2359360	71.0823	chromosome:CP020468.1
86	Actinomyces sp. VUL4_3	VUL4_3	Terrabacteria group	Actinobacteria	GCA_001856685.1	2207832	51.9388	chromosome:NZ_CP017812.1/CP017812.1
87	Actinoplanes friuliensis DSM 7358	DSM 7358	Terrabacteria group	Actinobacteria	GCA_000494755.1	9376071	70.3551	chromosome:NC_022657.1/CP006272.1
88	Actinoplanes missouriensis 431	431	Terrabacteria group	Actinobacteria	GCA_000284295.1	8773466	70.8231	chromosome:NC_017093.1/AP012319.1
89	Actinoplanes sp. N902-109	N902-109	Terrabacteria group	Actinobacteria	GCA_000389965.1	9228054	71.3111	chromosome:NC_021191.1/CP005929.1
90	Actinoplanes sp. SE50/110		Terrabacteria group	Actinobacteria	GCA_900119315.1	9240166	71.3192	chromosome I:LT827010.1
91	Actinosynnema mirum DSM 43827	DSM 43827	Terrabacteria group	Actinobacteria	GCA_000023245.1	8248144	73.7089	chromosome:NC_013093.1/CP001630.1
92	Actinotignum schaalii	CCUG 27420	Terrabacteria group	Actinobacteria	GCA_000724605.1	2159306	62.1918	chromosome:NZ_CP008802.1/CP008802.1
93	Adlercreutzia equolifaciens DSM 19450	DSM 19450	Terrabacteria group	Actinobacteria	GCA_000478885.1	2862526	63.4593	chromosome:NC_022567.1/AP013105.1
94	Advenella kashmirensis WT001	WT001	Proteobacteria	Betaproteobacteria	GCA_000219915.3	4365995	54.8832	chromosome:NC_017964.1/CP003555.1
95	Advenella mimigardefordensis DPN7	DPN7	Proteobacteria	Betaproteobacteria	GCA_000521505.1	4740516	54.2647	chromosome:NZ_CP003915.1/CP003915.1
96	Aequorivita sublithincola DSM 14238	DSM 14238	FCB group	Bacteroidetes/Chlorobi group	GCA_000265385.1	3520671	36.1913	chromosome:NC_018013.1/CP003280.1
97	Aerococcus christensenii	CCUG28831	Terrabacteria group	Firmicutes	GCA_001543105.1	1634920	39.1866	chromosome:NZ_CP014159.1/CP014159.1
98	Aerococcus sanguinicola	CCUG43001	Terrabacteria group	Firmicutes	GCA_001543145.1	2033849	47.5617	chromosome:NZ_CP014160.1/CP014160.1
99	Aerococcus urinae	CCUG36881	Terrabacteria group	Firmicutes	GCA_001543175.1	1974262	42.5951	chromosome:NZ_CP014161.1/CP014161.1
100	Aerococcus urinaeequi	CCUG28094	Terrabacteria group	Firmicutes	GCA_001543205.1	2013339	39.3805	chromosome:NZ_CP014162.1/CP014162.1
101	Aerococcus urinaehominis	CCUG42038B	Terrabacteria group	Firmicutes	GCA_001543245.1	1831400	42.7504	chromosome:NZ_CP014163.1/CP014163.1
102	Aerococcus viridans	CCUG4311	Terrabacteria group	Firmicutes	GCA_001543285.1	2199877	39.3757	chromosome:NZ_CP014164.1/CP014164.1
103	Aeromicrobium erythreum	AR18	Terrabacteria group	Actinobacteria	GCA_001509405.1	3629239	72.1378	chromosome:NZ_CP011502.1/CP011502.1
104	Aeromonas aquatica	MX16A	Proteobacteria	Gammaproteobacteria	GCA_001895965.1	4783504	61.5739	chromosome:NZ_CP018201.1/CP018201.1
105	Aeromonas hydrophila	GYK1	Proteobacteria	Gammaproteobacteria	GCA_001683535.1	4951765	60.8168	chromosome:NZ_CP016392.1/CP016392.1
106	Aeromonas media WS	WS	Proteobacteria	Gammaproteobacteria	GCA_000287215.3	4777154	60.7385	chromosome:NZ_CP007567.1/CP007567.1
107	Aeromonas salmonicida subsp. salmonicida A449	A449	Proteobacteria	Gammaproteobacteria	GCA_000196395.1	4702402	58.5112	chromosome:NC_009348.1/CP000644.1
108	Aeromonas schubertii	WL1483	Proteobacteria	Gammaproteobacteria	GCA_001447335.1	4400034	61.4878	chromosome:NZ_CP013067.1/CP013067.1
109	Aeromonas veronii	TH0426	Proteobacteria	Gammaproteobacteria	GCA_001593245.1	4923009	58.2629	chromosome:NZ_CP012504.1/CP012504.1
110	Agarivorans gilvus	WH0801	Proteobacteria	Gammaproteobacteria	GCA_001420915.1	4416600	45.9599	chromosome:NZ_CP013021.1/CP013021.1
111	Aggregatibacter actinomycetemcomitans	624	Proteobacteria	Gammaproteobacteria	GCA_001594265.1	2367908	44.2272	chromosome:NZ_CP012959.1/CP012959.1
112	Aggregatibacter aphrophilus NJ8700	NJ8700	Proteobacteria	Gammaproteobacteria	GCA_001188835.1	2313256	42.2306	chromosome:NZ_CP009230.1/CP009230.1
113	Agrobacterium fabrum str. C58	C58	Proteobacteria	Alphaproteobacteria	GCA_000092025.1	4917157	59.3332	chromosome circular:NC_003062.2/AE007869.2; chromosome linear:NC_003063.2/AE007870.2
114	Agrobacterium radiobacter K84	K84	Proteobacteria	Alphaproteobacteria	GCA_000016265.1	6656043	60.1081	chromosome 1:NC_011985.1/CP000628.1; chromosome 2:NC_011983.1/CP000629.1
115	Agrobacterium rhizogenes	K599	Proteobacteria	Alphaproteobacteria	GCA_002005205.2	4912092	59.8299	chromosome 1:NZ_CP019701.1/CP019701.1; chromosome 2:NZ_CP019702.1/CP019702.1
116	Agrobacterium sp. H13-3	H13-3	Proteobacteria	Alphaproteobacteria	GCA_000192635.1	4972219	58.6769	chromosome circular:NC_015183.1/CP002248.1; chromosome linear:NC_015508.1/CP002249.1
117	Agrobacterium sp. RAC06	RAC06	Proteobacteria	Alphaproteobacteria	GCA_001713475.1	4641140	61.3372	chromosome:NZ_CP016499.1/CP016499.1
118	Agrobacterium tumefaciens	Ach5	Proteobacteria	Alphaproteobacteria	GCA_000971565.1	4929639	58.7183	chromosome circular:NZ_CP011246.1/CP011246.1; chromosome linear:NZ_CP011247.1/CP011247.1
119	Agrobacterium vitis S4	S4	Proteobacteria	Alphaproteobacteria	GCA_000016285.1	5009562	57.6219	chromosome 1:NC_011989.1/CP000633.1; chromosome 2:NC_011988.1/CP000634.1
120	Agromyces aureus	AR33	Terrabacteria group	Actinobacteria	GCA_001660485.1	4373124	70.3925	chromosome:NZ_CP013979.1/CP013979.1
121	Akkermansia glycaniphila		PVC group	Verrucomicrobia	GCA_900097105.1	3074078	57.6458	chromosome I:NZ_LT629973.1/LT629973.1
122	Akkermansia muciniphila	YL44	PVC group	Verrucomicrobia	GCA_001688765.1	2745273	55.6616	chromosome:NZ_CP015409.1/CP015409.1
123	Alcaligenes faecalis	ZD02	Proteobacteria	Betaproteobacteria	GCA_000967305.2	4233756	56.8275	chromosome:NZ_CP013119.1/CP013119.1
124	Alcanivorax borkumensis SK2	SK2	Proteobacteria	Gammaproteobacteria	GCA_000009365.1	3120143	54.7278	chromosome:NC_008260.1/AM286690.1
125	Alcanivorax dieselolei B5	B5	Proteobacteria	Gammaproteobacteria	GCA_000300005.1	4928223	61.6316	chromosome:NC_018691.1/CP003466.1
126	Alcanivorax pacificus W11-5	W11-5	Proteobacteria	Gammaproteobacteria	GCA_000299335.2	4168427	62.5985	chromosome:NZ_CP004387.1/CP004387.1
127	Alcanivorax sp. NBRC 101098	NBRC 101098	Proteobacteria	Gammaproteobacteria	GCA_001010505.1	3095417	54.662	chromosome:NZ_AP014613.1/AP014613.1
128	Alcanivorax xenomutans	P40	Proteobacteria	Gammaproteobacteria	GCA_002072815.1	4733951	61.4527	chromosome:CP012331.1
129	Algibacter alginicilyticus	HZ22	FCB group	Bacteroidetes/Chlorobi group	GCA_001310225.1	3994770	31.8012	chromosome:NZ_CP012898.1/CP012898.1
130	Algoriphagus sp. M8-2	M8-2	FCB group	Bacteroidetes/Chlorobi group	GCA_001593605.1	3882610	41.4084	chromosome:NZ_CP012836.1/CP012836.1
131	Alicycliphilus denitrificans BC	BC	Proteobacteria	Betaproteobacteria	GCA_000179015.2	4637013	68.2785	chromosome:NC_014910.1/CP002449.1
132	Alicyclobacillus acidocaldarius subsp. acidocaldarius DSM 446	DSM 446	Terrabacteria group	Firmicutes	GCA_000024285.1	3018755	62.3346	chromosome:NC_013205.1/CP001727.1
133	Aliivibrio salmonicida LFI1238	LFI1238	Proteobacteria	Gammaproteobacteria	GCA_000196495.1	4531626	38.9646	chromosome 1:NC_011312.1/FM178379.1; chromosome 2:NC_011313.1/FM178380.1
134	Aliivibrio wodanis		Proteobacteria	Gammaproteobacteria	GCA_000953695.1	4518663	38.494	chromosome 1:NZ_LN554846.1/LN554846.1; chromosome 2:NZ_LN554847.1/LN554847.1
135	Alistipes finegoldii DSM 17242	DSM 17242	FCB group	Bacteroidetes/Chlorobi group	GCA_000265365.1	3734239	56.6457	chromosome:NC_018011.1/CP003274.1
136	Alkalilimnicola ehrlichii MLHE-1	MLHE-1	Proteobacteria	Gammaproteobacteria	GCA_000014785.1	3275944	67.5313	chromosome:NC_008340.1/CP000453.1
137	Alkaliphilus metalliredigens QYMF	QYMF	Terrabacteria group	Firmicutes	GCA_000016985.1	4929566	36.822	chromosome:NC_009633.1/CP000724.1
138	Alkaliphilus oremlandii OhILAs	OhILAs	Terrabacteria group	Firmicutes	GCA_000018325.1	3123558	36.2573	chromosome:NC_009922.1/CP000853.1
139	Alloactinosynnema sp. L-07	L-07	Terrabacteria group	Actinobacteria	GCA_900070365.1	7405112	69.5902	chromosome I:NZ_LN850107.1/LN850107.1
140	Allochromatium vinosum DSM 180	DSM 180	Proteobacteria	Gammaproteobacteria	GCA_000025485.1	3526903	64.3726	chromosome:NC_013851.1/CP001896.1
141	Allofrancisella guangzhouensis	08HL01032	Proteobacteria	Gammaproteobacteria	GCA_000815225.1	1658482	31.9966	chromosome:NZ_CP010427.1/CP010427.1
142	alpha proteobacterium HIMB5	HIMB5	Proteobacteria	Alphaproteobacteria	GCA_000299095.1	1343202	28.6319	chromosome:NC_018643.1/CP003809.1
143	alpha proteobacterium HIMB59	HIMB59	Proteobacteria	Alphaproteobacteria	GCA_000299115.1	1410127	32.2633	chromosome:NC_018644.1/CP003801.1
144	Altererythrobacter atlanticus	26DY36	Proteobacteria	Alphaproteobacteria	GCA_001008165.2	3386291	61.8985	chromosome:NZ_CP011452.2/CP011452.2
145	Altererythrobacter dongtanensis	KCTC 22672	Proteobacteria	Alphaproteobacteria	GCA_001698205.1	3009495	65.7513	chromosome:NZ_CP016591.1/CP016591.1
146	Altererythrobacter epoxidivorans	CGMCC 1.7731	Proteobacteria	Alphaproteobacteria	GCA_001281485.1	2786256	61.5027	chromosome:NZ_CP012669.1/CP012669.1
147	Altererythrobacter ishigakiensis	NBRC 107699	Proteobacteria	Alphaproteobacteria	GCA_001663155.1	2673978	56.8832	chromosome:NZ_CP015963.1/CP015963.1
148	Altererythrobacter marensis	KCTC 22370	Proteobacteria	Alphaproteobacteria	GCA_001028625.1	2885033	64.6541	chromosome:NZ_CP011805.1/CP011805.1
149	Altererythrobacter namhicola	JCM 16345	Proteobacteria	Alphaproteobacteria	GCA_001687545.1	2591679	65.0122	chromosome:NZ_CP016545.1/CP016545.1
150	Alteromonadaceae bacterium	2141T.STBD.0c.01a	Proteobacteria	Gammaproteobacteria	GCA_002009425.1	4790451	60.0827	chromosome:NZ_CP019936.1/CP019936.1
151	Alteromonas addita	R10SW13	Proteobacteria	Gammaproteobacteria	GCA_001562195.1	4649146	43.6098	chromosome:NZ_CP014322.1/CP014322.1
152	Alteromonas australica	DE170	Proteobacteria	Gammaproteobacteria	GCA_000934525.1	4457472	44.8685	chromosome:NZ_CP010912.1/CP010912.1
153	Alteromonas macleodii	D7	Proteobacteria	Gammaproteobacteria	GCA_001562235.1	4575623	44.4427	chromosome:NZ_CP014323.1/CP014323.1
154	Alteromonas mediterranea UM7	Ionian Sea UM7	Proteobacteria	Gammaproteobacteria	GCA_000439575.1	4628378	44.8785	chromosome:NC_021713.1/CP004853.1
155	Alteromonas naphthalenivorans	SN2	Proteobacteria	Gammaproteobacteria	GCA_000213655.1	4972148	43.5068	chromosome:NC_015554.1/CP002339.1
156	Alteromonas sp. Mac1	Mac1	Proteobacteria	Gammaproteobacteria	GCA_001562125.1	4696291	43.5771	chromosome:NZ_CP013932.1/CP013932.1
157	Alteromonas sp. Mac2	Mac2	Proteobacteria	Gammaproteobacteria	GCA_001562155.1	4666357	43.5828	chromosome:CP013933.1
158	Alteromonas sp. Mex14	Mex14	Proteobacteria	Gammaproteobacteria	GCA_001886375.1	4489455	44.2317	chromosome:CP018023.1
159	Alteromonas sp. RW2A1	RW2A1	Proteobacteria	Gammaproteobacteria	GCA_001886475.1	4143824	43.966	chromosome:NZ_CP018031.1/CP018031.1
160	Alteromonas stellipolaris LMG 21856	LMG 21856	Proteobacteria	Gammaproteobacteria	GCA_001433715.1	4686200	43.6318	chromosome:NZ_CP013120.1/CP013120.1
161	Aminobacter aminovorans	KCTC 2477	Proteobacteria	Alphaproteobacteria	GCA_001605015.1	5623946	63.4484	chromosome:NZ_CP015005.1/CP015005.1
162	Aminobacterium colombiense DSM 12261	DSM 12261	Synergistetes	Synergistia	GCA_000025885.1	1980592	45.3069	chromosome:NC_014011.1/CP001997.1
163	Ammonifex degensii KC4	KC4	Terrabacteria group	Firmicutes	GCA_000024605.1	2129237	59.4484	chromosome:NC_013385.1/CP001785.1
164	Amphibacillus xylanus NBRC 15112	NBRC 15112	Terrabacteria group	Firmicutes	GCA_000307165.1	2569486	35.7183	chromosome:NC_018704.1/AP012050.1
165	Amycolatopsis japonica	MG417-CF17	Terrabacteria group	Actinobacteria	GCA_000732925.1	8961318	68.892	chromosome:NZ_CP008953.1/CP008953.1
166	Amycolatopsis lurida NRRL 2430	NRRL 2430	Terrabacteria group	Actinobacteria	GCA_000749465.2	8987656	68.709	chromosome:CP007219.1
167	Amycolatopsis mediterranei RB	RB	Terrabacteria group	Actinobacteria	GCA_000454025.1	10246864	71.2901	chromosome:NC_022116.1/CP003777.1
168	Amycolatopsis methanolica 239	239	Terrabacteria group	Actinobacteria	GCA_000739085.1	7237391	71.5272	chromosome:NZ_CP009110.1/CP009110.1
169	Amycolatopsis orientalis	B-37	Terrabacteria group	Actinobacteria	GCA_000943515.2	9490992	68.8299	chromosome:NZ_CP016174.1/CP016174.1
170	Anabaena cylindrica PCC 7122	PCC 7122	Terrabacteria group	Cyanobacteria/Melainabacteria group	GCA_000317695.1	6395836	38.7961	chromosome:NC_019771.1/CP003659.1
171	Anabaena sp. 90	90	Terrabacteria group	Cyanobacteria/Melainabacteria group	GCA_000312705.1	5149229	38.1219	chromosome chANA01:NC_019427.1/CP003284.1; chromosome chANA02:NC_019439.1/CP003285.1
172	Anabaena sp. WA102	WA102	Terrabacteria group	Cyanobacteria/Melainabacteria group	GCA_001277295.1	5705437	38.3935	chromosome:NZ_CP011456.1/CP011456.1
173	Anabaena variabilis ATCC 29413	ATCC 29413	Terrabacteria group	Cyanobacteria/Melainabacteria group	GCA_000204075.1	6402878	41.4506	chromosome:CP000117.1; chromosome Incision-element:CP000118.1
174	Anaerococcus mediterraneensis	Marseille-P2765	Terrabacteria group	Firmicutes	GCA_900128415.1	2080215	34.5786	chromosome contig00001:NZ_LT635772.1/LT635772.1
175	Anaerococcus prevotii DSM 20548	DSM 20548	Terrabacteria group	Firmicutes	GCA_000024105.1	1883067	36.0688	chromosome:NC_013171.1/CP001708.1
176	Anaerolinea thermophila UNI-1	UNI-1	Terrabacteria group	Chloroflexi	GCA_000199675.1	3532378	53.8497	chromosome:NC_014960.1/AP012029.1
177	Anaerolineaceae bacterium oral taxon 439	W11661	Terrabacteria group	Chloroflexi	GCA_001717545.1	2945494	54.8602	chromosome:NZ_CP017039.1/CP017039.1
178	Anaeromyxobacter dehalogenans 2CP-1	2CP-1	Proteobacteria	delta/epsilon subdivisions	GCA_000022145.1	5029329	74.7165	chromosome:NC_011891.1/CP001359.1
179	Anaeromyxobacter sp. Fw109-5	Fw109-5	Proteobacteria	delta/epsilon subdivisions	GCA_000017505.1	5277990	73.5314	chromosome:NC_009675.1/CP000769.1
180	Anaeromyxobacter sp. K	K	Proteobacteria	delta/epsilon subdivisions	GCA_000020805.1	5061632	74.8407	chromosome:NC_011145.1/CP001131.1
181	Anaerostipes hadrus	BPB5	Terrabacteria group	Firmicutes	GCA_001998765.1	3172613	37.2836	chromosome:NZ_CP012098.1/CP012098.1
182	Anaplasma centrale str. Israel	Israel	Proteobacteria	Alphaproteobacteria	GCA_000024505.1	1206806	49.9849	chromosome:NC_013532.1/CP001759.1
183	Anaplasma marginale str. Florida	Florida	Proteobacteria	Alphaproteobacteria	GCA_000020305.1	1202435	49.7745	chromosome:NC_012026.1/CP001079.1
184	Anaplasma phagocytophilum str. Norway variant2	Norway variant2	Proteobacteria	Alphaproteobacteria	GCA_000689635.2	1545197	41.747	chromosome:NZ_CP015376.1/CP015376.1
185	Aneurinibacillus sp. XH2	Xh2	Terrabacteria group	Firmicutes	GCA_001439585.2	3664835	44.8368	chromosome:NZ_CP014140.1/CP014140.1
186	Anoxybacillus amylolyticus	DSM 15939	Terrabacteria group	Firmicutes	GCA_001634285.1	2834744	43.6861	chromosome:NZ_CP015438.1/CP015438.1
187	Anoxybacillus flavithermus WK1	WK1	Terrabacteria group	Firmicutes	GCA_000019045.1	2846746	41.7768	chromosome:NC_011567.1/CP000922.1
188	Anoxybacillus gonensis	G2	Terrabacteria group	Firmicutes	GCA_001187595.1	2803668	41.6705	chromosome:NZ_CP012152.1/CP012152.1
189	Anoxybacillus sp. B2M1	b2m1	Terrabacteria group	Firmicutes	GCA_001634265.1	3819480	42.5077	chromosome:NZ_CP015435.1/CP015435.1
190	Anoxybacillus sp. B7M1	b7m1	Terrabacteria group	Firmicutes	GCA_001634305.1	3814080	42.5082	chromosome:NZ_CP015436.1/CP015436.1
191	Aquaspirillum sp. LM1	LM1	Proteobacteria	Betaproteobacteria	GCA_002002905.1	3962240	61.578	chromosome:NZ_CP019509.1/CP019509.1
192	Aquifex aeolicus VF5	VF5	Aquificae	Aquificae	GCA_000008625.1	1551335	43.4762	chromosome:NC_000918.1/AE000657.1
193	Arachidicoccus sp. BS20	BS20	FCB group	Bacteroidetes/Chlorobi group	GCA_001659705.1	3492500	39.3073	chromosome:NZ_CP015971.1/CP015971.1
194	Arcanobacterium haemolyticum DSM 20595	DSM 20595	Terrabacteria group	Actinobacteria	GCA_000092365.1	1986154	53.1332	chromosome:NC_014218.1/CP002045.1
195	Archangium gephyra	DSM 2261	Proteobacteria	delta/epsilon subdivisions	GCA_001027285.1	12489432	69.4488	chromosome:NZ_CP011509.1/CP011509.1
196	Arcobacter butzleri RM4018	RM4018	Proteobacteria	delta/epsilon subdivisions	GCA_000014025.1	2341251	27.0452	chromosome:NC_009850.1/CP000361.1
197	Arcobacter nitrofigilis DSM 7299	DSM 7299	Proteobacteria	delta/epsilon subdivisions	GCA_000092245.1	3192235	28.3609	chromosome:NC_014166.1/CP001999.1
198	Arcobacter sp. L		Proteobacteria	delta/epsilon subdivisions	GCA_000284235.1	2945673	26.5637	chromosome:NC_017192.1/AP012048.1
199	Arcobacter sp. LPB0137	LPB0137	Proteobacteria	delta/epsilon subdivisions	GCA_001956695.1	2866429	27.7111	chromosome:NZ_CP019070.1/CP019070.1
200	Aromatoleum aromaticum EbN1	EbN1	Proteobacteria	Betaproteobacteria	GCA_000025965.1	4296230	65.1215	chromosome:NC_006513.1/CR555306.1
201	Arsenicicoccus sp. oral taxon 190	F0371	Terrabacteria group	Actinobacteria	GCA_001189535.1	3525271	72.7285	chromosome 1:NZ_CP012070.1/CP012070.1
202	Arsenophonus symbiont of Lipoptena fortisetosa	CB	Proteobacteria	Gammaproteobacteria	GCA_001534665.1	836724	24.8712	chromosome:NZ_CP013920.1/CP013920.1
203	Arthrobacter alpinus ERGS4:06	ERGS4:06	Terrabacteria group	Actinobacteria	GCA_001445575.1	4322479	60.6479	chromosome:NZ_CP013200.1/CP013200.1
204	Arthrobacter alpinus R3.8	R3.8	Terrabacteria group	Actinobacteria	GCA_001294625.1	4046453	62.1966	chromosome:NZ_CP012677.1/CP012677.1
205	Arthrobacter sp. A3	A3	Terrabacteria group	Actinobacteria	GCA_000755585.2	4264061	60.7814	chromosome:NZ_CP013745.1/CP013745.1
206	Arthrobacter sp. ATCC 21022	ATCC 21022	Terrabacteria group	Actinobacteria	GCA_001542565.1	4434904	63.4089	chromosome:NZ_CP014196.1/CP014196.1
207	Arthrobacter sp. ERGS1:01	ERGS1:01	Terrabacteria group	Actinobacteria	GCA_001281315.1	4030317	65.656	chromosome:NZ_CP012479.1/CP012479.1
208	Arthrobacter sp. FB24	FB24	Terrabacteria group	Actinobacteria	GCA_000196235.1	4698945	65.4662	chromosome:NC_008541.1/CP000454.1
209	Arthrobacter sp. Hiyo8	Hiyo8	Terrabacteria group	Actinobacteria	GCA_001549895.1	4698617	63.7985	chromosome Unknown:AP014719.1
210	Arthrobacter sp. IHBB 11108	IHBB 11108	Terrabacteria group	Actinobacteria	GCA_000950575.1	3595718	58.9813	chromosome:NZ_CP011005.1/CP011005.1
211	Arthrobacter sp. LS16	LS16	Terrabacteria group	Actinobacteria	GCA_001281115.1	3851242	64.3244	chromosome:NZ_CP012171.1/CP012171.1
212	Arthrobacter sp. PAMC 25486	PAMC 25486	Terrabacteria group	Actinobacteria	GCA_000785535.1	4593579	62.7879	chromosome:NZ_CP007595.1/CP007595.1
213	Arthrobacter sp. QXT-31	QXT-31	Terrabacteria group	Actinobacteria	GCA_001969265.1	5041568	65.9962	chromosome:NZ_CP019304.1/CP019304.1
214	Arthrobacter sp. Rue61a	Rue61a	Terrabacteria group	Actinobacteria	GCA_000294695.2	4736495	62.3168	chromosome:NC_018531.1/CP003203.1
215	Arthrobacter sp. U41	U41	Terrabacteria group	Actinobacteria	GCA_001750145.1	4386369	66.6568	chromosome:NZ_CP015732.1/CP015732.1
216	Arthrobacter sp. YC-RL1	YC-RL1	Terrabacteria group	Actinobacteria	GCA_001454985.1	3846272	64.2587	chromosome:NZ_CP013297.1/CP013297.1
217	Arthrobacter sp. ZXY-2	ZXY-2	Terrabacteria group	Actinobacteria	GCA_001854365.1	4495402	63.557	chromosome:NZ_CP017421.1/CP017421.1
218	Asaia bogorensis NBRC 16594	NBRC 16594	Proteobacteria	Alphaproteobacteria	GCA_001547995.1	3198265	59.8083	chromosome Unknown:NZ_AP014690.1/AP014690.1
219	Aster yellows witches'-broom phytoplasma AYWB		Terrabacteria group	Tenericutes	GCA_000012225.1	706569	26.8863	chromosome:NC_007716.1/CP000061.1
220	Asticcacaulis excentricus CB 48	CB 48	Proteobacteria	Alphaproteobacteria	GCA_000175215.2	3904170	59.5814	chromosome 1:NC_014816.1/CP002395.1; chromosome 2:NC_014817.1/CP002396.1
221	Atopobium parvulum DSM 20469	DSM 20469	Terrabacteria group	Actinobacteria	GCA_000024225.1	1543805	45.6866	chromosome:NC_013203.1/CP001721.1
222	Aureimonas sp. AU20	AU20	Proteobacteria	Alphaproteobacteria	GCA_001442755.1	3742793	66.8437	chromosome:NZ_CP006367.1/CP006367.1
223	Azoarcus olearius	DQS4	Proteobacteria	Betaproteobacteria	GCA_001682385.1	4451751	67.8333	chromosome:NZ_CP016210.1/CP016210.1
224	Azoarcus sp. BH72	BH72	Proteobacteria	Betaproteobacteria	GCA_000061505.1	4376040	67.9164	chromosome:NC_008702.1/AM406670.1
225	Azoarcus sp. CIB	CIB	Proteobacteria	Betaproteobacteria	GCA_001190925.1	5257030	65.8373	chromosome:NZ_CP011072.1/CP011072.1
226	Azoarcus sp. KH32C	KH32C	Proteobacteria	Betaproteobacteria	GCA_000349945.1	5081166	65.1013	chromosome:NC_020516.1/AP012304.1
227	Azorhizobium caulinodans ORS 571	ORS 571	Proteobacteria	Alphaproteobacteria	GCA_000010525.1	5369772	67.319	chromosome:NC_009937.1/AP009384.1
228	Azospirillum brasilense	Sp 7	Proteobacteria	Alphaproteobacteria	GCA_001315015.1	3005726	68.2106	chromosome:NZ_CP012914.1/CP012914.1
229	Azospirillum humicireducens	SgZ-5	Proteobacteria	Alphaproteobacteria	GCA_001639105.1	3181617	67.454	chromosome:NZ_CP015285.1/CP015285.1
230	Azospirillum lipoferum 4B	4B	Proteobacteria	Alphaproteobacteria	GCA_000283655.1	2988332	67.605	chromosome:NC_016622.1/FQ311868.1
231	Azospirillum sp. B510	B510	Proteobacteria	Alphaproteobacteria	GCA_000010725.1	3311395	67.7602	chromosome:NC_013854.1/AP010946.1
232	Azospirillum thiophilum	BV-S	Proteobacteria	Alphaproteobacteria	GCA_001305595.1	7609458	68.1583	chromosome 1:NZ_CP012401.1/CP012401.1; chromosome 2:NZ_CP012402.1/CP012402.1; chromosome 3:NZ_CP012403.1/CP012403.1; chromosome 4:NZ_CP012404.1/CP012404.1; chromosome 5:NZ_CP012405.1/CP012405.1; chromosome 6:NZ_CP012406.1/CP012406.1; chromosome 7:NZ_CP012407.1/CP012407.1; chromosome 8:NZ_CP012408.1/CP012408.1
233	Azotobacter chroococcum NCIMB 8003	NCIMB 8003	Proteobacteria	Gammaproteobacteria	GCA_000817975.1	4591803	66.2705	chromosome:NZ_CP010415.1/CP010415.1
234	Azotobacter vinelandii CA	CA	Proteobacteria	Gammaproteobacteria	GCA_000380335.1	5366370	65.6755	chromosome:NC_021149.1/CP005094.1
235	Bacillus amyloliquefaciens	LM2303	Terrabacteria group	Firmicutes	GCA_001889285.1	3989393	46.6781	chromosome:NZ_CP018152.1/CP018152.1
236	Bacillus anthracis	SPV842_15	Terrabacteria group	Firmicutes	GCA_001990245.1	5228667	35.3802	chromosome:NZ_CP019588.1/CP019588.1
237	Bacillus atrophaeus 1942	1942	Terrabacteria group	Firmicutes	GCA_000165925.1	4168266	43.2193	chromosome:NC_014639.1/CP002207.1
238	Bacillus beveridgei	MLTeJB	Terrabacteria group	Firmicutes	GCA_001721685.1	3582268	46.0787	chromosome:NZ_CP012502.1/CP012502.1
239	Bacillus bombysepticus str. Wang	Wang	Terrabacteria group	Firmicutes	GCA_000831065.1	5295783	35.2525	chromosome:NZ_CP007512.1/CP007512.1
240	Bacillus cellulosilyticus DSM 2522	DSM 2522	Terrabacteria group	Firmicutes	GCA_000177235.2	4681672	36.522	chromosome:NC_014829.1/CP002394.1
241	Bacillus cereus	FORC021	Terrabacteria group	Firmicutes	GCA_002000005.1	5331694	35.3499	chromosome:NZ_CP014486.1/CP014486.1
242	Bacillus clausii	ENTPro	Terrabacteria group	Firmicutes	GCA_000737305.2	4264866	44.7459	chromosome:NZ_CP012475.1/CP012475.1
243	Bacillus coagulans	HM-08	Terrabacteria group	Firmicutes	GCA_000876545.1	3624641	46.2761	chromosome:NZ_CP010525.1/CP010525.1
244	Bacillus coagulans 2-6	2-6	Terrabacteria group	Firmicutes	GCA_000217835.1	3073079	47.292	chromosome:NC_015634.1/CP002472.1
245	Bacillus cytotoxicus NVH 391-98	NVH 391-98	Terrabacteria group	Firmicutes	GCA_000017425.1	4087024	35.8768	chromosome:NC_009674.1/CP000764.1
246	Bacillus endophyticus	Hbe603	Terrabacteria group	Firmicutes	GCA_000972245.3	4865574	36.6444	chromosome:NZ_CP011974.1/CP011974.1
247	Bacillus flexus	KLBMP 4941	Terrabacteria group	Firmicutes	GCA_002024265.1	3960308	38.0947	chromosome:NZ_CP016790.1/CP016790.1
248	Bacillus gibsonii	FJAT-10019	Terrabacteria group	Firmicutes	GCA_001719185.1	4100094	43.8463	chromosome:NZ_CP017070.1/CP017070.1
249	Bacillus glycinifermentans		Terrabacteria group	Firmicutes	GCA_900093775.1	4607442	46.1314	chromosome 1:NZ_LT603683.1/LT603683.1
250	Bacillus halodurans C-125	C-125	Terrabacteria group	Firmicutes	GCA_000011145.1	4202352	43.6855	chromosome:NC_002570.2/BA000004.3
251	Bacillus infantis NRRL B-14911	NRRL B-14911	Terrabacteria group	Firmicutes	GCA_000473245.1	4884713	46.0333	chromosome:NC_022524.1/CP006643.1
252	Bacillus lehensis G1	G1	Terrabacteria group	Firmicutes	GCA_000706725.1	3993073	39.9011	chromosome:NZ_CP003923.1/CP003923.1
253	Bacillus licheniformis	BL1202	Terrabacteria group	Firmicutes	GCA_001726125.1	4422181	45.9891	chromosome:NZ_CP017247.1/CP017247.1
254	Bacillus megaterium DSM 319	DSM 319	Terrabacteria group	Firmicutes	GCA_000025805.1	5097447	38.1316	chromosome:NC_014103.1/CP001982.1
255	Bacillus methanolicus MGA3	MGA3	Terrabacteria group	Firmicutes	GCA_000724485.1	3337035	38.6579	chromosome:NZ_CP007739.1/CP007739.1
256	Bacillus muralis	G25-68	Terrabacteria group	Firmicutes	GCA_001645685.2	4919373	42.3791	chromosome:NZ_CP017080.1/CP017080.1
257	Bacillus mycoides	ATCC 6462	Terrabacteria group	Firmicutes	GCA_000832605.1	5255868	35.4933	chromosome:NZ_CP009692.1/CP009692.1
258	Bacillus oceanisediminis 2691	2691	Terrabacteria group	Firmicutes	GCA_000294775.2	5461741	41.2431	chromosome:NZ_CP015506.1/CP015506.1
259	Bacillus paralicheniformis	BL-09	Terrabacteria group	Firmicutes	GCA_000876525.1	4388022	45.8838	chromosome:NZ_CP010524.1/CP010524.1
260	Bacillus pseudofirmus OF4	OF4	Terrabacteria group	Firmicutes	GCA_000005825.2	3858997	40.2674	chromosome:NC_013791.2/CP001878.2
261	Bacillus pumilus	SH-B9	Terrabacteria group	Firmicutes	GCA_001578205.1	3787586	41.5671	chromosome:NZ_CP011007.1/CP011007.1
262	Bacillus safensis	U17-1	Terrabacteria group	Firmicutes	GCA_001938705.1	3741804	41.5167	chromosome:CP015611.1
263	Bacillus simplex	SH-B26	Terrabacteria group	Firmicutes	GCA_001578185.1	5345500	39.8725	chromosome:NZ_CP011008.1/CP011008.1
264	Bacillus smithii	DSM 4216	Terrabacteria group	Firmicutes	GCA_001050115.1	3368778	40.7724	chromosome 1:NZ_CP012024.1/CP012024.1
265	Bacillus sp. BS34A	BS34A	Terrabacteria group	Firmicutes	GCA_000952895.1	4233615	43.4938	chromosome I:NZ_LN680001.1/LN680001.1
266	Bacillus sp. 1NLA3E	1NLA3E	Terrabacteria group	Firmicutes	GCA_000242895.3	4815602	37.9542	chromosome:NC_021171.1/CP005586.1
267	Bacillus sp. 275	275	Terrabacteria group	Firmicutes	GCA_001999205.1	4045581	46.326	chromosome:NZ_CP019626.1/CP019626.1
268	Bacillus sp. ABP14	ABP14	Terrabacteria group	Firmicutes	GCA_001831375.1	5141367	35.4438	chromosome:NZ_CP017016.1/CP017016.1
269	Bacillus sp. BH072	BH072	Terrabacteria group	Firmicutes	GCA_000827045.1	4069641	46.3658	chromosome:NZ_CP009938.1/CP009938.1
270	Bacillus sp. FDAARGOS_235	FDAARGOS_235	Terrabacteria group	Firmicutes	GCA_002073415.1	5287106	35.4583	chromosome:CP020437.1
271	Bacillus sp. FJAT-14266	FJAT-14266	Terrabacteria group	Firmicutes	GCA_001719225.1	4109356	43.8689	chromosome:NZ_CP017072.1/CP017072.1
272	Bacillus sp. H15-1	H15-1	Terrabacteria group	Firmicutes	GCA_001896025.1	4162101	46.2748	chromosome:NZ_CP018249.1/CP018249.1
273	Bacillus sp. IHB B 7164	IHB B 7164	Terrabacteria group	Firmicutes	GCA_001648135.1	5036631	38.3321	chromosome:NZ_CP015226.1/CP015226.1
274	Bacillus sp. JS	JS	Terrabacteria group	Firmicutes	GCA_000259365.1	4120406	43.9268	chromosome:NC_017743.1/CP003492.1
275	Bacillus sp. LM 4-2	LM 4-2	Terrabacteria group	Firmicutes	GCA_000978495.1	4069266	43.8313	chromosome:NZ_CP011101.1/CP011101.1
276	Bacillus sp. OxB-1	OxB-1	Terrabacteria group	Firmicutes	GCA_000829195.1	3594618	47.8491	chromosome:NZ_AP013294.1/AP013294.1
277	Bacillus sp. Pc3	Pc3	Terrabacteria group	Firmicutes	GCA_000815145.1	3982168	46.4726	chromosome:NZ_CP010406.1/CP010406.1
278	Bacillus sp. SDLI1	SDLI1	Terrabacteria group	Firmicutes	GCA_001553895.1	4134042	45.7914	chromosome:NZ_CP013950.1/CP013950.1
279	Bacillus sp. WP8	WP8	Terrabacteria group	Firmicutes	GCA_000800825.1	3708888	41.573	chromosome:NZ_CP010075.1/CP010075.1
280	Bacillus sp. X1(2014)	X1	Terrabacteria group	Firmicutes	GCA_000747345.1	3422674	38.1307	chromosome:NZ_CP008855.1/CP008855.1
281	Bacillus sp. YP1	YP1	Terrabacteria group	Firmicutes	GCA_000877815.1	4070380	43.8114	chromosome:NZ_CP010014.1/CP010014.1
282	Bacillus subtilis	ATCC 13952	Terrabacteria group	Firmicutes	GCA_000772125.1	3876276	45.8183	chromosome:NZ_CP009748.1/CP009748.1
283	Bacillus subtilis subsp. subtilis str. JH642 substr. AG174	JH642 substr. AG174	Terrabacteria group	Firmicutes	GCA_000699465.1	4188369	43.4964	chromosome:NZ_CP007800.1/CP007800.1
284	Bacillus thuringiensis	HS18-1	Terrabacteria group	Firmicutes	GCA_001182785.1	5292526	35.4272	chromosome:NZ_CP012099.1/CP012099.1
285	Bacillus toyonensis BCT-7112	BCT-7112	Terrabacteria group	Firmicutes	GCA_000496285.1	4940474	35.6033	chromosome:NC_022781.1/CP006863.1
286	Bacillus velezensis	JTYP2	Terrabacteria group	Firmicutes	GCA_002072695.1	3929789	46.4991	chromosome:CP020375.1
287	Bacillus weihaiensis	Alg07	Terrabacteria group	Firmicutes	GCA_001889165.1	4344873	36.4778	chromosome:NZ_CP016020.1/CP016020.1
288	Bacillus weihenstephanensis KBAB4	KBAB4	Terrabacteria group	Firmicutes	GCA_000018825.1	5262775	35.5616	chromosome:NC_010184.1/CP000903.1
289	Bacillus xiamenensis	VV3	Terrabacteria group	Firmicutes	GCA_001857925.1	3637729	41.532	chromosome:NZ_CP017786.1/CP017786.1
290	Bacteroidales bacterium CF	CF	FCB group	Bacteroidetes/Chlorobi group	GCA_000473305.1	2657245	41.4914	chromosome:NZ_CP006772.1/CP006772.1
291	Bacteroides caecimuris	I48	FCB group	Bacteroidetes/Chlorobi group	GCA_001688725.1	4839918	42.6134	chromosome:NZ_CP015401.1/CP015401.1
292	Bacteroides cellulosilyticus	WH2	FCB group	Bacteroidetes/Chlorobi group	GCA_001318345.1	7084828	42.6956	chromosome:NZ_CP012801.1/CP012801.1
293	Bacteroides dorei		FCB group	Bacteroidetes/Chlorobi group	GCA_000738045.1	5729085	41.9546	chromosome:CP007619.1
294	Bacteroides fragilis	BOB25	FCB group	Bacteroidetes/Chlorobi group	GCA_000965785.1	5282232	43.1876	chromosome:NZ_CP011073.1/CP011073.1
295	Bacteroides helcogenes P 36-108	P 36-108	FCB group	Bacteroidetes/Chlorobi group	GCA_000186225.1	3998906	44.7175	chromosome:NC_014933.1/CP002352.1
296	Bacteroides ovatus	ATCC 8483	FCB group	Bacteroidetes/Chlorobi group	GCA_001314995.1	6472489	41.8787	chromosome:NZ_CP012938.1/CP012938.1
297	Bacteroides salanitronis DSM 18170	DSM 18170	FCB group	Bacteroidetes/Chlorobi group	GCA_000190575.1	4242803	46.6487	chromosome:NC_015164.1/CP002530.1
298	Bacteroides thetaiotaomicron	7330	FCB group	Bacteroidetes/Chlorobi group	GCA_001314975.1	6487685	42.6907	chromosome:NZ_CP012937.1/CP012937.1
299	Bacteroides vulgatus ATCC 8482	ATCC 8482	FCB group	Bacteroidetes/Chlorobi group	GCA_000012825.1	5163189	42.2015	chromosome:NC_009614.1/CP000139.1
300	Bacteroidetes bacterium UKL13-3		FCB group	Bacteroidetes/Chlorobi group	GCA_001602415.1	3236529	37.3337	chromosome:CP012155.1
301	Barnesiella viscericola DSM 18177	C46, DSM 18177	FCB group	Bacteroidetes/Chlorobi group	GCA_000512915.1	3076856	51.6699	chromosome:NZ_CP007034.1/CP007034.1
302	Bartonella ancashensis	20	Proteobacteria	Alphaproteobacteria	GCA_001281405.1	1467695	38.4166	chromosome:NZ_CP010401.1/CP010401.1
303	Bartonella apis	BBC0178	Proteobacteria	Alphaproteobacteria	GCA_002007485.1	2601172	45.3405	chromosome:NZ_CP015820.1/CP015820.1
304	Bartonella australis Aust/NH1	Aust/NH1	Proteobacteria	Alphaproteobacteria	GCA_000341355.1	1596490	41.8398	chromosome:NC_020300.1/CP003123.1
305	Bartonella bacilliformis	ATCC:35685D-5	Proteobacteria	Alphaproteobacteria	GCA_001559035.1	1443404	38.2406	chromosome:NZ_CP014012.1/CP014012.1
306	Bartonella clarridgeiae 73	73	Proteobacteria	Alphaproteobacteria	GCA_000253015.1	1522743	35.727	chromosome:NC_014932.1/FN645454.1
307	Bartonella grahamii as4aup	as4aup	Proteobacteria	Alphaproteobacteria	GCA_000022725.1	2341328	38.0572	chromosome:NC_012846.1/CP001562.1
308	Bartonella henselae	BM1374163	Proteobacteria	Alphaproteobacteria	GCA_000612965.1	1905383	38.1753	chromosome I:NZ_HG965802.1/HG965802.1
309	Bartonella quintana str. Toulouse	Toulouse	Proteobacteria	Alphaproteobacteria	GCA_000046685.1	1581384	38.7968	chromosome:NC_005955.1/BX897700.1
310	Bartonella sp. A1379B	A1379B	Proteobacteria	Alphaproteobacteria	GCA_002022485.1	1541976	35.7975	chromosome:NZ_CP019780.1/CP019780.1
311	Bartonella sp. JB15	JB15	Proteobacteria	Alphaproteobacteria	GCA_002022605.1	1494018	35.3347	chromosome:NZ_CP019787.1/CP019787.1
312	Bartonella sp. JB63	JB63	Proteobacteria	Alphaproteobacteria	GCA_002022665.1	1493693	35.3332	chromosome:NZ_CP019788.1/CP019788.1
313	Bartonella sp. Raccoon60	Raccoon60	Proteobacteria	Alphaproteobacteria	GCA_002022585.1	1615700	36.0741	chromosome:NZ_CP019786.1/CP019786.1
314	Bartonella sp. WD16.2	WD16.2	Proteobacteria	Alphaproteobacteria	GCA_002022505.1	1762996	37.5658	chromosome:NZ_CP019781.1/CP019781.1
315	Bartonella tribocorum	BM1374166	Proteobacteria	Alphaproteobacteria	GCA_000689355.1	2609404	38.8393	chromosome I:NZ_HG969192.1/HG969192.1
316	Bartonella vinsonii subsp. berkhoffii str. Winnie	Winnie	Proteobacteria	Alphaproteobacteria	GCA_000341385.1	1802699	38.8306	chromosome:NC_020301.1/CP003124.1
317	Basilea psittacipulmonis DSM 24701	DSM 24701	Proteobacteria	Betaproteobacteria	GCA_000743945.1	1959069	40.2625	chromosome:NZ_CP009238.1/CP009238.1
318	Baumannia cicadellinicola str. Hc (Homalodisca coagulata)	Hc (Homalodisca coagulata)	Proteobacteria	Gammaproteobacteria	GCA_000013185.1	686194	33.2348	chromosome:NC_007984.1/CP000238.1
319	Bdellovibrio bacteriovorus HD100	HD100	Proteobacteria	delta/epsilon subdivisions	GCA_000196175.1	3782950	50.6455	chromosome:NC_005363.1/BX842601.2
320	Bdellovibrio bacteriovorus W	W	Proteobacteria	delta/epsilon subdivisions	GCA_000525675.1	3006992	43.2878	chromosome:NZ_CP002190.1/CP002190.1
321	Bdellovibrio exovorus JSS	JSS	Proteobacteria	delta/epsilon subdivisions	GCA_000348725.1	2657893	41.9155	chromosome:NC_020813.1/CP003537.1
322	Beggiatoa leptomitiformis	D-402	Proteobacteria	Gammaproteobacteria	GCA_001305575.2	4265296	40.4918	chromosome:NZ_CP012373.1/CP012373.1
323	Beijerinckia indica subsp. indica ATCC 9039	ATCC 9039	Proteobacteria	Alphaproteobacteria	GCA_000019845.1	4170153	57.0599	chromosome:NC_010581.1/CP001016.1
324	Belliella baltica DSM 15883	DSM 15883	FCB group	Bacteroidetes/Chlorobi group	GCA_000265405.1	4196595	36.8131	chromosome:NC_018010.1/CP003281.1
325	Bernardetia litoralis DSM 6794	DSM 6794	FCB group	Bacteroidetes/Chlorobi group	GCA_000265505.1	4919337	30.6718	chromosome:NC_018018.1/CP003345.1
326	beta proteobacterium CB	CB	Proteobacteria	Betaproteobacteria	GCA_000342265.1	2045720	46.0889	chromosome:NC_020417.1/CP004348.1
327	Betaproteobacteria bacterium GR16-43	GR16-43	Proteobacteria	Betaproteobacteria	GCA_001953215.1	4806848	67.1239	chromosome:NZ_CP019169.1/CP019169.1
328	Betaproteobacteria bacterium UKL13-2		Proteobacteria	Betaproteobacteria	GCA_001602455.1	3387087	54.9769	chromosome:CP012157.1
329	Beutenbergia cavernae DSM 12333	DSM 12333	Terrabacteria group	Actinobacteria	GCA_000023105.1	4669183	73.1166	chromosome:NC_012669.1/CP001618.1
330	Bibersteinia trehalosi USDA-ARS-USMARC-192	USDA-ARS-USMARC-192	Proteobacteria	Gammaproteobacteria	GCA_000347595.1	2407846	41.0455	chromosome:NC_020515.1/CP003745.1
331	Bifidobacterium actinocoloniiforme DSM 22766	DSM 22766	Terrabacteria group	Actinobacteria	GCA_001263395.1	1830060	62.7078	chromosome:NZ_CP011786.1/CP011786.1
332	Bifidobacterium adolescentis	BBMN23	Terrabacteria group	Actinobacteria	GCA_000817995.1	2173720	59.2931	chromosome:NZ_CP010437.1/CP010437.1
333	Bifidobacterium angulatum DSM 20098 = JCM 7096	JCM 7096	Terrabacteria group	Actinobacteria	GCA_001025155.1	2021974	59.4306	chromosome:NZ_AP012322.1/AP012322.1
334	Bifidobacterium animalis	RH	Terrabacteria group	Actinobacteria	GCA_000695895.1	1931057	60.4837	chromosome:NZ_CP007755.1/CP007755.1
335	Bifidobacterium asteroides PRL2011	PRL2011	Terrabacteria group	Actinobacteria	GCA_000304215.1	2167304	60.0536	chromosome:NC_018720.1/CP003325.1
336	Bifidobacterium bifidum	BF3	Terrabacteria group	Actinobacteria	GCA_001281345.1	2210370	62.6471	chromosome:NZ_CP010412.1/CP010412.1
337	Bifidobacterium breve 12L	12L	Terrabacteria group	Actinobacteria	GCA_000568955.1	2244624	58.8673	chromosome:NZ_CP006711.1/CP006711.1
338	Bifidobacterium catenulatum DSM 16992 = JCM 1194 = LMG 11043	JCM 1194	Terrabacteria group	Actinobacteria	GCA_001025195.1	2079525	56.2006	chromosome:NZ_AP012325.1/AP012325.1
339	Bifidobacterium coryneforme	LMG18911	Terrabacteria group	Actinobacteria	GCA_000737865.1	1755151	60.5093	chromosome:NZ_CP007287.1/CP007287.1
340	Bifidobacterium dentium JCM 1195 = DSM 20436	JCM 1195	Terrabacteria group	Actinobacteria	GCA_001042595.1	2635669	58.5379	chromosome Unknown:NZ_AP012326.1/AP012326.1
341	Bifidobacterium indicum LMG 11587 = DSM 20214	LMG 11587	Terrabacteria group	Actinobacteria	GCA_000706765.1	1734546	60.4934	chromosome:NZ_CP006018.1/CP006018.1
342	Bifidobacterium kashiwanohense JCM 15439 = DSM 21854	JCM 15439	Terrabacteria group	Actinobacteria	GCA_001042615.1	2337234	56.2823	chromosome Unknown:NZ_AP012327.1/AP012327.1
343	Bifidobacterium longum	105-A	Terrabacteria group	Actinobacteria	GCA_000829295.1	2290145	60.0631	chromosome:NZ_AP014658.1/AP014658.1
344	Bifidobacterium pseudocatenulatum DSM 20438 = JCM 1200 = LMG 10505	JCM 1200	Terrabacteria group	Actinobacteria	GCA_001025215.1	2313752	56.3767	chromosome:NZ_AP012330.1/AP012330.1
345	Bifidobacterium pseudolongum PV8-2	PV8-2	Terrabacteria group	Actinobacteria	GCA_000800475.2	2032698	63.2597	chromosome:NZ_CP007457.1/CP007457.1
346	Bifidobacterium scardovii JCM 12489 = DSM 13734	JCM 12489	Terrabacteria group	Actinobacteria	GCA_001042635.1	3158347	64.6309	chromosome Unknown:NZ_AP012331.1/AP012331.1
347	Bifidobacterium thermophilum RBL67	RBL67	Terrabacteria group	Actinobacteria	GCA_000347695.1	2291643	60.1107	chromosome:NC_020546.1/CP004346.1
348	Blastochloris viridis	ATCC 19567	Proteobacteria	Alphaproteobacteria	GCA_001402875.1	3724841	67.9329	chromosome:NZ_CP012946.1/CP012946.1
349	Blastococcus saxobsidens DD2	DD2	Terrabacteria group	Actinobacteria	GCA_000284015.1	4875340	72.948	chromosome:NC_016943.1/FO117623.1
350	Blastomonas sp. RAC04	RAC04	Proteobacteria	Alphaproteobacteria	GCA_001713435.1	3982627	64.3397	chromosome:NZ_CP016460.1/CP016460.1
351	Blattabacterium cuenoti BPAA	BPAA	FCB group	Bacteroidetes/Chlorobi group	GCA_000348805.1	632490	26.4077	chromosome:NC_020510.1/AP012548.1
352	Blattabacterium sp. (Blaberus giganteus)	BGIGA	FCB group	Bacteroidetes/Chlorobi group	GCA_000262715.1	629165	25.6724	chromosome:NC_017924.1/CP003535.1
353	Blattabacterium sp. (Blatta orientalis) str. Tarazona	Tarazona	FCB group	Bacteroidetes/Chlorobi group	GCA_000334405.1	634449	28.1852	chromosome:NC_020195.1/CP003605.1
354	Blattabacterium sp. (Blattella germanica) str. Bge	Alboraia	FCB group	Bacteroidetes/Chlorobi group	GCA_000022605.2	636850	27.1417	chromosome:NC_013454.1/CP001487.1
355	Blattabacterium sp. (Cryptocercus punctulatus) str. Cpu	Cpu	FCB group	Bacteroidetes/Chlorobi group	GCA_000236405.1	605745	23.8468	chromosome:NC_016621.1/CP003015.1
356	Blattabacterium sp. (Mastotermes darwiniensis) str. MADAR	MADAR	FCB group	Bacteroidetes/Chlorobi group	GCA_000233435.1	587248	27.479	chromosome:NC_016146.1/CP003000.1
357	Blattabacterium sp. (Nauphoeta cinerea)		FCB group	Bacteroidetes/Chlorobi group	GCA_000471965.1	622952	26.0837	chromosome:NC_022550.1/CP005488.1
358	Blattabacterium sp. (Periplaneta americana) str. BPLAN	BPLAN	FCB group	Bacteroidetes/Chlorobi group	GCA_000093165.1	636994	28.2109	chromosome:NC_013418.2/CP001429.2
359	Blautia sp. YL58	YL58	Terrabacteria group	Firmicutes	GCA_001689125.1	5128792	45.6985	chromosome:NZ_CP015405.1/CP015405.1
360	Blochmannia endosymbiont of Camponotus (Colobopsis) obliquus	757	Proteobacteria	Gammaproteobacteria	GCA_000973545.1	773940	27.3557	chromosome:NZ_CP010049.1/CP010049.1
361	Blochmannia endosymbiont of Polyrhachis (Hedomyrma) turneri	675	Proteobacteria	Gammaproteobacteria	GCA_000973505.1	749321	29.0775	chromosome:NZ_CP010048.1/CP010048.1
362	Bordetella avium 197N	197N	Proteobacteria	Betaproteobacteria	GCA_000070465.1	3732255	61.5826	chromosome:NC_010645.1/AM167904.1
363	Bordetella bronchialis	AU3182	Proteobacteria	Betaproteobacteria	GCA_001676705.1	5878756	67.2908	chromosome:NZ_CP016170.1/CP016170.1
364	Bordetella bronchiseptica	S798	Proteobacteria	Betaproteobacteria	GCA_000829175.1	5191712	68.2102	chromosome:NZ_AP014582.1/AP014582.1
365	Bordetella flabilis	AU10664	Proteobacteria	Betaproteobacteria	GCA_001676725.1	5835727	66.1368	chromosome:NZ_CP016172.1/CP016172.1
366	Bordetella hinzii	F582	Proteobacteria	Betaproteobacteria	GCA_001078275.1	4912977	67.0627	chromosome:NZ_CP012076.1/CP012076.1
367	Bordetella holmesii H558	H558	Proteobacteria	Betaproteobacteria	GCA_000341485.2	3696428	62.6895	chromosome:NZ_CP007158.1/CP007158.1
368	Bordetella parapertussis	H904	Proteobacteria	Betaproteobacteria	GCA_001704255.1	4773708	68.1	chromosome:NZ_CP016342.1/CP016342.1
369	Bordetella pertussis	D420	Proteobacteria	Betaproteobacteria	GCA_001013565.1	4106389	67.7066	chromosome 1:NZ_LN849008.1/LN849008.1
370	Bordetella petrii	DSM 12804	Proteobacteria	Betaproteobacteria	GCA_000067205.1	5287950	65.4828	chromosome:NC_010170.1/AM902716.1
371	Bordetella pseudohinzii	HI4681	Proteobacteria	Betaproteobacteria	GCA_001698185.1	4490371	66.6395	chromosome:NZ_CP016440.1/CP016440.1
372	Bordetella sp. H567	H567	Proteobacteria	Betaproteobacteria	GCA_001704295.1	5532470	66.1178	chromosome:NZ_CP012334.1/CP012334.1
373	Bordetella trematum	H044680328	Proteobacteria	Betaproteobacteria	GCA_900078695.1	4480141	65.5358	chromosome 1:NZ_LT546645.1/LT546645.1
374	Borrelia afzelii Tom3107	Tom3107	Spirochaetes	Spirochaetia	GCA_000741005.1	905861	28.3178	chromosome:NZ_CP009212.1/CP009212.1
375	Borrelia anserina Es	Es	Spirochaetes	Spirochaetia	GCA_001936255.1	906833	29.4887	chromosome:NZ_CP013704.1/CP013704.1
376	Borrelia burgdorferi CA382	CA382	Spirochaetes	Spirochaetia	GCA_000444465.1	910736	28.6015	chromosome:NC_022048.1/CP005925.1
377	Borrelia duttonii Ly	Ly	Spirochaetes	Spirochaetia	GCA_000019685.1	931674	27.586	chromosome:NC_011229.1/CP000976.1
378	Borrelia garinii SZ	SZ	Spirochaetes	Spirochaetia	GCA_000691545.1	902487	28.3836	chromosome:NZ_CP007564.1/CP007564.1
379	Borrelia hermsii CC1	CC1	Spirochaetes	Spirochaetia	GCA_000956315.1	922280	29.8271	chromosome:NZ_CP011060.1/CP011060.1
380	Borrelia mayonii	MN14-1539	Spirochaetes	Spirochaetia	GCA_001936295.1	904387	28.3148	chromosome:NZ_CP015796.1/CP015796.1
381	Borrelia miyamotoi LB-2001	LB-2001	Spirochaetes	Spirochaetia	GCA_000445425.4	907293	28.7182	chromosome:NC_022079.2/CP006647.2
382	Borrelia parkeri HR1	HR1	Spirochaetes	Spirochaetia	GCA_000512145.2	916945	28.8865	chromosome:NZ_CP007022.1/CP007022.1
383	Borrelia recurrentis A1	A1	Spirochaetes	Spirochaetia	GCA_000019705.1	930981	27.5182	chromosome:NC_011244.1/CP000993.1
384	Borrelia turicatae 91E135	91E135	Spirochaetes	Spirochaetia	GCA_000012085.1	917330	29.119	chromosome:NC_008710.1/CP000049.1
385	Borreliella bavariensis PBi	PBi	Spirochaetes	Spirochaetia	GCA_000196215.1	904246	28.3048	chromosome linear:NC_006156.1/CP000013.1
386	Borreliella bissettii DN127	DN127	Spirochaetes	Spirochaetia	GCA_000222305.1	900755	28.7028	chromosome:NC_015921.1/CP002746.1
387	Borreliella chilensis	VA1	Spirochaetes	Spirochaetia	GCA_000808095.1	900694	28.4989	chromosome:CP009910.1
388	Borreliella garinii	CIP 103362	Spirochaetes	Spirochaetia	GCA_001922545.1	905638	28.3635	chromosome:NZ_CP018744.1/CP018744.1
389	Borreliella valaisiana Tom4006	Tom4006	Spirochaetes	Spirochaetia	GCA_000739475.1	912160	28.1228	chromosome:NZ_CP009117.1/CP009117.1
390	Bosea sp. PAMC 26642	PAMC 26642	Proteobacteria	Alphaproteobacteria	GCA_001562255.1	5503156	65.1553	chromosome:NZ_CP014301.1/CP014301.1
391	Bosea sp. RAC05	RAC05	Proteobacteria	Alphaproteobacteria	GCA_001713455.1	4911382	68.3962	chromosome:NZ_CP016464.1/CP016464.1
392	Bosea vaviloviae	Vaf18	Proteobacteria	Alphaproteobacteria	GCA_001741865.1	6373793	65.5462	chromosome:NZ_CP017147.1/CP017147.1
393	Brachybacterium faecium DSM 4810	DSM 4810	Terrabacteria group	Actinobacteria	GCA_000023405.1	3614992	72.0458	chromosome:NC_013172.1/CP001643.1
394	Brachybacterium sp. P6-10-X1	P6-10-X1	Terrabacteria group	Actinobacteria	GCA_001969445.1	4385603	70.9272	chromosome:NZ_CP017297.1/CP017297.1
395	Brachyspira hyodysenteriae WA1	WA1; ATCC 49526	Spirochaetes	Spirochaetia	GCA_000022105.1	3000694	27.0627	chromosome:NC_012225.1/CP001357.1
396	Brachyspira intermedia PWS/A	PWS/A	Spirochaetes	Spirochaetia	GCA_000223215.1	3304788	27.2187	chromosome:NC_017243.1/CP002874.1
397	Brachyspira murdochii DSM 12563	DSM 12563	Spirochaetes	Spirochaetia	GCA_000092845.1	3241804	27.7514	chromosome:NC_014150.1/CP001959.1
398	Brachyspira pilosicoli 95/1000	95/1000	Spirochaetes	Spirochaetia	GCA_000143725.1	2586443	27.897	chromosome:NC_014330.1/CP002025.1
399	Bradyrhizobium diazoefficiens USDA 110	USDA 110	Proteobacteria	Alphaproteobacteria	GCA_001642675.1	9106064	64.0594	chromosome:NZ_CP011360.1/CP011360.1
400	Bradyrhizobium icense	LMTR 13	Proteobacteria	Alphaproteobacteria	GCA_001693385.1	8322773	62.0253	chromosome:NZ_CP016428.1/CP016428.1
401	Bradyrhizobium japonicum USDA 6	USDA 6	Proteobacteria	Alphaproteobacteria	GCA_000284375.1	9207384	63.6656	chromosome:NC_017249.1/AP012206.1
402	Bradyrhizobium oligotrophicum S58	S58	Proteobacteria	Alphaproteobacteria	GCA_000344805.1	8264165	65.1262	chromosome:NC_020453.1/AP012603.1
403	Bradyrhizobium sp.		Proteobacteria	Alphaproteobacteria	GCA_900011245.1	7547693	63.7711	chromosome I:NZ_LN901633.1/LN901633.1
404	Bradyrhizobium sp. BTAi1	BTAi1	Proteobacteria	Alphaproteobacteria	GCA_000015165.1	8264687	64.9201	chromosome:NC_009485.1/CP000494.1
405	Bradyrhizobium sp. CCGE-LA001	CCGE-LA001	Proteobacteria	Alphaproteobacteria	GCA_000296215.2	7833499	63.5669	chromosome:NZ_CP013949.1/CP013949.1
406	Bradyrhizobium sp. ORS 278	ORS278	Proteobacteria	Alphaproteobacteria	GCA_000026145.1	7456587	65.5104	chromosome:NC_009445.1/CU234118.1
407	Bradyrhizobium sp. S23321	S23321	Proteobacteria	Alphaproteobacteria	GCA_000284275.1	7231841	64.298	chromosome:NC_017082.1/AP012279.1
408	Brevibacillus brevis NBRC 100599	NBRC 100599 (= 47)	Terrabacteria group	Firmicutes	GCA_000010165.1	6296436	47.2736	chromosome:NC_012491.1/AP008955.1
409	Brevibacillus laterosporus LMG 15441	LMG 15441	Terrabacteria group	Firmicutes	GCA_000219535.3	5114147	41.1102	chromosome:NZ_CP007806.1/CP007806.1
410	Brevibacterium linens BS258	BS258	Terrabacteria group	Actinobacteria	GCA_001606005.1	3862244	64.1645	chromosome:NZ_CP014869.1/CP014869.1
411	Brevibacterium linens SMQ-1335	SMQ-1335	Terrabacteria group	Actinobacteria	GCA_001729525.1	4209935	62.6328	chromosome:NZ_CP017150.1/CP017150.1
412	Brevundimonas naejangsanensis	B1	Proteobacteria	Alphaproteobacteria	GCA_000635915.2	2971535	67.5243	chromosome:NZ_CP015614.1/CP015614.1
413	Brevundimonas sp. DS20	DS20	Proteobacteria	Alphaproteobacteria	GCA_001310255.1	3475610	67.4084	chromosome:NZ_CP012897.1/CP012897.1
414	Brevundimonas sp. GW460-12-10-14-LB2	GW460-12-10-14-LB2	Proteobacteria	Alphaproteobacteria	GCA_001636925.1	3263775	66.2381	chromosome:NZ_CP015511.1/CP015511.1
415	Brevundimonas sp. LM2	LM2	Proteobacteria	Alphaproteobacteria	GCA_002002865.1	3564519	68.3703	chromosome:NZ_CP019508.1/CP019508.1
416	Brevundimonas subvibrioides ATCC 15264	ATCC 15264	Proteobacteria	Alphaproteobacteria	GCA_000144605.1	3445263	68.4227	chromosome:NC_014375.1/CP002102.1
417	Brucella abortus S19	S19	Proteobacteria	Alphaproteobacteria	GCA_000018725.1	3283936	57.2217	chromosome 1:NC_010742.1/CP000887.1; chromosome 2:NC_010740.1/CP000888.1
418	Brucella canis	RM6/66	Proteobacteria	Alphaproteobacteria	GCA_000740335.1	3312751	57.2428	chromosome 1:NZ_CP007758.1/CP007758.1; chromosome 2:NZ_CP007759.1/CP007759.1
419	Brucella ceti TE28753-12	TE28753-12	Proteobacteria	Alphaproteobacteria	GCA_000590815.1	3277545	57.2178	chromosome I:CP006898.1; chromosome II:CP006899.1
420	Brucella melitensis	C-573	Proteobacteria	Alphaproteobacteria	GCA_001307475.2	3310789	57.2203	chromosome I:NZ_CP019679.1/CP019679.1; chromosome II:NZ_CP019680.1/CP019680.1
421	Brucella microti CCM 4915	CCM 4915	Proteobacteria	Alphaproteobacteria	GCA_000022745.1	3337369	57.2543	chromosome 1:NC_013119.1/CP001578.1; chromosome 2:NC_013118.1/CP001579.1
422	Brucella ovis ATCC 25840	ATCC 25840	Proteobacteria	Alphaproteobacteria	GCA_000016845.1	3275590	57.1946	chromosome I:NC_009505.1/CP000708.1; chromosome II:NC_009504.1/CP000709.1
423	Brucella pinnipedialis B2/94	B2/94	Proteobacteria	Alphaproteobacteria	GCA_000221005.1	3399268	57.1989	chromosome 1:NC_015857.1/CP002078.1; chromosome 2:NC_015858.1/CP002079.1
424	Brucella sp. 09RB8471	09RB8471	Proteobacteria	Alphaproteobacteria	GCA_001971625.1	3434749	57.0839	chromosome 1:NZ_CP019346.1/CP019346.1; chromosome 2:NZ_CP019347.1/CP019347.1
425	Brucella sp. 09RB8910	09RB8910	Proteobacteria	Alphaproteobacteria	GCA_001971805.1	3592978	57.0834	chromosome 1:NZ_CP019390.1/CP019390.1; chromosome 2:NZ_CP019391.1/CP019391.1
426	Brucella sp. 141012304	141012304	Proteobacteria	Alphaproteobacteria	GCA_900095155.1	3442381	57.1483	chromosome 1:NZ_LT605585.1/LT605585.1; chromosome 2:NZ_LT605586.1/LT605586.1
427	Brucella sp. 2002734562	2002734562	Proteobacteria	Alphaproteobacteria	GCA_001715385.1	3283485	57.2205	chromosome 1:NZ_CP016979.1/CP016979.1; chromosome 2:NZ_CP016980.1/CP016980.1
428	Brucella suis VBI22	VBI22	Proteobacteria	Alphaproteobacteria	GCA_000236255.1	3316088	57.2506	chromosome I:NC_016797.1/CP003128.1; chromosome II:NC_016775.1/CP003129.1
429	Brucella vulpis	F60	Proteobacteria	Alphaproteobacteria	GCA_900000005.1	3238137	57.127	chromosome 1:NZ_LN997863.1/LN997863.1; chromosome 2:NZ_LN997864.1/LN997864.1
430	Buchnera aphidicola	BCifornacula	Proteobacteria	Gammaproteobacteria	GCA_900128725.1	447673	28.0913	chromosome 1:NZ_LT667500.1/LT667500.1
431	Buchnera aphidicola (Cinara confinis)	BCiconfinis	Proteobacteria	Gammaproteobacteria	GCA_900128735.1	443747	23.9569	chromosome 1:NZ_LT667503.1/LT667503.1
432	Buchnera aphidicola (Cinara tujafilina)		Proteobacteria	Gammaproteobacteria	GCA_000217635.1	444925	23.032	chromosome:NC_015662.1/CP001817.1
433	Buchnera aphidicola (Tuberolachnus salignus)	BTs	Proteobacteria	Gammaproteobacteria	GCA_900016785.1	421426	21.6009	chromosome 1:NZ_LN890285.1/LN890285.1
434	Buchnera aphidicola BCc	BCc	Proteobacteria	Gammaproteobacteria	GCA_000090965.1	416380	20.097	chromosome:NC_008513.1/CP000263.1
435	Buchnera aphidicola str. 5A (Acyrthosiphon pisum)	5A	Proteobacteria	Gammaproteobacteria	GCA_000021085.1	642122	26.2857	chromosome:NC_011833.1/CP001161.1
436	Buchnera aphidicola str. Bp (Baizongia pistaciae)	Bp (Baizongia pistaciae)	Proteobacteria	Gammaproteobacteria	GCA_000007725.1	615980	25.3414	chromosome:NC_004545.1/AE016826.1
437	Burkholderia ambifaria MC40-6	MC40-6	Proteobacteria	Betaproteobacteria	GCA_000019925.1	7340944	66.6055	chromosome 1:NC_010551.1/CP001025.1; chromosome 2:NC_010552.1/CP001026.1; chromosome 3:NC_010557.1/CP001027.1
438	Burkholderia cenocepacia	DDS 22E-1	Proteobacteria	Betaproteobacteria	GCA_000755725.1	8045250	66.9669	chromosome 1:NZ_CP007783.1/CP007783.1; chromosome 2:NZ_CP007784.1/CP007784.1; chromosome 3:NZ_CP007782.1/CP007782.1
439	Burkholderia cepacia JBK9	JBK9	Proteobacteria	Betaproteobacteria	GCA_000701165.2	8481212	66.8152	chromosome 3:NZ_CP013732.1/CP013732.1; chromosome 1:NZ_CP013730.1/CP013730.1; chromosome 2:NZ_CP013731.1/CP013731.1
440	Burkholderia contaminans	MS14	Proteobacteria	Betaproteobacteria	GCA_001029145.1	8509249	66.3757	chromosome 1:NZ_CP009743.1/CP009743.1; chromosome 2:NZ_CP009744.1/CP009744.1; chromosome 3:NZ_CP009745.1/CP009745.1
441	Burkholderia diffusa	RF2-non-BP9	Proteobacteria	Betaproteobacteria	GCA_001718315.1	6857833	66.4699	chromosome 1:NZ_CP013362.1/CP013362.1; chromosome 2:NZ_CP013363.1/CP013363.1; chromosome 3:NZ_CP013364.1/CP013364.1
442	Burkholderia dolosa AU0158	AU0158	Proteobacteria	Betaproteobacteria	GCA_000959505.1	6409095	67.0081	chromosome 1:NZ_CP009795.1/CP009795.1; chromosome 2:NZ_CP009793.1/CP009793.1; chromosome 3:NZ_CP009794.1/CP009794.1
443	Burkholderia gladioli BSR3	BSR3	Proteobacteria	Betaproteobacteria	GCA_000194745.1	8114449	67.984	chromosome 1:NC_015381.1/CP002599.1; chromosome 2:NC_015376.1/CP002600.1
444	Burkholderia glumae LMG 2196 = ATCC 33617	ATCC 33617	Proteobacteria	Betaproteobacteria	GCA_000960995.1	6480185	68.4734	chromosome I:NZ_CP009435.1/CP009435.1; chromosome II:NZ_CP009434.1/CP009434.1
445	Burkholderia lata	FL-7-5-30-S1-D0	Proteobacteria	Betaproteobacteria	GCA_001718575.1	8354839	66.5057	chromosome 1:NZ_CP013404.1/CP013404.1; chromosome 2:NZ_CP013406.1/CP013406.1; chromosome 3:NZ_CP013405.1/CP013405.1
446	Burkholderia latens	AU17928	Proteobacteria	Betaproteobacteria	GCA_001718795.1	6568997	66.3995	chromosome 1:NZ_CP013435.1/CP013435.1; chromosome 2:NZ_CP013438.1/CP013438.1; chromosome 3:NZ_CP013437.1/CP013437.1
447	Burkholderia mallei	FMH 23344	Proteobacteria	Betaproteobacteria	GCA_000755785.1	5835541	68.4862	chromosome 1:NZ_CP009148.1/CP009148.1; chromosome 2:NZ_CP009147.1/CP009147.1
448	Burkholderia metallica	FL-6-5-30-S1-D7	Proteobacteria	Betaproteobacteria	GCA_001718555.1	7424240	67.0898	chromosome 1:NZ_CP013401.1/CP013401.1; chromosome 2:NZ_CP013403.1/CP013403.1; chromosome 3:NZ_CP013402.1/CP013402.1
449	Burkholderia multivorans	DDS 15A-1	Proteobacteria	Betaproteobacteria	GCA_000756005.1	7281867	66.5971	chromosome 1:NZ_CP008730.1/CP008730.1; chromosome 2:NZ_CP008729.1/CP008729.1; chromosome 3:NZ_CP008728.1/CP008728.1
450	Burkholderia oklahomensis C6786	C6786	Proteobacteria	Betaproteobacteria	GCA_000959365.1	7135022	67.0666	chromosome I:NZ_CP009555.1/CP009555.1; chromosome II:NZ_CP009556.1/CP009556.1
451	Burkholderia plantarii	ATCC 43733	Proteobacteria	Betaproteobacteria	GCA_001411805.1	7883689	68.7058	chromosome 1:NZ_CP007212.1/CP007212.1; chromosome 2:NZ_CP007213.1/CP007213.1
452	Burkholderia pseudomallei TSV 48	TSV 48	Proteobacteria	Betaproteobacteria	GCA_000770495.1	7337621	68.0164	chromosome 1:NZ_CP009161.1/CP009161.1; chromosome 2:NZ_CP009160.1/CP009160.1
453	Burkholderia pseudomultivorans	SUB-INT23-BP2	Proteobacteria	Betaproteobacteria	GCA_001718415.1	7845637	67.3882	chromosome 1:NZ_CP013378.1/CP013378.1; chromosome 2:NZ_CP013377.1/CP013377.1
454	Burkholderia pyrrocinia	DSM 10685	Proteobacteria	Betaproteobacteria	GCA_001028665.1	7847862	66.5187	chromosome 1:NZ_CP011503.1/CP011503.1; chromosome 2:NZ_CP011504.1/CP011504.1; chromosome 3:NZ_CP011505.1/CP011505.1
455	Burkholderia seminalis	FL-5-4-10-S1-D7	Proteobacteria	Betaproteobacteria	GCA_001718535.1	7648944	67.2978	chromosome 1:NZ_CP013398.1/CP013398.1; chromosome 2:NZ_CP013400.1/CP013400.1; chromosome 3:NZ_CP013399.1/CP013399.1
456	Burkholderia sp. 2002721687	2002721687	Proteobacteria	Betaproteobacteria	GCA_000959325.1	6980714	67.2399	chromosome I:NZ_CP009549.1/CP009549.1; chromosome II:NZ_CP009548.1/CP009548.1
457	Burkholderia sp. Bp5365	MSMB43	Proteobacteria	Betaproteobacteria	GCA_001513745.1	6982695	67.241	chromosome 1:NZ_CP013380.1/CP013380.1; chromosome 2:NZ_CP013382.1/CP013382.1
458	Burkholderia sp. Bp7605	MSMB0175	Proteobacteria	Betaproteobacteria	GCA_001718875.1	5705688	64.3837	chromosome 1:NZ_CP013448.1/CP013448.1; chromosome 2:NZ_CP013449.1/CP013449.1
459	Burkholderia sp. CCGE1001	CCGE1001	Proteobacteria	Betaproteobacteria	GCA_000176935.3	6833751	63.6306	chromosome 1:NC_015136.1/CP002519.1; chromosome 2:NC_015137.1/CP002520.1
460	Burkholderia sp. CCGE1002	CCGE1002	Proteobacteria	Betaproteobacteria	GCA_000092885.1	7395722	63.5377	chromosome 1:NC_014117.1/CP002013.1; chromosome 2:NC_014118.1/CP002014.1; chromosome 3:NC_014119.1/CP002015.1
461	Burkholderia sp. CCGE1003	CCGE1003	Proteobacteria	Betaproteobacteria	GCA_000148685.1	7043595	63.2457	chromosome 1:NC_014539.1/CP002217.1; chromosome 2:NC_014540.1/CP002218.1
462	Burkholderia sp. HB1	HB1	Proteobacteria	Betaproteobacteria	GCA_001293045.1	7206167	62.9233	chromosome 1:NZ_CP012192.1/CP012192.1; chromosome 2:NZ_CP012193.1/CP012193.1
463	Burkholderia sp. KJ006	KJ006	Proteobacteria	Betaproteobacteria	GCA_000262695.1	6584551	67.2351	chromosome 1:NC_017920.1/CP003514.1; chromosome 2:NC_017921.1/CP003515.1; chromosome 3:NC_017922.1/CP003516.1
464	Burkholderia sp. OLGA172	OLGA172	Proteobacteria	Betaproteobacteria	GCA_001634365.1	8143691	60.8936	chromosome 1:NZ_CP014578.1/CP014578.1; chromosome 2:NZ_CP014579.1/CP014579.1
465	Burkholderia sp. PAMC 26561	PAMC 26561	Proteobacteria	Betaproteobacteria	GCA_001557535.1	5008958	60.1977	chromosome 1:NZ_CP014306.1/CP014306.1; chromosome 2:NZ_CP014307.1/CP014307.1
466	Burkholderia sp. PAMC 28687	PAMC28687	Proteobacteria	Betaproteobacteria	GCA_001577465.1	6451979	60.1784	chromosome 1:NZ_CP014505.1/CP014505.1; chromosome 2:NZ_CP014506.1/CP014506.1; chromosome 3:NZ_CP014507.1/CP014507.1
467	Burkholderia sp. RPE64		Proteobacteria	Betaproteobacteria	GCA_000402035.1	5379596	63.3626	chromosome 1:NC_021287.1/AP013058.1; chromosome 2:NC_021294.1/AP013059.1; chromosome 3:NC_021288.1/AP013060.1
468	Burkholderia sp. RPE67	RPE67	Proteobacteria	Betaproteobacteria	GCA_000828875.1	6557801	63.6531	chromosome 1:NZ_AP014576.1/AP014576.1; chromosome 2:NZ_AP014577.1/AP014577.1; chromosome 3:NZ_AP014578.1/AP014578.1
469	Burkholderia sp. YI23	YI23	Proteobacteria	Betaproteobacteria	GCA_000236065.1	6473869	63.6517	chromosome 1:NC_016589.1/CP003087.1; chromosome 2:NC_016625.1/CP003088.1; chromosome 3:NC_016590.1/CP003089.1
470	Burkholderia stabilis	ATCC BAA-67	Proteobacteria	Betaproteobacteria	GCA_001742165.1	8527947	66.4224	chromosome 1:NZ_CP016442.1/CP016442.1; chromosome 2:NZ_CP016443.1/CP016443.1; chromosome 3:NZ_CP016444.1/CP016444.1
471	Burkholderia stagnalis	MSMB735WGS	Proteobacteria	Betaproteobacteria	GCA_001718955.1	7583807	67.6519	chromosome 1:NZ_CP013459.1/CP013459.1; chromosome 2:NZ_CP013461.1/CP013461.1; chromosome 3:NZ_CP013460.1/CP013460.1
472	Burkholderia territorii	RF8-non-BP5	Proteobacteria	Betaproteobacteria	GCA_001718335.1	6902370	66.7347	chromosome 1:NZ_CP013366.1/CP013366.1; chromosome 2:NZ_CP013365.1/CP013365.1; chromosome 3:NZ_CP013367.1/CP013367.1
473	Burkholderia thailandensis	2003015869	Proteobacteria	Betaproteobacteria	GCA_000808035.2	6729116	67.6786	chromosome 1:NZ_CP008914.2/CP008914.2; chromosome 2:NZ_CP008915.2/CP008915.2
474	Burkholderia ubonensis MSMB22	MSMB22	Proteobacteria	Betaproteobacteria	GCA_000959245.1	7189071	67.3076	chromosome I:NZ_CP009488.1/CP009488.1; chromosome II:NZ_CP009486.1/CP009486.1; chromosome III:NZ_CP009487.1/CP009487.1
475	Burkholderia vietnamiensis G4	G4	Proteobacteria	Betaproteobacteria	GCA_000016205.1	7305580	66.5926	chromosome 1:CP000614.1; chromosome 2:CP000615.1; chromosome 3:CP000616.1
476	Burkholderiales bacterium GJ-E10	GJ-E10	Proteobacteria	Betaproteobacteria	GCA_000828975.1	3276549	66.2953	chromosome:NZ_AP014683.1/AP014683.1
477	Burkholderiales bacterium YL45	YL45	Proteobacteria	Betaproteobacteria	GCA_001688905.1	2923068	44.1162	chromosome:NZ_CP015403.1/CP015403.1
478	Butyrivibrio hungatei	MB2003	Terrabacteria group	Firmicutes	GCA_001858005.1	3235560	39.8442	chromosome I:NZ_CP017831.1/CP017831.1; chromosome II:NZ_CP017830.1/CP017830.1
479	Butyrivibrio proteoclasticus B316	B316	Terrabacteria group	Firmicutes	GCA_000145035.1	3857162	40.1993	chromosome 1:NC_014387.1/CP001810.1; chromosome 2:NC_014388.1/CP001811.1
480	Caldanaerobacter subterraneus subsp. tengcongensis MB4	MB4	Terrabacteria group	Firmicutes	GCA_000007085.1	2689445	37.5709	chromosome:NC_003869.1/AE008691.1
481	Caldicellulosiruptor bescii DSM 6725	DSM 6725	Terrabacteria group	Firmicutes	GCA_000022325.1	2919718	35.1725	chromosome:NC_012034.1/CP001393.1
482	Caldicellulosiruptor hydrothermalis 108	108	Terrabacteria group	Firmicutes	GCA_000166355.1	2770676	36.1148	chromosome:NC_014652.1/CP002219.1
483	Caldicellulosiruptor kristjanssonii I77R1B	I77R1B	Terrabacteria group	Firmicutes	GCA_000166695.1	2786473	36.0975	chromosome:NC_014721.1/CP002326.1
484	Caldicellulosiruptor kronotskyensis 2002	2002	Terrabacteria group	Firmicutes	GCA_000166775.1	2843785	35.0959	chromosome:NC_014720.1/CP002330.1
485	Caldicellulosiruptor lactoaceticus 6A	6A	Terrabacteria group	Firmicutes	GCA_000193435.3	2674809	36.1307	chromosome:NC_015949.1/CP003001.1
486	Caldicellulosiruptor obsidiansis OB47	OB47	Terrabacteria group	Firmicutes	GCA_000145215.1	2532343	35.2433	chromosome:NC_014392.1/CP002164.1
487	Caldicellulosiruptor owensensis OL	OL	Terrabacteria group	Firmicutes	GCA_000166335.1	2428903	35.4388	chromosome:NC_014657.1/CP002216.1
488	Caldicellulosiruptor saccharolyticus DSM 8903	DSM 8903	Terrabacteria group	Firmicutes	GCA_000016545.1	2970275	35.2541	chromosome:NC_009437.1/CP000679.1
489	Caldilinea aerophila DSM 14535 = NBRC 104270	DSM 14535	Terrabacteria group	Chloroflexi	GCA_000281175.1	5144873	58.7671	chromosome:NC_017079.1/AP012337.1
490	Caldimicrobium thiodismutans	TF1	Thermodesulfobacteria	Thermodesulfobacteria	GCA_001548275.1	1814952	38.2961	chromosome Unknown:NZ_AP014945.1/AP014945.1
491	Caldisericum exile AZM16c01	AZM16c01	Caldiserica	Caldisericia	GCA_000284335.1	1558103	35.3749	chromosome:NC_017096.1/AP012051.1
492	Calditerrivibrio nitroreducens DSM 19672	DSM 19672	Deferribacteres	Deferribacteres	GCA_000183405.1	2157835	35.753	chromosome:NC_014758.1/CP002347.1
493	Caldithrix abyssi DSM 13497	LF13	Calditrichaeota	Calditrichae	GCA_001886815.1	4978541	45.0958	chromosome:NZ_CP018099.1/CP018099.1
494	Calothrix sp. 336/3	336/3	Terrabacteria group	Cyanobacteria/Melainabacteria group	GCA_000734895.2	6283267	41.042	chromosome:NZ_CP011382.1/CP011382.1
495	Calothrix sp. PCC 6303	PCC 6303	Terrabacteria group	Cyanobacteria/Melainabacteria group	GCA_000317435.1	6767834	39.7958	chromosome:NC_019751.1/CP003610.1
496	Calothrix sp. PCC 7507	PCC 7507	Terrabacteria group	Cyanobacteria/Melainabacteria group	GCA_000316575.1	7023215	42.2472	chromosome:NC_019682.1/CP003943.1
497	Campylobacter coli	FB1	Proteobacteria	delta/epsilon subdivisions	GCA_000954195.1	1658607	31.4911	chromosome:NZ_CP011015.1/CP011015.1
498	Campylobacter concisus	ATCC 33237	Proteobacteria	delta/epsilon subdivisions	GCA_001298465.1	1840041	37.615	chromosome:NZ_CP012541.1/CP012541.1
499	Campylobacter concisus 13826	13826	Proteobacteria	delta/epsilon subdivisions	GCA_000017725.2	2052007	39.429	chromosome:NC_009802.2/CP000792.2
500	Campylobacter curvus 525.92	525.92	Proteobacteria	delta/epsilon subdivisions	GCA_000017465.2	1971270	44.5352	chromosome:NC_009715.2/CP000767.2
501	Campylobacter fetus subsp. venerealis str. 84-112	84-112	Proteobacteria	delta/epsilon subdivisions	GCA_000967135.1	1926886	33.343	chromosome I:NZ_HG004426.1/HG004426.1
502	Campylobacter gracilis	ATCC 33236	Proteobacteria	delta/epsilon subdivisions	GCA_001190745.1	2281652	46.5571	chromosome:NZ_CP012196.1/CP012196.1
503	Campylobacter helveticus	ATCC 51209	Proteobacteria	delta/epsilon subdivisions	GCA_002080395.1	1758726	34.6239	chromosome:CP020478.1
504	Campylobacter hominis ATCC BAA-381	ATCC BAA-381	Proteobacteria	delta/epsilon subdivisions	GCA_000017585.1	1711273	31.7332	chromosome:NC_009714.1/CP000776.1
505	Campylobacter hyointestinalis subsp. lawsonii	LMG 15993	Proteobacteria	delta/epsilon subdivisions	GCA_001643975.1	1753277	33.5485	chromosome:NZ_CP015576.1/CP015576.1
506	Campylobacter iguaniorum	RM11343	Proteobacteria	delta/epsilon subdivisions	GCA_001643995.1	1544095	35.7723	chromosome:NZ_CP015577.1/CP015577.1
507	Campylobacter insulaenigrae NCTC 12927	NCTC 12927	Proteobacteria	delta/epsilon subdivisions	GCA_000816185.1	1465081	28.1926	chromosome:NZ_CP007770.1/CP007770.1
508	Campylobacter jejuni	RM1285	Proteobacteria	delta/epsilon subdivisions	GCA_001314285.1	1635803	30.5398	chromosome:NZ_CP012696.1/CP012696.1
509	Campylobacter lari	Slaughter Beach	Proteobacteria	delta/epsilon subdivisions	GCA_001017575.1	1563032	29.844	chromosome:NZ_CP011372.1/CP011372.1
510	Campylobacter peloridis LMG 23910	LMG 23910	Proteobacteria	delta/epsilon subdivisions	GCA_000816785.1	1711369	28.5147	chromosome:NZ_CP007766.1/CP007766.1
511	Campylobacter pinnipediorum subsp. pinnipediorum	RM17262	Proteobacteria	delta/epsilon subdivisions	GCA_002021965.1	1635222	30.3018	chromosome:NZ_CP012548.1/CP012548.1
512	Campylobacter sp. RM16704	RM16704	Proteobacteria	delta/epsilon subdivisions	GCA_000816245.1	1557536	28.4689	chromosome:NZ_CP007769.1/CP007769.1
513	Campylobacter sp. RM18020	RM18020	Proteobacteria	delta/epsilon subdivisions	GCA_002021985.1	1705426	30.4332	chromosome:NZ_CP017018.1/CP017018.1
514	Campylobacter sp. RM18021	RM18021	Proteobacteria	delta/epsilon subdivisions	GCA_002022005.1	1758337	30.4744	chromosome:NZ_CP017258.1/CP017258.1
515	Campylobacter subantarcticus LMG 24377	LMG 24377	Proteobacteria	delta/epsilon subdivisions	GCA_000816305.1	1852995	29.752	chromosome:NZ_CP007773.1/CP007773.1
516	Campylobacter ureolyticus RIGS 9880	RIGS 9880	Proteobacteria	delta/epsilon subdivisions	GCA_001190755.1	1641887	29.2315	chromosome:NZ_CP012195.1/CP012195.1
517	Campylobacter volucris LMG 24379	LMG 24379	Proteobacteria	delta/epsilon subdivisions	GCA_000816345.1	1517949	28.5715	chromosome:NZ_CP007774.1/CP007774.1
518	Candidatus Accumulibacter phosphatis clade IIA str. UW-1	UW-1	Proteobacteria	Betaproteobacteria	GCA_000024165.1	5058518	64.111	chromosome:NC_013194.1/CP001715.1
519	Candidatus Amoebophilus asiaticus 5a2	5a2	FCB group	Bacteroidetes/Chlorobi group	GCA_000020565.1	1884364	35.045	chromosome:NC_010830.1/CP001102.1
520	Candidatus Arthromitus sp. SFB-mouse-Japan		Terrabacteria group	Firmicutes	GCA_000270205.1	1620005	28.2602	chromosome:NC_015913.1/AP012202.1
521	Candidatus Arthromitus sp. SFB-mouse-NL		Terrabacteria group	Firmicutes	GCA_000709435.1	1654902	28.0954	chromosome:NZ_CP008713.1/CP008713.1
522	Candidatus Arthromitus sp. SFB-mouse-Yit	SFB-mouse-Yit	Terrabacteria group	Firmicutes	GCA_000284435.1	1586397	28.1078	chromosome:NC_017294.1/AP012209.1
523	Candidatus Arthromitus sp. SFB-rat-Yit	SFB-rat-Yit	Terrabacteria group	Firmicutes	GCA_000283555.1	1515556	27.9789	chromosome:NC_016012.1/AP012210.1
524	Candidatus Atelocyanobacterium thalassa isolate ALOHA		Terrabacteria group	Cyanobacteria/Melainabacteria group	GCA_000025125.1	1443806	31.1168	chromosome:NC_013771.1/CP001842.1
525	Candidatus Azobacteroides pseudotrichonymphae genomovar. CFP2		FCB group	Bacteroidetes/Chlorobi group	GCA_000010645.1	1114206	32.6575	chromosome:NC_011565.1/AP010656.1
526	Candidatus Babela massiliensis	673862	Proteobacteria	delta/epsilon subdivisions	GCA_000513475.1	1118422	27.3811	chromosome I:NC_023003.1/HG793133.1
527	Candidatus Baumannia cicadellinicola BGSS	BGSS	Proteobacteria	Gammaproteobacteria	GCA_000754265.1	759425	38.9958	chromosome:NZ_CP008985.1/CP008985.1
528	Candidatus Baumannia cicadellinicola B-GSS	B-GSS	Proteobacteria	Gammaproteobacteria	GCA_001269425.1	632672	31.6346	chromosome:NZ_CP011787.1/CP011787.1
529	Candidatus Blochmannia chromaiodes str. 640	640	Proteobacteria	Gammaproteobacteria	GCA_000331065.1	791219	29.4523	chromosome:NC_020075.1/CP003903.1
530	Candidatus Blochmannia floridanus		Proteobacteria	Gammaproteobacteria	GCA_000043285.1	705557	27.3832	chromosome:NC_005061.1/BX248583.1
531	Candidatus Blochmannia pennsylvanicus str. BPEN	BPEN	Proteobacteria	Gammaproteobacteria	GCA_000011745.1	791654	29.5647	chromosome:NC_007292.1/CP000016.1
532	Candidatus Blochmannia vafer str. BVAF	BVAF	Proteobacteria	Gammaproteobacteria	GCA_000185985.2	722585	27.5082	chromosome:NC_014909.2/CP002189.2
533	Candidatus Caedibacter acanthamoebae		Proteobacteria	Alphaproteobacteria	GCA_000743035.1	1722347	38.1864	chromosome:CP008936.1
534	Candidatus Carsonella ruddii	YCCR	Proteobacteria	Gammaproteobacteria	GCA_001274515.1	174018	17.6338	chromosome:CP012411.1
535	Candidatus Carsonella ruddii HT isolate Thao2000	HT	Proteobacteria	Gammaproteobacteria	GCA_000287295.1	157543	14.5503	chromosome:NC_018417.1/CP003544.1
536	Candidatus Carsonella ruddii PC isolate NHV	PC	Proteobacteria	Gammaproteobacteria	GCA_000287315.1	159923	15.6331	chromosome:CP003545.1
537	Candidatus Carsonella ruddii PV	PV	Proteobacteria	Gammaproteobacteria	GCA_000010365.1	159662	16.5644	chromosome:AP009180.1
538	Candidatus Cloacimonas acidaminovorans str. Evry	Evry	FCB group	Candidatus Cloacimonetes	GCA_000146065.1	2246820	37.8735	chromosome:NC_020449.1/CU466930.1
539	Candidatus Desulforudis audaxviator MP104C	MP104C	Terrabacteria group	Firmicutes	GCA_000018425.1	2349476	60.8471	chromosome:NC_010424.1/CP000860.1
540	Candidatus Doolittlea endobia		Proteobacteria	Gammaproteobacteria	GCA_900039485.1	834734	44.1648	chromosome I:NZ_LN999833.1/LN999833.1
541	Candidatus Endolissoclinum faulkneri L2	L2	Proteobacteria	Alphaproteobacteria	GCA_000319385.1	1481191	34.145	chromosome:NC_019566.1/CP003539.1
542	Candidatus Erwinia sp. ErCipseudotaxifoliae	ErCipseudotaxifoliae	Proteobacteria	Gammaproteobacteria	GCA_900143135.1	1064893	34.6713	chromosome 1:NZ_LT670851.1/LT670851.1
543	Candidatus Evansia muelleri		Proteobacteria	Gammaproteobacteria	GCA_000953435.1	357498	25.2555	chromosome I:NZ_LM655252.1/LM655252.1
544	Candidatus Filomicrobium marinum	strain W	Proteobacteria	Alphaproteobacteria	GCA_000981565.1	3969941	57.287	chromosome 1:NZ_LN829118.1/LN829118.1
545	Candidatus Gullanella endobia		Proteobacteria	Gammaproteobacteria	GCA_900048035.1	938041	28.8972	chromosome I:NZ_LN999832.1/LN999832.1
546	Candidatus Hepatoplasma crinochetorum Av	Av	Terrabacteria group	Tenericutes	GCA_000582535.1	657101	22.5303	chromosome:CP006932.1
547	Candidatus Hoaglandella endobia		Proteobacteria	Gammaproteobacteria	GCA_900044015.1	628221	42.7743	chromosome I:NZ_LN999835.1/LN999835.1
548	Candidatus Hodgkinia cicadicola		Proteobacteria	Alphaproteobacteria	GCA_000699475.1	150297	46.3855	chromosome:CP008699.1
549	Candidatus Hodgkinia cicadicola Dsem	Dsem	Proteobacteria	Alphaproteobacteria	GCA_000021505.1	143795	58.3852	chromosome:CP001226.1
550	Candidatus Ishikawaella capsulata Mpkobe	Mpkobe	Proteobacteria	Gammaproteobacteria	GCA_000828515.1	745590	30.2167	chromosome:NZ_AP010872.1/AP010872.1
551	Candidatus Izimaplasma sp. HR1	HR1	Terrabacteria group	Tenericutes	GCA_000755705.1	1878735	31.3413	chromosome:NZ_CP009415.1/CP009415.1
552	Candidatus Kinetoplastibacterium blastocrithidii (ex Strigomonas culicis)		Proteobacteria	Betaproteobacteria	GCA_000319245.1	820037	32.5456	chromosome:NC_019814.1/CP003733.1
553	Candidatus Kinetoplastibacterium crithidii TCC036E	TCC036E	Proteobacteria	Betaproteobacteria	GCA_000340825.1	821930	30.9635	chromosome:NC_020283.1/CP003804.1
554	Candidatus Kinetoplastibacterium desouzaii TCC079E	TCC079E	Proteobacteria	Betaproteobacteria	GCA_000340795.1	833125	30.1742	chromosome:NC_020294.1/CP003803.1
555	Candidatus Kinetoplastibacterium galatii TCC219	TCC219	Proteobacteria	Betaproteobacteria	GCA_000340905.1	822140	32.3586	chromosome:NC_020284.1/CP003806.1
556	Candidatus Kinetoplastibacterium oncopeltii TCC290E	TCC290E	Proteobacteria	Betaproteobacteria	GCA_000340865.1	810172	31.2298	chromosome:NC_020299.1/CP003805.1
557	Candidatus Koribacter versatilis Ellin345	Ellin345	Acidobacteria	Acidobacteriia	GCA_000014005.1	5650368	58.3838	chromosome:NC_008009.1/CP000360.1
558	Candidatus Liberibacter africanus PTSAPSY	PTSAPSY	Proteobacteria	Alphaproteobacteria	GCA_001021085.1	1192232	34.5034	chromosome:NZ_CP004021.1/CP004021.1
559	Candidatus Liberibacter americanus str. Sao Paulo	Sao Paulo	Proteobacteria	Alphaproteobacteria	GCA_000496595.1	1195201	31.1137	chromosome:NC_022793.1/CP006604.1
560	Candidatus Liberibacter asiaticus	A4	Proteobacteria	Alphaproteobacteria	GCA_000590865.2	1233514	36.4026	chromosome:NZ_CP010804.1/CP010804.1
561	Candidatus Liberibacter solanacearum CLso-ZC1	CLso-ZC1	Proteobacteria	Alphaproteobacteria	GCA_000183665.1	1258278	35.2409	chromosome:NC_014774.1/CP002371.1
562	Candidatus Melainabacteria bacterium MEL.A1		Terrabacteria group	Cyanobacteria/Melainabacteria group	GCA_001765415.1	1867336	32.9474	chromosome:CP017245.1
563	Candidatus Methylopumilus planktonicus	MMS-10A-171	Proteobacteria	Betaproteobacteria	GCA_000981505.1	1356428	36.9652	chromosome 1:NZ_LN827929.1/LN827929.1
564	Candidatus Methylopumilus turicensis	MMS-10A-171	Proteobacteria	Betaproteobacteria	GCA_000953015.1	1754988	44.5179	chromosome 1:NZ_LN794158.1/LN794158.1
565	Candidatus Midichloria mitochondrii IricVA	IricVA	Proteobacteria	Alphaproteobacteria	GCA_000219355.1	1183732	36.5535	chromosome:NC_015722.1/CP002130.1
566	Candidatus Mikella endobia		Proteobacteria	Gammaproteobacteria	GCA_900048045.1	352837	30.5589	chromosome I:NZ_LN999831.1/LN999831.1
567	Candidatus Moranella endobia PCIT	PCIT	Proteobacteria	Gammaproteobacteria	GCA_000219175.1	538294	43.5188	chromosome:NC_015735.1/CP002243.1
568	Candidatus Mycoplasma girerdii	VCU_M1	Terrabacteria group	Tenericutes	GCA_000770195.1	618983	28.5551	chromosome:CP007711.1
569	Candidatus Mycoplasma haemolamae str. Purdue	Purdue	Terrabacteria group	Tenericutes	GCA_000281235.1	756845	39.2707	chromosome:CP003731.1
570	Candidatus Nasuia deltocephalinicola	PUNC	Proteobacteria	Betaproteobacteria	GCA_001447885.1	112031	16.6168	chromosome:CP013211.1
571	Candidatus Nitrospira inopinata		Nitrospirae	Nitrospira	GCA_001458695.1	3295117	59.2312	chromosome 1:NZ_LN885086.1/LN885086.1
572	Candidatus Pantoea carbekii		Proteobacteria	Gammaproteobacteria	GCA_000478905.1	1151074	30.5679	chromosome:NC_022547.1/AP012554.1
573	Candidatus Paracaedibacter acanthamoebae		Proteobacteria	Alphaproteobacteria	GCA_000742835.1	2470036	41.0218	chromosome:NZ_CP008941.1/CP008941.1
574	Candidatus Pelagibacter sp. IMCC9063	IMCC9063	Proteobacteria	Alphaproteobacteria	GCA_000195085.1	1284727	31.6707	chromosome:NC_015380.1/CP002511.1
575	Candidatus Pelagibacter ubique HTCC1062	HTCC1062	Proteobacteria	Alphaproteobacteria	GCA_000012345.1	1308759	29.6831	chromosome:NC_007205.1/CP000084.1
576	Candidatus Phytoplasma australiense		Terrabacteria group	Tenericutes	GCA_000069925.1	879959	27.4247	chromosome:NC_010544.1/AM422018.1
577	Candidatus Phytoplasma mali	AT	Terrabacteria group	Tenericutes	GCA_000026205.1	601943	21.3937	chromosome:NC_011047.1/CU469464.1
578	Candidatus Portiera aleyrodidarum MED (Bemisia tabaci)	BT-Q	Proteobacteria	Gammaproteobacteria	GCA_000827855.1	357461	26.1223	chromosome:NZ_CP007563.1/CP007563.1
579	Candidatus Portiera aleyrodidarum TV	TV	Proteobacteria	Gammaproteobacteria	GCA_000349745.1	280663	24.6937	chromosome:CP004358.1
580	Candidatus Profftella armatura	YCPA	Proteobacteria	Betaproteobacteria	GCA_001278785.1	457565	24.272	chromosome:NZ_CP012591.1/CP012591.1
581	Candidatus Puniceispirillum marinum IMCC1322	IMCC1322	Proteobacteria	Alphaproteobacteria	GCA_000024465.1	2753527	48.8537	chromosome:NC_014010.1/CP001751.1
582	Candidatus Rhodoluna planktonica	MWH-Dar1	Terrabacteria group	Actinobacteria	GCA_001854225.1	1424506	52.0378	chromosome:NZ_CP015208.1/CP015208.1
583	Candidatus Riesia pediculicola USDA	USDA	Proteobacteria	Gammaproteobacteria	GCA_000093065.1	574390	28.4826	chromosome:NC_014109.1/CP001085.1
584	Candidatus Riesia sp. GBBU	GBBU	Proteobacteria	Gammaproteobacteria	GCA_002074035.1	528700	25.0185	chromosome:CP012849.1
585	Candidatus Ruthia magnifica str. Cm (Calyptogena magnifica)	Cm	Proteobacteria	Gammaproteobacteria	GCA_000015105.1	1160782	34.0334	chromosome:NC_008610.1/CP000488.1
586	Candidatus Sodalis pierantonius str. SOPE	SOPE	Proteobacteria	Gammaproteobacteria	GCA_000517405.1	4513140	56.0596	chromosome:NZ_CP006568.1/CP006568.1
587	Candidatus Solibacter usitatus Ellin6076	Ellin6076	Acidobacteria	Solibacteres	GCA_000014905.1	9965640	61.9025	chromosome:NC_008536.1/CP000473.1
588	Candidatus Sulcia muelleri	NC	FCB group	Bacteroidetes/Chlorobi group	GCA_001677255.1	192244	23.7318	chromosome:NZ_CP016223.1/CP016223.1
589	Candidatus Sulcia muelleri PSPU	PSPU	FCB group	Bacteroidetes/Chlorobi group	GCA_000829155.1	285352	20.9468	chromosome:NZ_AP013293.1/AP013293.1
590	Candidatus Sulcia muelleri SMDSEM	SMDSEM	FCB group	Bacteroidetes/Chlorobi group	GCA_000022945.1	276984	22.5952	chromosome:CP001605.1
591	Candidatus Symbiobacter mobilis CR	CR	Proteobacteria	Betaproteobacteria	GCA_000477435.1	2991840	59.089	chromosome:NC_022576.1/CP004885.1
592	Candidatus Tachikawaea gelatinosa	UwTKB	Proteobacteria	Gammaproteobacteria	GCA_000828815.1	708439	25.0696	chromosome:NZ_AP014521.1/AP014521.1
593	Candidatus Tenderia electrophaga		Proteobacteria	Gammaproteobacteria	GCA_001447805.1	3656958	59.372	chromosome:CP013099.1
594	Candidatus Thioglobus autotrophicus	EF1	Proteobacteria	Gammaproteobacteria	GCA_001293165.1	1512449	39.1438	chromosome:NZ_CP010552.1/CP010552.1
595	Candidatus Thioglobus singularis PS1	PS1	Proteobacteria	Gammaproteobacteria	GCA_001281385.1	1714148	37.4383	chromosome:NZ_CP006911.1/CP006911.1
596	Candidatus Tokpelaia hoelldoblerii		Proteobacteria	Alphaproteobacteria	GCA_002005325.1	1868279	53.4854	chromosome:CP017315.1
597	Candidatus Tremblaya phenacola PAVE	PAVE	Proteobacteria	Betaproteobacteria	GCA_000412755.1	170756	42.1473	chromosome:CP003982.1
598	Candidatus Tremblaya princeps 1		Proteobacteria	Betaproteobacteria	GCA_900010165.1	143340	57.8345	chromosome I:LN999057.1
599	Candidatus Tremblaya princeps 2		Proteobacteria	Betaproteobacteria	GCA_900019315.1	138410	61.8163	chromosome I:LN999011.1
600	Candidatus Uzinura diaspidicola str. ASNER	ASNER	FCB group	Bacteroidetes/Chlorobi group	GCA_000331975.1	263431	30.195	chromosome:CP003263.1
601	Candidatus Vesicomyosocius okutanii HA	HA	Proteobacteria	Gammaproteobacteria	GCA_000010405.1	1022154	31.5949	chromosome:NC_009465.1/AP009247.1
602	Candidatus Walczuchella monophlebidarum		FCB group	Bacteroidetes/Chlorobi group	GCA_000709555.1	309299	32.6593	chromosome:NZ_CP006873.1/CP006873.1
603	Candidatus Xiphinematobacter sp. Idaho Grape	Idaho Grape	PVC group	Verrucomicrobia	GCA_001318295.1	915884	47.7278	chromosome:NZ_CP012665.1/CP012665.1
604	Candidatus Zinderia insecticola CARI	CARI	Proteobacteria	Betaproteobacteria	GCA_000147015.1	208564	13.5388	chromosome:CP002161.1
605	Capnocytophaga canimorsus Cc5	Cc5	FCB group	Bacteroidetes/Chlorobi group	GCA_000220625.1	2571406	36.1094	chromosome:NC_015846.1/CP002113.1
606	Capnocytophaga haemolytica	CCUG 32990	FCB group	Bacteroidetes/Chlorobi group	GCA_001553545.1	2688484	44.2334	chromosome:NZ_CP014227.1/CP014227.1
607	Capnocytophaga ochracea DSM 7271	DSM 7271	FCB group	Bacteroidetes/Chlorobi group	GCA_000023285.1	2612925	39.588	chromosome:NC_013162.1/CP001632.1
608	Capnocytophaga sp. oral taxon 323	F0383	FCB group	Bacteroidetes/Chlorobi group	GCA_001278825.1	2614527	39.6754	chromosome:NZ_CP012589.1/CP012589.1
609	Carboxydothermus hydrogenoformans Z-2901	Z-2901	Terrabacteria group	Firmicutes	GCA_000012865.1	2401520	42.0497	chromosome:NC_007503.1/CP000141.1
610	Cardinium endosymbiont cEper1 of Encarsia pergandiella	cEper1	FCB group	Bacteroidetes/Chlorobi group	GCA_000304455.1	887130	36.6227	chromosome I:NC_018605.1/HE983995.1
611	Carnobacterium inhibens subsp. gilichinskyi	WN1359	Terrabacteria group	Firmicutes	GCA_000493735.1	2347813	35.2615	chromosome:NC_022606.1/CP006812.1
612	Carnobacterium maltaromaticum LMA28	LMA28	Terrabacteria group	Firmicutes	GCA_000317975.2	3650416	34.5263	chromosome:NC_019425.2/HE999757.2
613	Carnobacterium sp. 17-4	17-4	Terrabacteria group	Firmicutes	GCA_000195575.1	2635294	35.2519	chromosome:NC_015391.1/CP002563.1
614	Carnobacterium sp. CP1	CP1	Terrabacteria group	Firmicutes	GCA_001483965.1	2605518	38.1288	chromosome:NZ_CP010796.1/CP010796.1
615	Castellaniella defragrans 65Phen	65Phen	Proteobacteria	Betaproteobacteria	GCA_000612685.1	3952818	68.9417	chromosome I:NZ_HG916765.1/HG916765.1
616	Catenulispora acidiphila DSM 44928	DSM 44928	Terrabacteria group	Actinobacteria	GCA_000024025.1	10467782	69.7671	chromosome:NC_013131.1/CP001700.1
617	Caulobacter crescentus CB15	CB15	Proteobacteria	Alphaproteobacteria	GCA_000006905.1	4016947	67.214	chromosome:NC_002696.2/AE005673.1
618	Caulobacter henricii	CB4	Proteobacteria	Alphaproteobacteria	GCA_001414055.1	3864204	65.7986	chromosome:NZ_CP013002.1/CP013002.1
619	Caulobacter segnis ATCC 21756	ATCC 21756	Proteobacteria	Alphaproteobacteria	GCA_000092285.1	4655622	67.6669	chromosome:NC_014100.1/CP002008.1
620	Caulobacter sp. K31	K31	Proteobacteria	Alphaproteobacteria	GCA_000019145.1	5477872	67.4633	chromosome:NC_010338.1/CP000927.1
621	Caulobacteraceae bacterium OTSz_A_272	OTSz_A_272	Proteobacteria	Alphaproteobacteria	GCA_001679665.1	3732719	61.5006	chromosome:NZ_CP013244.1/CP013244.1
622	Cedecea neteri ND02	ND02	Proteobacteria	Gammaproteobacteria	GCA_001506165.1	4313264	53.8755	chromosome:NZ_CP011427.1/CP011427.1
623	Cedecea neteri ND14b	ND14b	Proteobacteria	Gammaproteobacteria	GCA_000758345.1	5052868	56.8631	chromosome:NZ_CP009460.1/CP009460.1
624	Cedecea neteri SSMD04	SSMD04	Proteobacteria	Gammaproteobacteria	GCA_000757825.1	4876443	55.1027	chromosome:NZ_CP009451.1/CP009451.1
625	Celeribacter indicus	P73	Proteobacteria	Alphaproteobacteria	GCA_000819565.1	4529105	66.0083	chromosome:NZ_CP004393.1/CP004393.1
626	Celeribacter marinus	IMCC 12053	Proteobacteria	Alphaproteobacteria	GCA_001308265.1	3096705	56.2405	chromosome:NZ_CP012023.1/CP012023.1
627	Cellulomonas fimi ATCC 484	ATCC 484	Terrabacteria group	Actinobacteria	GCA_000212695.1	4266344	74.7243	chromosome:NC_015514.1/CP002666.1
628	Cellulomonas flavigena DSM 20109	DSM 20109	Terrabacteria group	Actinobacteria	GCA_000092865.1	4123179	74.2936	chromosome:NC_014151.1/CP001964.1
629	Cellulomonas gilvus ATCC 13127	ATCC 13127	Terrabacteria group	Actinobacteria	GCA_000218545.1	3526441	73.8129	chromosome:NC_015671.1/CP002665.1
630	Cellulophaga algicola DSM 14237	DSM 14237	FCB group	Bacteroidetes/Chlorobi group	GCA_000186265.1	4888353	33.7662	chromosome:NC_014934.1/CP002453.1
631	Cellulophaga baltica 18	18	FCB group	Bacteroidetes/Chlorobi group	GCA_000468615.2	4635105	34.681	chromosome:NZ_CP009976.1/CP009976.1
632	Cellulophaga lytica DSM 7489	DSM 7489	FCB group	Bacteroidetes/Chlorobi group	GCA_000190595.1	3765936	32.1109	chromosome:NC_015167.1/CP002534.1
633	Cellvibrio japonicus Ueda107	Ueda107	Proteobacteria	Gammaproteobacteria	GCA_000019225.1	4576573	51.9912	chromosome:NC_010995.1/CP000934.1
634	Cellvibrio sp. PSBB023	PSBB023	Proteobacteria	Gammaproteobacteria	GCA_002007605.1	4705304	49.3639	chromosome:NZ_CP019799.1/CP019799.1
635	Chania multitudinisentens RB-25	RB-25	Proteobacteria	Gammaproteobacteria	GCA_000520015.2	5488183	50.8788	chromosome:NZ_CP007044.2/CP007044.2
636	Chelativorans sp. BNC1	BNC1	Proteobacteria	Alphaproteobacteria	GCA_000014245.1	4412446	61.0668	chromosome:NC_008254.1/CP000390.1
637	Chelatococcus daeguensis	TAD1	Proteobacteria	Alphaproteobacteria	GCA_001887265.1	3560297	67.8515	chromosome:NZ_CP018095.1/CP018095.1
638	Chelatococcus sp. CO-6	CO-6	Proteobacteria	Alphaproteobacteria	GCA_001271345.1	4394046	68.6646	chromosome:NZ_CP012398.1/CP012398.1
639	Chitinophaga pinensis DSM 2588	DSM 2588	FCB group	Bacteroidetes/Chlorobi group	GCA_000024005.1	9127347	45.2271	chromosome:NC_013132.1/CP001699.1
640	Chlamydia abortus	AB7	PVC group	Chlamydiae	GCA_000952935.1	1144467	39.8632	chromosome 1:NZ_LN554882.1/LN554882.1
641	Chlamydia avium 10DC88	10DC88	PVC group	Chlamydiae	GCA_000583875.1	1041170	36.9157	chromosome Chlamydia_sp_10DC88:NZ_CP006571.1/CP006571.1
642	Chlamydia felis Fe/C-56	Fe/C-56	PVC group	Chlamydiae	GCA_000009945.1	1166239	39.3754	chromosome:NC_007899.1/AP006861.1
643	Chlamydia gallinacea	JX-1	PVC group	Chlamydiae	GCA_002007725.1	1059522	37.9347	chromosome:NZ_CP019792.1/CP019792.1
644	Chlamydia muridarum	Nigg3	PVC group	Chlamydiae	GCA_000767405.1	1072952	40.3369	chromosome:NZ_CP009608.1/CP009608.1
645	Chlamydia pecorum P787	P787	PVC group	Chlamydiae	GCA_000470825.1	1106409	41.1036	chromosome:NC_022441.1/CP004035.1
646	Chlamydia pneumoniae		PVC group	Chlamydiae	GCA_001007145.1	1228126	40.5778	chromosome 1:NZ_LN847241.1/LN847241.1
647	Chlamydia psittaci C19/98	C19/98	PVC group	Chlamydiae	GCA_000270385.1	1169374	39.0472	chromosome:NC_017291.1/CP002804.1
648	Chlamydia suis		PVC group	Chlamydiae	GCA_900169085.1	1075789	42.0812	chromosome I:LT821323.1
649	Chlamydia trachomatis F/11-96	F/11-96	PVC group	Chlamydiae	GCA_000590635.1	1042853	41.3116	chromosome:NC_022107.1/CP006674.1
650	Chlamydophila caviae GPIC		PVC group	Chlamydiae	GCA_000007605.1	1173390	39.2229	chromosome:NC_003361.3/AE015925.1
651	Chlamydophila pecorum E58	E58	PVC group	Chlamydiae	GCA_000204135.1	1106197	41.076	chromosome:NC_015408.1/CP002608.1
652	Chlamydophila pneumoniae TW-183	TW-183	PVC group	Chlamydiae	GCA_000007205.1	1225935	40.5762	chromosome:NC_005043.1/AE009440.1
653	Chloracidobacterium thermophilum B	B	Acidobacteria	Blastocatellia	GCA_000226295.1	3695372	61.3378	chromosome 1:NC_016024.1/CP002514.1; chromosome 2:NC_016025.1/CP002515.1
654	Chlorobaculum limnaeum	DSM 1677	FCB group	Bacteroidetes/Chlorobi group	GCA_001747405.1	2797276	56.3881	chromosome:NZ_CP017305.1/CP017305.1
655	Chlorobaculum parvum NCIB 8327	NCIB 8327	FCB group	Bacteroidetes/Chlorobi group	GCA_000020505.1	2289249	55.7961	chromosome:NC_011027.1/CP001099.1
656	Chlorobium chlorochromatii CaD3	CaD3	FCB group	Bacteroidetes/Chlorobi group	GCA_000012585.1	2572079	44.2782	chromosome:NC_007514.1/CP000108.1
657	Chlorobium limicola DSM 245	DSM 245	FCB group	Bacteroidetes/Chlorobi group	GCA_000020465.1	2763181	51.3168	chromosome:NC_010803.1/CP001097.1
658	Chlorobium luteolum DSM 273	DSM 273	FCB group	Bacteroidetes/Chlorobi group	GCA_000012485.1	2364842	57.33	chromosome:NC_007512.1/CP000096.1
659	Chlorobium phaeobacteroides DSM 266	DSM 266	FCB group	Bacteroidetes/Chlorobi group	GCA_000015125.1	3133902	48.3514	chromosome:NC_008639.1/CP000492.1
660	Chlorobium phaeovibrioides DSM 265	DSM 265	FCB group	Bacteroidetes/Chlorobi group	GCA_000016085.1	1966858	52.9917	chromosome:NC_009337.1/CP000607.1
661	Chlorobium tepidum TLS	TLS	FCB group	Bacteroidetes/Chlorobi group	GCA_000006985.1	2154946	56.5296	chromosome:NC_002932.3/AE006470.1
662	Chloroflexus aggregans DSM 9485	DSM 9485	Terrabacteria group	Chloroflexi	GCA_000021945.1	4684931	56.4285	chromosome:NC_011831.1/CP001337.1
663	Chloroflexus aurantiacus J-10-fl	J-10-fl	Terrabacteria group	Chloroflexi	GCA_000018865.1	5258541	56.6972	chromosome:NC_010175.1/CP000909.1
664	Chloroflexus sp. Y-400-fl	Y-400-fl	Terrabacteria group	Chloroflexi	GCA_000022185.1	5268950	56.6819	chromosome:NC_012032.1/CP001364.1
665	Chloroherpeton thalassium ATCC 35110	ATCC 35110	FCB group	Bacteroidetes/Chlorobi group	GCA_000020525.1	3293456	45.0389	chromosome:NC_011026.1/CP001100.1
666	Chondromyces crocatus	Cm c5	Proteobacteria	delta/epsilon subdivisions	GCA_001189295.1	11388132	68.7091	chromosome:NZ_CP012159.1/CP012159.1
667	Christensenella massiliensis	Marseille-P2438	Terrabacteria group	Firmicutes	GCA_900155415.1	2560186	50.3777	chromosome contig00001:NZ_LT700187.1/LT700187.1
668	Chromobacterium vaccinii	21-1	Proteobacteria	Betaproteobacteria	GCA_001855275.1	5041230	64.2724	chromosome:NZ_CP017707.1/CP017707.1
669	Chromobacterium violaceum ATCC 12472	ATCC 12472	Proteobacteria	Betaproteobacteria	GCA_000007705.1	4751080	64.8337	chromosome:NC_005085.1/AE016825.1
670	Chromohalobacter salexigens DSM 3043	DSM 3043	Proteobacteria	Gammaproteobacteria	GCA_000055785.1	3696649	63.9119	chromosome:NC_007963.1/CP000285.1
671	Chroococcidiopsis thermalis PCC 7203	PCC 7203	Terrabacteria group	Cyanobacteria/Melainabacteria group	GCA_000317125.1	6315792	44.4403	chromosome:NC_019695.1/CP003597.1
672	Chryseobacterium gallinarum	DSM 27622	FCB group	Bacteroidetes/Chlorobi group	GCA_001021975.1	4633632	37.2732	chromosome:NZ_CP009928.1/CP009928.1
673	Chryseobacterium indologenes	AA5	FCB group	Bacteroidetes/Chlorobi group	GCA_002025665.1	5314748	35.8804	chromosome:NZ_CP018786.1/CP018786.1
674	Chryseobacterium sp. IHB B 10212	IHBB 10212	FCB group	Bacteroidetes/Chlorobi group	GCA_001648155.1	4843645	34.0445	chromosome:NZ_CP015199.1/CP015199.1
675	Chryseobacterium sp. IHB B 17019	IHB B 17019	FCB group	Bacteroidetes/Chlorobi group	GCA_001456155.1	4072208	35.6473	chromosome:NZ_CP013293.1/CP013293.1
676	Chryseobacterium sp. StRB126	StRB126	FCB group	Bacteroidetes/Chlorobi group	GCA_000829375.1	5503743	35.5917	chromosome:NZ_AP014624.1/AP014624.1
677	Citrobacter amalonaticus	FDAARGOS_165	Proteobacteria	Gammaproteobacteria	GCA_001558935.1	5030517	53.1874	chromosome:NZ_CP014070.1/CP014070.1
678	Citrobacter braakii	FDAARGOS_253	Proteobacteria	Gammaproteobacteria	GCA_002073755.1	5244065	52.0265	chromosome:CP020448.1
679	Citrobacter freundii	CAV1321	Proteobacteria	Gammaproteobacteria	GCA_001022155.1	4976908	51.7361	chromosome:NZ_CP011612.1/CP011612.1
680	Citrobacter koseri ATCC BAA-895	ATCC BAA-895	Proteobacteria	Gammaproteobacteria	GCA_000018045.1	4720462	53.8278	chromosome:NC_009792.1/CP000822.1
681	Citrobacter rodentium ICC168	ICC168	Proteobacteria	Gammaproteobacteria	GCA_000027085.1	5346659	54.7222	chromosome:NC_013716.1/FN543502.1
682	Citrobacter sp. FDAARGOS_156	FDAARGOS_155	Proteobacteria	Gammaproteobacteria	GCA_001559235.1	4727434	51.9288	chromosome:NZ_CP014030.1/CP014030.1
683	Citrobacter werkmanii	BF-6	Proteobacteria	Gammaproteobacteria	GCA_002025225.1	4929789	52.0355	chromosome:NZ_CP019986.1/CP019986.1
684	Citromicrobium sp. JL477	JL477	Proteobacteria	Alphaproteobacteria	GCA_001304795.1	3258499	65.0342	chromosome:NZ_CP011344.1/CP011344.1
685	Clavibacter michiganensis subsp. insidiosus	R1-1	Terrabacteria group	Actinobacteria	GCA_000958465.1	3207520	72.9587	chromosome:NZ_CP011043.1/CP011043.1
686	Cloacibacillus porcorum	CL-84	Synergistetes	Synergistia	GCA_001701045.1	3585187	54.8388	chromosome:NZ_CP016757.1/CP016757.1
687	Clostridioides difficile	BR81	Terrabacteria group	Firmicutes	GCA_002007885.1	4124384	28.7078	chromosome:NZ_CP019870.1/CP019870.1
688	Clostridium aceticum	DSM 1496	Terrabacteria group	Firmicutes	GCA_001042715.1	4201318	35.2888	chromosome:NZ_CP009687.1/CP009687.1
689	Clostridium acetobutylicum ATCC 824	ATCC 824	Terrabacteria group	Firmicutes	GCA_000008765.1	3940880	30.9258	chromosome:NC_003030.1/AE001437.1
690	Clostridium argentinense	89G	Terrabacteria group	Firmicutes	GCA_002074155.1	4662988	28.8483	chromosome:CP014176.1
691	Clostridium autoethanogenum DSM 10061	DSM 10061	Terrabacteria group	Firmicutes	GCA_000484505.1	4352205	31.0919	chromosome:NC_022592.1/CP006763.1
692	Clostridium baratii	CDC51267	Terrabacteria group	Firmicutes	GCA_001991075.1	3091050	28.3913	chromosome:NZ_CP014204.1/CP014204.1
693	Clostridium beijerinckii	BAS/B3/I/124	Terrabacteria group	Firmicutes	GCA_002003345.1	6123550	29.8684	chromosome:NZ_CP016090.1/CP016090.1
694	Clostridium bornimense	type strain: M2/40	Terrabacteria group	Firmicutes	GCA_000577895.1	3617025	29.4504	chromosome I:NZ_HG917868.1/HG917868.1; chromosome II:NZ_HG917869.1/HG917869.1
695	Clostridium botulinum	CDC_69094	Terrabacteria group	Firmicutes	GCA_001879605.1	4089027	28.1428	chromosome:NZ_CP013246.1/CP013246.1
696	Clostridium butyricum	KNU-L09	Terrabacteria group	Firmicutes	GCA_001456065.2	4627894	28.742	chromosome 1:NZ_CP013252.1/CP013252.1; chromosome 2:NZ_CP013489.1/CP013489.1
697	Clostridium carboxidivorans P7	P7	Terrabacteria group	Firmicutes	GCA_001038625.1	5732880	29.9392	chromosome:NZ_CP011803.1/CP011803.1
698	Clostridium cellulovorans 743B	743B	Terrabacteria group	Firmicutes	GCA_000145275.1	5262222	31.2094	chromosome:NC_014393.1/CP002160.1
699	Clostridium chauvoei JF4335		Terrabacteria group	Firmicutes	GCA_900168365.1	2887451	28.2893	chromosome I:NZ_LT799839.1/LT799839.1
700	Clostridium estertheticum subsp. estertheticum	DSM 8809	Terrabacteria group	Firmicutes	GCA_001877035.1	4760574	30.9158	chromosome:NZ_CP015756.1/CP015756.1
701	Clostridium formicaceticum	ATCC 27076	Terrabacteria group	Firmicutes	GCA_001854185.1	4586755	35.5256	chromosome:NZ_CP017603.1/CP017603.1
702	Clostridium kluyveri NBRC 12016	NBRC 12016	Terrabacteria group	Firmicutes	GCA_000010265.1	3896121	31.9936	chromosome:NC_011837.1/AP009049.1
703	Clostridium lentocellum DSM 5427	DSM 5427	Terrabacteria group	Firmicutes	GCA_000178835.2	4714237	34.3246	chromosome:NC_015275.1/CP002582.1
704	Clostridium ljungdahlii DSM 13528	DSM 13528	Terrabacteria group	Firmicutes	GCA_000143685.1	4630065	31.1059	chromosome:NC_014328.1/CP001666.1
705	Clostridium novyi NT	NT	Terrabacteria group	Firmicutes	GCA_000014125.1	2547720	28.8557	chromosome:NC_008593.1/CP000382.1
706	Clostridium pasteurianum	M150B	Terrabacteria group	Firmicutes	GCA_001856695.1	4351863	29.9354	chromosome:NZ_CP013019.1/CP013019.1
707	Clostridium perfringens	FORC_003	Terrabacteria group	Firmicutes	GCA_001304735.1	3338532	28.4339	chromosome:NZ_CP009557.1/CP009557.1
708	Clostridium saccharobutylicum	NCP 200	Terrabacteria group	Firmicutes	GCA_002003285.1	5108287	28.6651	chromosome:NZ_CP016086.1/CP016086.1
709	Clostridium saccharoperbutylacetonicum	N1-504	Terrabacteria group	Firmicutes	GCA_002003305.1	6216458	29.5456	chromosome:NZ_CP016087.1/CP016087.1
710	Clostridium scatologenes	ATCC 25775	Terrabacteria group	Firmicutes	GCA_000968375.1	5749410	29.6071	chromosome:NZ_CP009933.1/CP009933.1
711	Clostridium sp. BNL1100	BNL1100	Terrabacteria group	Firmicutes	GCA_000244875.1	4613747	37.2557	chromosome:NC_016791.1/CP003259.1
712	Clostridium sp. SY8519	SY8519	Terrabacteria group	Firmicutes	GCA_000270305.1	2835737	50.7405	chromosome:NC_015737.1/AP012212.1
713	Clostridium sporogenes	NCIMB 10696	Terrabacteria group	Firmicutes	GCA_000973705.1	4141984	27.9825	chromosome:NZ_CP009225.1/CP009225.1
714	Clostridium taeniosporum	1/k	Terrabacteria group	Firmicutes	GCA_001735765.1	3264845	26.6226	chromosome:NZ_CP017253.1/CP017253.1
715	Clostridium tetani E88	Massachusetts substr. E88	Terrabacteria group	Firmicutes	GCA_000007625.1	2799251	28.7493	chromosome:NC_004557.1/AE015927.1
716	Clostridium tyrobutyricum	W428	Terrabacteria group	Firmicutes	GCA_001679705.1	3011209	31.0448	chromosome:CP016280.1
717	Collimonas arenae	Ter282	Proteobacteria	Betaproteobacteria	GCA_001584205.1	4709377	56.7763	chromosome:NZ_CP013235.1/CP013235.1
718	Collimonas fungivorans	Ter6	Proteobacteria	Betaproteobacteria	GCA_001584145.1	5599729	58.9896	chromosome:NZ_CP013232.1/CP013232.1
719	Collimonas pratensis	Ter291	Proteobacteria	Betaproteobacteria	GCA_001584225.1	5585899	58.9951	chromosome:NZ_CP013236.1/CP013236.1
720	Colwellia psychrerythraea 34H	34H; BAA-681	Proteobacteria	Gammaproteobacteria	GCA_000012325.1	5373180	38.0054	chromosome:NC_003910.7/CP000083.1
721	Colwellia sp. MT41	MT41	Proteobacteria	Gammaproteobacteria	GCA_001444365.1	4337945	39.3997	chromosome:NZ_CP013145.1/CP013145.1
722	Colwellia sp. NB097-1	NB097-1	Proteobacteria	Gammaproteobacteria	GCA_002076895.1	4661274	38.5026	chromosome:CP020465.1
723	Colwellia sp. PAMC 20917	PAMC 20917	Proteobacteria	Gammaproteobacteria	GCA_001767295.1	4683314	37.8654	chromosome:NZ_CP014944.1/CP014944.1
724	Colwellia sp. PAMC 21821	PAMC 21821	Proteobacteria	Gammaproteobacteria	GCA_002077175.1	4884300	38.559	chromosome:CP014943.1
725	Comamonadaceae bacterium B1	B1	Proteobacteria	Betaproteobacteria	GCA_000828915.1	2606868	66.0906	chromosome:NZ_AP014569.1/AP014569.1
726	Comamonas kerstersii	8943	Proteobacteria	Betaproteobacteria	GCA_002056725.1	3547915	59.6316	chromosome:NZ_CP020121.1/CP020121.1
727	Comamonas testosteroni CNB-2	CNB-1 substr. CNB-2	Proteobacteria	Betaproteobacteria	GCA_000093145.2	5373644	61.439	chromosome:NC_013446.2/CP001220.2
728	Conexibacter woesei DSM 14684	DSM 14684	Terrabacteria group	Actinobacteria	GCA_000025265.1	6359369	72.7334	chromosome:NC_013739.1/CP001854.1
729	Confluentimicrobium sp. EMB200-NS6	EMB200-NS6	Proteobacteria	Alphaproteobacteria	GCA_001305615.1	3649316	64.4731	chromosome:NZ_CP010869.1/CP010869.1
730	Coprothermobacter proteolyticus DSM 5265	DSM 5265	Terrabacteria group	Firmicutes	GCA_000020945.1	1424912	44.7701	chromosome:NC_011295.1/CP001145.1
731	Coraliomargarita akajimensis DSM 45221	DSM 45221	PVC group	Verrucomicrobia	GCA_000025905.1	3750771	53.6018	chromosome:NC_014008.1/CP001998.1
732	Corallococcus coralloides DSM 2259	DSM 2259	Proteobacteria	delta/epsilon subdivisions	GCA_000255295.1	10080619	69.8969	chromosome:NC_017030.1/CP003389.1
733	Coriobacteriaceae bacterium 68-1-3	1968-01-03	Terrabacteria group	Actinobacteria	GCA_000814825.1	1967093	63.5625	chromosome:NZ_CP009302.1/CP009302.1
734	Coriobacterium glomerans PW2	PW2	Terrabacteria group	Actinobacteria	GCA_000195315.1	2115681	60.3935	chromosome:NC_015389.1/CP002628.1
735	Corynebacterium ammoniagenes	KCCM 40472	Terrabacteria group	Actinobacteria	GCA_002005245.1	2808265	55.5395	chromosome:NZ_CP019705.1/CP019705.1
736	Corynebacterium aquilae DSM 44791	S-613	Terrabacteria group	Actinobacteria	GCA_001941445.1	2926437	60.917	chromosome:NZ_CP009245.1/CP009245.1
737	Corynebacterium argentoratense DSM 44202	DSM 44202	Terrabacteria group	Actinobacteria	GCA_000590555.1	2031902	58.9005	chromosome:NC_022198.1/CP006365.1
738	Corynebacterium atypicum	R2070	Terrabacteria group	Actinobacteria	GCA_000732945.1	2311380	65.5075	chromosome:NZ_CP008944.1/CP008944.1
739	Corynebacterium aurimucosum ATCC 700975	DSM 44827; ATCC 700975	Terrabacteria group	Actinobacteria	GCA_000022905.1	2790189	60.6342	chromosome:NC_012590.1/CP001601.1
740	Corynebacterium callunae DSM 20147	DSM 20147	Terrabacteria group	Actinobacteria	GCA_000344785.1	2839551	52.3911	chromosome:NC_020506.1/CP004354.1
741	Corynebacterium camporealensis	DSM 44610	Terrabacteria group	Actinobacteria	GCA_000980815.1	2451810	59.4075	chromosome:NZ_CP011311.1/CP011311.1
742	Corynebacterium casei LMG S-19264	LMG S-19264	Terrabacteria group	Actinobacteria	GCA_000550785.1	3113488	55.6868	chromosome:NZ_CP004350.1/CP004350.1
743	Corynebacterium crudilactis	JZ16	Terrabacteria group	Actinobacteria	GCA_001643015.1	3047373	51.5895	chromosome:NZ_CP015622.1/CP015622.1
744	Corynebacterium deserti GIMN1.010	GIMN1.010	Terrabacteria group	Actinobacteria	GCA_001277995.1	2972149	55.2763	chromosome:NZ_CP009220.1/CP009220.1
745	Corynebacterium diphtheriae CDCE 8392	CDCE 8392	Terrabacteria group	Actinobacteria	GCA_000255215.1	2433326	53.5927	chromosome:NC_016785.1/CP003211.1
746	Corynebacterium doosanense CAU 212 = DSM 45436	CAU 212	Terrabacteria group	Actinobacteria	GCA_000767055.1	2671798	66.8485	chromosome:NZ_CP006764.1/CP006764.1
747	Corynebacterium efficiens YS-314	YS-314	Terrabacteria group	Actinobacteria	GCA_000011305.1	3147090	63.14	chromosome:NC_004369.1/BA000035.2
748	Corynebacterium epidermidicanis	DSM 45586	Terrabacteria group	Actinobacteria	GCA_001021025.1	2692072	58.0607	chromosome:NZ_CP011541.1/CP011541.1
749	Corynebacterium falsenii DSM 44353	BL 8171	Terrabacteria group	Actinobacteria	GCA_000525655.1	2677607	63.177	chromosome:NZ_CP007156.1/CP007156.1
750	Corynebacterium flavescens	OJ8	Terrabacteria group	Actinobacteria	GCA_001941465.1	2758653	59.9165	chromosome:NZ_CP009246.1/CP009246.1
751	Corynebacterium frankenforstense DSM 45800	ST18	Terrabacteria group	Actinobacteria	GCA_001941485.1	2604152	71.5066	chromosome:NZ_CP009247.1/CP009247.1
752	Corynebacterium glutamicum SCgG2	SCgG2	Terrabacteria group	Actinobacteria	GCA_000404185.1	3350619	53.9322	chromosome:NC_021352.1/CP004048.1
753	Corynebacterium glyciniphilum AJ 3170	AJ 3170	Terrabacteria group	Actinobacteria	GCA_000626675.1	3509786	64.8165	chromosome:NZ_CP006842.1/CP006842.1
754	Corynebacterium halotolerans YIM 70093 = DSM 44683	YIM 70093 = DSM 44683	Terrabacteria group	Actinobacteria	GCA_000341345.1	3135752	68.4445	chromosome:NC_020302.1/CP003697.1
755	Corynebacterium humireducens NBRC 106098 = DSM 45392	DSM 45392	Terrabacteria group	Actinobacteria	GCA_000819445.1	2681312	68.5704	chromosome:NZ_CP005286.1/CP005286.1
756	Corynebacterium jeikeium K411	K411 = NCTC 11915	Terrabacteria group	Actinobacteria	GCA_000006605.1	2462499	61.3954	chromosome:NC_007164.1/CR931997.1
757	Corynebacterium kroppenstedtii DSM 44385	DSM 44385	Terrabacteria group	Actinobacteria	GCA_000023145.1	2446804	57.4599	chromosome:NC_012704.1/CP001620.1
758	Corynebacterium kutscheri	DSM 20755	Terrabacteria group	Actinobacteria	GCA_000980835.1	2354065	46.4628	chromosome:NZ_CP011312.1/CP011312.1
759	Corynebacterium lactis RW2-5	RW2-5	Terrabacteria group	Actinobacteria	GCA_001274895.1	2769745	60.5298	chromosome:NZ_CP006841.1/CP006841.1
760	Corynebacterium marinum DSM 44953	DSM 44953	Terrabacteria group	Actinobacteria	GCA_000835165.1	2607268	68.052	chromosome:NZ_CP007790.1/CP007790.1
761	Corynebacterium maris DSM 45190	DSM 45190	Terrabacteria group	Actinobacteria	GCA_000442645.1	2787574	66.6684	chromosome:NC_021915.1/CP003924.1
762	Corynebacterium mustelae	DSM 45274	Terrabacteria group	Actinobacteria	GCA_001020985.1	3391554	52.5375	chromosome:NZ_CP011542.1/CP011542.1
763	Corynebacterium phocae	M408/89/1	Terrabacteria group	Actinobacteria	GCA_001941565.1	2779609	58.834	chromosome:NZ_CP009249.1/CP009249.1
764	Corynebacterium pseudotuberculosis	48252	Terrabacteria group	Actinobacteria	GCA_000730365.1	2338139	52.1856	chromosome:NZ_CP008922.1/CP008922.1
765	Corynebacterium resistens DSM 45100	DSM 45100	Terrabacteria group	Actinobacteria	GCA_000177535.2	2601311	57.0919	chromosome:NC_015673.1/CP002857.1
766	Corynebacterium simulans	PES1	Terrabacteria group	Actinobacteria	GCA_001586215.1	2737971	59.008	chromosome:NZ_CP014634.1/CP014634.1
767	Corynebacterium singulare	IBS B52218	Terrabacteria group	Actinobacteria	GCA_000833575.1	2830519	60.1187	chromosome:NZ_CP010827.1/CP010827.1
768	Corynebacterium sp. ATCC 6931	ATCC 6931	Terrabacteria group	Actinobacteria	GCA_000755185.1	2471920	58.6272	chromosome:NZ_CP008913.1/CP008913.1
769	Corynebacterium sp. NML98-0116	NML98-0116	Terrabacteria group	Actinobacteria	GCA_001767255.1	2365449	60.7268	chromosome:NZ_CP017639.1/CP017639.1
770	Corynebacterium sphenisci DSM 44792	DSM 44792	Terrabacteria group	Actinobacteria	GCA_001941505.1	2594799	74.7296	chromosome:NZ_CP009248.1/CP009248.1
771	Corynebacterium stationis	622=DSM 20302	Terrabacteria group	Actinobacteria	GCA_001941345.1	2808767	54.812	chromosome:NZ_CP009251.1/CP009251.1
772	Corynebacterium terpenotabidum Y-11	Y-11	Terrabacteria group	Actinobacteria	GCA_000418365.1	2751233	67.0176	chromosome:NC_021663.1/CP003696.1
773	Corynebacterium testudinoris	DSM 44614	Terrabacteria group	Actinobacteria	GCA_001021045.1	2721226	63.1384	chromosome:NZ_CP011545.1/CP011545.1
774	Corynebacterium ulcerans	210932	Terrabacteria group	Actinobacteria	GCA_000767415.1	2484335	53.3153	chromosome:NZ_CP009500.1/CP009500.1
775	Corynebacterium urealyticum DSM 7111	DSM 7111	Terrabacteria group	Actinobacteria	GCA_000338095.1	2316065	64.2359	chromosome:NC_020230.1/CP004085.1
776	Corynebacterium ureicelerivorans	IMMIB RIV-2301	Terrabacteria group	Actinobacteria	GCA_000747315.1	2279990	65.0135	chromosome:NZ_CP009215.1/CP009215.1
777	Corynebacterium uterequi	DSM 45634	Terrabacteria group	Actinobacteria	GCA_001021065.1	2419437	65.4979	chromosome:NZ_CP011546.1/CP011546.1
778	Corynebacterium variabile DSM 44702	DSM 44702	Terrabacteria group	Actinobacteria	GCA_000179395.2	3433007	67.1459	chromosome:NC_015859.1/CP002917.1
779	Corynebacterium vitaeruminis DSM 20294	DSM 20294	Terrabacteria group	Actinobacteria	GCA_000550805.1	2931780	65.5253	chromosome:NZ_CP004353.1/CP004353.1
780	Coxiella burnetii Z3055	Z3055	Proteobacteria	Gammaproteobacteria	GCA_000367725.3	1995457	42.635	chromosome I:NZ_LK937696.1/LK937696.1
781	Coxiella endosymbiont of Amblyomma americanum		Proteobacteria	Gammaproteobacteria	GCA_000815025.1	656901	34.5929	chromosome:NZ_CP007541.1/CP007541.1
782	Coxiella-like endosymbiont	CRt	Proteobacteria	Gammaproteobacteria	GCA_001077715.1	1733840	38.1725	chromosome:NZ_CP011126.1/CP011126.1
783	Crinalium epipsammum PCC 9333	PCC 9333	Terrabacteria group	Cyanobacteria/Melainabacteria group	GCA_000317495.1	5315554	40.1621	chromosome:NC_019753.1/CP003620.1
784	Croceibacter atlanticus HTCC2559	HTCC2559	FCB group	Bacteroidetes/Chlorobi group	GCA_000196315.1	2952962	33.9	chromosome:NC_014230.1/CP002046.1
785	Croceicoccus naphthovorans	PQ-2	Proteobacteria	Alphaproteobacteria	GCA_001028705.1	3543806	62.6024	chromosome:NZ_CP011770.1/CP011770.1
786	Cronobacter condimenti 1330	LMG 26250	Proteobacteria	Gammaproteobacteria	GCA_001277255.1	4347991	55.8413	chromosome:NZ_CP012264.1/CP012264.1
787	Cronobacter dublinensis subsp. dublinensis LMG 23823	LMG 23823	Proteobacteria	Gammaproteobacteria	GCA_001277235.1	4431067	57.8439	chromosome:NZ_CP012266.1/CP012266.1
788	Cronobacter malonaticus	CMCC45402	Proteobacteria	Gammaproteobacteria	GCA_000504545.1	4377544	56.8879	chromosome:NC_023032.1/CP006731.1
789	Cronobacter muytjensii ATCC 51329	ATCC 51329	Proteobacteria	Gammaproteobacteria	GCA_001277195.1	4364114	57.6915	chromosome:NZ_CP012268.1/CP012268.1
790	Cronobacter sakazakii	ATCC 29544	Proteobacteria	Gammaproteobacteria	GCA_000982825.1	4511265	56.7134	chromosome:NZ_CP011047.1/CP011047.1
791	Cronobacter turicensis z3032		Proteobacteria	Gammaproteobacteria	GCA_000027065.2	4384463	57.417	chromosome:NC_013282.2/FN543093.2
792	Cronobacter universalis NCTC 9529	NCTC 9529	Proteobacteria	Gammaproteobacteria	GCA_001277175.1	4307096	57.8504	chromosome:NZ_CP012257.1/CP012257.1
793	Cryobacterium arcticum	PAMC 27867	Terrabacteria group	Actinobacteria	GCA_001679725.1	4174501	68.6004	chromosome 1:NZ_CP016282.1/CP016282.1
794	Cryptobacterium curtum DSM 15641	DSM 15641	Terrabacteria group	Actinobacteria	GCA_000023845.1	1617804	50.9115	chromosome:NC_013170.1/CP001682.1
795	Cupriavidus basilensis	4G11	Proteobacteria	Betaproteobacteria	GCA_000832305.1	8421483	65.0283	chromosome main:NZ_CP010536.1/CP010536.1; chromosome secondary:NZ_CP010537.1/CP010537.1
796	Cupriavidus gilardii CR3	CR3	Proteobacteria	Betaproteobacteria	GCA_001281465.1	5578743	67.551	chromosome 1:NZ_CP010516.1/CP010516.1; chromosome 2:NZ_CP010517.1/CP010517.1
797	Cupriavidus metallidurans CH34	CH34	Proteobacteria	Betaproteobacteria	GCA_000196015.1	3928089	63.8203	chromosome:NC_007973.1/CP000352.1
798	Cupriavidus necator	NH9	Proteobacteria	Betaproteobacteria	GCA_002011925.1	7743161	65.6985	chromosome 1:NZ_CP017757.1/CP017757.1; chromosome 2:NZ_CP017758.1/CP017758.1
799	Cupriavidus sp. USMAA1020	USMAA1020	Proteobacteria	Betaproteobacteria	GCA_001854325.1	7772570	68.6339	chromosome 1:NZ_CP017754.1/CP017754.1; chromosome 2:NZ_CP017755.1/CP017755.1
800	Cupriavidus sp. USMAA2-4	USMAA2-4	Proteobacteria	Betaproteobacteria	GCA_001854305.1	8153349	68.3097	chromosome 1:NZ_CP017748.1/CP017748.1; chromosome 2:NZ_CP017749.1/CP017749.1
801	Cupriavidus sp. USMAHM13	USMAHM13	Proteobacteria	Betaproteobacteria	GCA_001854285.1	7542632	68.7873	chromosome 1:NZ_CP017751.1/CP017751.1; chromosome 2:NZ_CP017752.1/CP017752.1
802	Curtobacterium pusillum	AA3	Terrabacteria group	Actinobacteria	GCA_002025645.1	3973750	70.8733	chromosome:NZ_CP018783.1/CP018783.1
803	Curtobacterium sp. BH-2-1-1	BH-2-1-1	Terrabacteria group	Actinobacteria	GCA_001806325.1	3795948	71.4384	chromosome:NZ_CP017580.1/CP017580.1
804	Curtobacterium sp. MR_MD2014	MR_MD2014	Terrabacteria group	Actinobacteria	GCA_000772085.1	3443800	71.9529	chromosome:NZ_CP009755.1/CP009755.1
805	Cutibacterium acnes	KCOM 1861 (= ChDC B594)	Terrabacteria group	Actinobacteria	GCA_001281065.1	2522438	59.9862	chromosome:NZ_CP012647.1/CP012647.1
806	Cutibacterium avidum 44067	44067	Terrabacteria group	Actinobacteria	GCA_000367205.1	2526138	63.4818	chromosome:NC_021064.1/CP005287.1
807	Cyanobacterium aponinum PCC 10605	PCC 10605	Terrabacteria group	Cyanobacteria/Melainabacteria group	GCA_000317675.1	4114099	34.9583	chromosome:NC_019776.1/CP003947.1
808	cyanobacterium endosymbiont of Epithemia turgida isolate EtSB Lake Yunoko		Terrabacteria group	Cyanobacteria/Melainabacteria group	GCA_000829235.1	2794318	33.4135	chromosome:NZ_AP012549.1/AP012549.1
809	Cyanobacterium stanieri PCC 7202	PCC 7202	Terrabacteria group	Cyanobacteria/Melainabacteria group	GCA_000317655.1	3163381	38.6647	chromosome:CP003940.1
810	Cyanobium gracile PCC 6307	PCC 6307	Terrabacteria group	Cyanobacteria/Melainabacteria group	GCA_000316515.1	3342364	68.7072	chromosome:NC_019675.1/CP003495.1
811	Cyanothece sp. ATCC 51142	ATCC 51142	Terrabacteria group	Cyanobacteria/Melainabacteria group	GCA_000017845.1	5363972	37.9309	chromosome circular:NC_010546.1/CP000806.1; chromosome linear:NC_010547.1/CP000807.1
812	Cyanothece sp. PCC 7424	PCC 7424	Terrabacteria group	Cyanobacteria/Melainabacteria group	GCA_000021825.1	5942652	38.609	chromosome:NC_011729.1/CP001291.1
813	Cyanothece sp. PCC 7425	PCC 7425	Terrabacteria group	Cyanobacteria/Melainabacteria group	GCA_000022045.1	5374574	50.7885	chromosome:NC_011884.1/CP001344.1
814	Cyanothece sp. PCC 7822	PCC 7822	Terrabacteria group	Cyanobacteria/Melainabacteria group	GCA_000147335.1	6091620	40.2226	chromosome:NC_014501.1/CP002198.1
815	Cyanothece sp. PCC 8801	PCC 8801	Terrabacteria group	Cyanobacteria/Melainabacteria group	GCA_000021805.1	4679413	39.7611	chromosome:NC_011726.1/CP001287.1
816	Cyanothece sp. PCC 8802	PCC 8802	Terrabacteria group	Cyanobacteria/Melainabacteria group	GCA_000024045.1	4669813	39.8213	chromosome:NC_013161.1/CP001701.1
817	Cyclobacterium amurskyense	KCTC 12363	FCB group	Bacteroidetes/Chlorobi group	GCA_001050135.1	6158829	38.3108	chromosome:NZ_CP012040.1/CP012040.1
818	Cyclobacterium marinum DSM 745	DSM 745	FCB group	Bacteroidetes/Chlorobi group	GCA_000222485.1	6221273	38.1461	chromosome:NC_015914.1/CP002955.1
819	Cycloclasticus sp. P1	P1; MCCC 1A01040	Proteobacteria	Gammaproteobacteria	GCA_000299965.1	2363215	41.9989	chromosome:NC_018697.1/CP003230.1
820	Cycloclasticus zancles 78-ME	78-ME	Proteobacteria	Gammaproteobacteria	GCA_000442595.1	2613078	41.8373	chromosome:NC_021917.1/CP005996.1
821	Cytophaga hutchinsonii ATCC 33406	ATCC 33406	FCB group	Bacteroidetes/Chlorobi group	GCA_000014145.1	4433218	38.8465	chromosome:NC_008255.1/CP000383.1
822	Dactylococcopsis salina PCC 8305	PCC 8305	Terrabacteria group	Cyanobacteria/Melainabacteria group	GCA_000317615.1	3781008	42.4384	chromosome:NC_019780.1/CP003944.1
823	Dechloromonas aromatica RCB	RCB	Proteobacteria	Betaproteobacteria	GCA_000012425.1	4501104	59.2472	chromosome:NC_007298.1/CP000089.1
824	Dechlorosoma suillum PS	PS	Proteobacteria	Betaproteobacteria	GCA_000236665.1	3806980	65.3676	chromosome:NC_016616.1/CP003153.1
825	Deferribacter desulfuricans SSM1	SSM1	Deferribacteres	Deferribacteres	GCA_000010985.1	2234389	31.1183	chromosome:NC_013939.1/AP011529.1
826	Defluviimonas alba	cai42	Proteobacteria	Alphaproteobacteria	GCA_001620265.1	4738298	66.7123	chromosome:NZ_CP012661.1/CP012661.1
827	Defluviitoga tunisiensis		Thermotogae	Thermotogae	GCA_000953715.1	2053097	31.3754	chromosome I:NZ_LN824141.1/LN824141.1
828	Dehalobacter restrictus DSM 9455	PER-K23; DSM 9455	Terrabacteria group	Firmicutes	GCA_000512895.1	2943336	44.5613	chromosome:NZ_CP007033.1/CP007033.1
829	Dehalobacter sp. CF	CF	Terrabacteria group	Firmicutes	GCA_000305815.1	3092048	44.3081	chromosome:NC_018867.1/CP003870.1
830	Dehalobacter sp. DCA	DCA	Terrabacteria group	Firmicutes	GCA_000305775.1	3069953	44.6066	chromosome:NC_018866.1/CP003869.1
831	Dehalococcoides mccartyi 195	195	Terrabacteria group	Chloroflexi	GCA_000011905.1	1469720	48.8503	chromosome:NC_002936.3/CP000027.1
832	Dehalococcoides mccartyi GY50	GY50	Terrabacteria group	Chloroflexi	GCA_000499365.1	1407418	47.0035	chromosome:NC_022964.1/CP006730.1
833	Dehalococcoides sp. UCH007	UCH007	Terrabacteria group	Chloroflexi	GCA_001010485.1	1473548	46.9132	chromosome:NZ_AP014722.1/AP014722.1
834	Dehalogenimonas formicexedens	NSZ-14	Terrabacteria group	Chloroflexi	GCA_001953175.1	2092789	53.9627	chromosome:NZ_CP018258.1/CP018258.1
835	Dehalogenimonas lykanthroporepellens BL-DC-9	BL-DC-9	Terrabacteria group	Chloroflexi	GCA_000143165.1	1686510	55.0444	chromosome:NC_014314.1/CP002084.1
836	Dehalogenimonas sp. WBC-2		Terrabacteria group	Chloroflexi	GCA_001005265.1	1725728	49.187	chromosome:CP011392.1
837	Deinococcus actinosclerus	BM2	Terrabacteria group	Deinococcus-Thermus	GCA_001507665.1	3264334	70.5991	chromosome:NZ_CP013910.1/CP013910.1
838	Deinococcus deserti VCD115	VCD115	Terrabacteria group	Deinococcus-Thermus	GCA_000020685.1	2819842	63.3882	chromosome:NC_012526.1/CP001114.1
839	Deinococcus geothermalis DSM 11300	DSM 11300	Terrabacteria group	Deinococcus-Thermus	GCA_000196275.1	2467205	66.6362	chromosome:NC_008025.1/CP000359.1
840	Deinococcus gobiensis I-0	I-0	Terrabacteria group	Deinococcus-Thermus	GCA_000252445.1	3137147	70.8018	chromosome:NC_017790.1/CP002191.1
841	Deinococcus maricopensis DSM 21211	DSM 21211	Terrabacteria group	Deinococcus-Thermus	GCA_000186385.1	3498530	69.825	chromosome:NC_014958.1/CP002454.1
842	Deinococcus peraridilitoris DSM 19664	DSM 19664	Terrabacteria group	Deinococcus-Thermus	GCA_000317835.1	3881839	63.9744	chromosome:NC_019793.1/CP003382.1
843	Deinococcus proteolyticus MRP	MRP	Terrabacteria group	Deinococcus-Thermus	GCA_000190555.1	2147060	66.1627	chromosome:NC_015161.1/CP002536.1
844	Deinococcus puniceus	DY1	Terrabacteria group	Deinococcus-Thermus	GCA_001644565.1	2971983	62.6487	chromosome:NZ_CP011387.1/CP011387.1
845	Deinococcus radiodurans R1	R1	Terrabacteria group	Deinococcus-Thermus	GCA_001638825.1	3079875	67.03	chromosome 1:NZ_CP015081.1/CP015081.1; chromosome 2:NZ_CP015082.1/CP015082.1
846	Deinococcus soli Cha et al. 2016	N5	Terrabacteria group	Deinococcus-Thermus	GCA_001007995.1	3236984	70.2028	chromosome:NZ_CP011389.1/CP011389.1
847	Deinococcus swuensis	DY59	Terrabacteria group	Deinococcus-Thermus	GCA_000800395.1	3531443	67.4113	chromosome:NZ_CP010028.1/CP010028.1
848	Delftia acidovorans SPH-1	SPH-1	Proteobacteria	Betaproteobacteria	GCA_000018665.1	6767514	66.4763	chromosome:NC_010002.1/CP000884.1
849	Delftia sp. Cs1-4	Cs1-4	Proteobacteria	Betaproteobacteria	GCA_000214395.1	6685842	66.718	chromosome:NC_015563.1/CP002735.1
850	Delftia sp. HK171	HK171	Proteobacteria	Betaproteobacteria	GCA_001886655.1	6430384	66.8896	chromosome:NZ_CP018101.1/CP018101.1
851	Delftia tsuruhatensis	CM13	Proteobacteria	Betaproteobacteria	GCA_001753225.1	7195716	66.3347	chromosome:NZ_CP017420.1/CP017420.1
852	Denitrobacterium detoxificans	NPOH1	Terrabacteria group	Actinobacteria	GCA_001643775.1	2446250	59.498	chromosome:NZ_CP011402.1/CP011402.1
853	Denitrovibrio acetiphilus DSM 12809	DSM 12809	Deferribacteres	Deferribacteres	GCA_000025725.1	3222077	42.5366	chromosome:NC_013943.1/CP001968.1
854	Dermabacter vaginalis	AD1-86	Terrabacteria group	Actinobacteria	GCA_001678905.1	2392314	62.588	chromosome:NZ_CP012117.1/CP012117.1
855	Dermacoccus nishinomiyaensis	M25	Terrabacteria group	Actinobacteria	GCA_000725405.1	3029021	69.1272	chromosome:NZ_CP008889.1/CP008889.1
856	Desulfarculus baarsii DSM 2075	DSM 2075	Proteobacteria	delta/epsilon subdivisions	GCA_000143965.1	3655731	65.7035	chromosome:NC_014365.1/CP002085.1
857	Desulfatibacillum alkenivorans AK-01	AK-01	Proteobacteria	delta/epsilon subdivisions	GCA_000021905.1	6517073	54.4846	chromosome:NC_011768.1/CP001322.1
858	Desulfitobacterium dehalogenans ATCC 51507	ATCC 51507	Terrabacteria group	Firmicutes	GCA_000243155.3	4321753	44.9692	chromosome:NC_018017.1/CP003348.1
859	Desulfitobacterium dichloroeliminans LMG P-21439	LMG P-21439	Terrabacteria group	Firmicutes	GCA_000243135.3	3624449	44.2179	chromosome:NC_019903.1/CP003344.1
860	Desulfitobacterium hafniense DCB-2	DCB-2	Terrabacteria group	Firmicutes	GCA_000021925.1	5279134	47.5373	chromosome:NC_011830.1/CP001336.1
861	Desulfitobacterium metallireducens DSM 15288	853-15A	Terrabacteria group	Firmicutes	GCA_000231405.3	3176073	41.8928	chromosome:NZ_CP007032.1/CP007032.1
862	Desulfobacca acetoxidans DSM 11109	DSM 11109	Proteobacteria	delta/epsilon subdivisions	GCA_000195295.1	3282536	52.8911	chromosome:NC_015388.1/CP002629.1
863	Desulfobacterium autotrophicum HRM2	HRM2	Proteobacteria	delta/epsilon subdivisions	GCA_000020365.1	5589073	48.847	chromosome:NC_012108.1/CP001087.1
864	Desulfobacula toluolica Tol2	Tol2	Proteobacteria	delta/epsilon subdivisions	GCA_000307105.1	5197905	41.4489	chromosome:NC_018645.1/FO203503.1
865	Desulfobulbus propionicus DSM 2032	DSM 2032	Proteobacteria	delta/epsilon subdivisions	GCA_000186885.1	3851869	58.9276	chromosome:NC_014972.1/CP002364.1
866	Desulfocapsa sulfexigens DSM 10523	DSM 10523	Proteobacteria	delta/epsilon subdivisions	GCA_000341395.1	3986761	45.387	chromosome:NC_020304.1/CP003985.1
867	Desulfococcus multivorans	DSM 2059	Proteobacteria	delta/epsilon subdivisions	GCA_001854245.1	4455399	56.8272	chromosome:NZ_CP015381.1/CP015381.1
868	Desulfococcus oleovorans Hxd3	Hxd3	Proteobacteria	delta/epsilon subdivisions	GCA_000018405.1	3944167	56.1686	chromosome:NC_009943.1/CP000859.1
869	Desulfohalobium retbaense DSM 5692	DSM 5692	Proteobacteria	delta/epsilon subdivisions	GCA_000024325.1	2864304	57.5401	chromosome:NC_013223.1/CP001734.1
870	Desulfomicrobium baculatum DSM 4028	DSM 4028	Proteobacteria	delta/epsilon subdivisions	GCA_000023225.1	3942657	58.647	chromosome:NC_013173.1/CP001629.1
871	Desulfomicrobium orale DSM 12838	DSM 12838	Proteobacteria	delta/epsilon subdivisions	GCA_001553625.1	2783374	58.9256	chromosome:NZ_CP014230.1/CP014230.1
872	Desulfomonile tiedjei DSM 6799	DSM 6799	Proteobacteria	delta/epsilon subdivisions	GCA_000266945.1	6500104	50.0775	chromosome:NC_018025.1/CP003360.1
873	Desulfosporosinus acidiphilus SJ4	SJ4	Terrabacteria group	Firmicutes	GCA_000255115.3	4926837	42.1426	chromosome:NC_018068.1/CP003639.1
874	Desulfosporosinus meridiei DSM 13257	DSM 13257	Terrabacteria group	Firmicutes	GCA_000231385.3	4873567	41.7841	chromosome:NC_018515.1/CP003629.1
875	Desulfosporosinus orientis DSM 765	DSM 765	Terrabacteria group	Firmicutes	GCA_000235605.1	5863081	42.8549	chromosome:NC_016584.1/CP003108.1
876	Desulfotalea psychrophila LSv54	LSv54	Proteobacteria	delta/epsilon subdivisions	GCA_000025945.1	3523383	46.8112	chromosome:NC_006138.1/CR522870.1
877	Desulfotomaculum acetoxidans DSM 771	DSM 771	Terrabacteria group	Firmicutes	GCA_000024205.1	4545624	41.5548	chromosome:NC_013216.1/CP001720.1
878	Desulfotomaculum ferrireducens	GSS09	Terrabacteria group	Firmicutes	GCA_002005145.1	3240180	45.3791	chromosome:NZ_CP019698.1/CP019698.1
879	Desulfotomaculum gibsoniae DSM 7213	DSM 7213	Terrabacteria group	Firmicutes	GCA_000233715.3	4855529	45.491	chromosome:NC_021184.1/CP003273.1
880	Desulfotomaculum kuznetsovii DSM 6115	DSM 6115	Terrabacteria group	Firmicutes	GCA_000214705.1	3601386	54.8845	chromosome:CP002770.1
881	Desulfotomaculum nigrificans CO-1-SRB	CO-1-SRB	Terrabacteria group	Firmicutes	GCA_000214435.1	2892255	46.6258	chromosome:NC_015565.1/CP002736.1
882	Desulfotomaculum reducens MI-1	MI-1	Terrabacteria group	Firmicutes	GCA_000016165.1	3608104	42.2753	chromosome:NC_009253.1/CP000612.1
883	Desulfotomaculum ruminis DSM 2154	DSM 2154	Terrabacteria group	Firmicutes	GCA_000215085.1	3969014	47.243	chromosome:NC_015589.1/CP002780.1
884	Desulfovibrio aespoeensis Aspo-2	Aspo-2	Proteobacteria	delta/epsilon subdivisions	GCA_000176915.2	3629109	62.562	chromosome:NC_014844.1/CP002431.1
885	Desulfovibrio africanus str. Walvis Bay	Walvis Bay	Proteobacteria	delta/epsilon subdivisions	GCA_000212675.2	4200534	61.4208	chromosome:NC_016629.1/CP003221.1
886	Desulfovibrio alaskensis G20	G20	Proteobacteria	delta/epsilon subdivisions	GCA_000012665.1	3730232	57.8361	chromosome:NC_007519.1/CP000112.1
887	Desulfovibrio desulfuricans ND132	ND132	Proteobacteria	delta/epsilon subdivisions	GCA_000189295.2	3858580	65.2094	chromosome:NC_016803.1/CP003220.1
888	Desulfovibrio desulfuricans subsp. desulfuricans str. ATCC 27774	ATCC 27774	Proteobacteria	delta/epsilon subdivisions	GCA_000022125.1	2873437	58.0722	chromosome:NC_011883.1/CP001358.1
889	Desulfovibrio fairfieldensis	CCUG 45958	Proteobacteria	delta/epsilon subdivisions	GCA_001553605.1	3699310	60.9001	chromosome:NZ_CP014229.1/CP014229.1
890	Desulfovibrio indicus	J2	Proteobacteria	delta/epsilon subdivisions	GCA_001563225.1	3966573	63.4884	chromosome:NZ_CP014206.1/CP014206.1
891	Desulfovibrio magneticus RS-1	RS-1	Proteobacteria	delta/epsilon subdivisions	GCA_000010665.1	5248049	62.7694	chromosome:NC_012796.1/AP010904.1
892	Desulfovibrio piger		Proteobacteria	delta/epsilon subdivisions	GCA_900116045.1	2807531	64.1799	chromosome I:NZ_LT630450.1/LT630450.1
893	Desulfovibrio salexigens DSM 2638	DSM 2638	Proteobacteria	delta/epsilon subdivisions	GCA_000023445.1	4289847	47.0928	chromosome:NC_012881.1/CP001649.1
894	Desulfovibrio vulgaris DP4	DP4	Proteobacteria	delta/epsilon subdivisions	GCA_000015485.1	3462887	63.0119	chromosome:NC_008751.1/CP000527.1
895	Desulfovibrio vulgaris str. 'Miyazaki F'	Miyazaki F	Proteobacteria	delta/epsilon subdivisions	GCA_000021385.1	4040304	67.109	chromosome:NC_011769.1/CP001197.1
896	Desulfurella acetivorans A63	A63	Proteobacteria	delta/epsilon subdivisions	GCA_000517565.1	1816487	32.0753	chromosome:NZ_CP007051.1/CP007051.1
897	Desulfurispirillum indicum S5	S5	Chrysiogenetes	Chrysiogenetes	GCA_000177635.2	2928377	56.1087	chromosome:NC_014836.1/CP002432.1
898	Desulfurivibrio alkaliphilus AHT 2	AHT 2	Proteobacteria	delta/epsilon subdivisions	GCA_000092205.1	3097763	60.2863	chromosome:NC_014216.1/CP001940.1
899	Desulfurobacterium thermolithotrophum DSM 11699	DSM 11699	Aquificae	Aquificae	GCA_000191045.1	1541968	34.9486	chromosome:NC_015185.1/CP002543.1
900	Desulfuromonas soudanensis	WTL	Proteobacteria	delta/epsilon subdivisions	GCA_001278055.1	3958620	61.1912	chromosome:NZ_CP010802.1/CP010802.1
901	Desulfuromonas sp. DDH964	DDH964	Proteobacteria	delta/epsilon subdivisions	GCA_001611275.1	3924652	62.23	chromosome:NZ_CP015080.1/CP015080.1
902	Devosia sp. A16	A16	Proteobacteria	Alphaproteobacteria	GCA_001402915.1	5032994	65.7793	chromosome:NZ_CP012945.1/CP012945.1
903	Devosia sp. H5989	H5989	Proteobacteria	Alphaproteobacteria	GCA_001185205.1	4594249	64.7922	chromosome:NZ_CP011300.1/CP011300.1
904	Devriesea agamarum	IMP2	Terrabacteria group	Actinobacteria	GCA_900070355.1	2958880	60.1359	chromosome I:NZ_LN849456.1/LN849456.1
905	Dialister pneumosintes	F0677	Terrabacteria group	Firmicutes	GCA_001717505.1	1274073	35.1903	chromosome:NZ_CP017037.1/CP017037.1
906	Dichelobacter nodosus VCS1703A	VCS1703A	Proteobacteria	Gammaproteobacteria	GCA_000015345.1	1389350	44.3957	chromosome:NC_009446.1/CP000513.1
907	Dickeya dadantii 3937	3937	Proteobacteria	Gammaproteobacteria	GCA_000147055.1	4922802	56.2963	chromosome:NC_014500.1/CP002038.1
908	Dickeya solani IPO 2222	IPO 2222	Proteobacteria	Gammaproteobacteria	GCA_001644705.1	4919833	56.2449	chromosome:NZ_CP015137.1/CP015137.1
909	Dickeya zeae EC1	EC1	Proteobacteria	Gammaproteobacteria	GCA_000816045.1	4532364	53.4304	chromosome:NZ_CP006929.1/CP006929.1
910	Dictyoglomus thermophilum H-6-12	H-6-12; ATCC 35947	Dictyoglomi	Dictyoglomia	GCA_000020965.1	1959987	33.741	chromosome:NC_011297.1/CP001146.1
911	Dictyoglomus turgidum DSM 6724	DSM 6724	Dictyoglomi	Dictyoglomia	GCA_000021645.1	1855560	33.9573	chromosome:NC_011661.1/CP001251.1
912	Dietzia timorensis	ID05-A0528	Terrabacteria group	Actinobacteria	GCA_001659785.1	3607892	65.5832	chromosome:NZ_CP015961.1/CP015961.1
913	Dinoroseobacter shibae DFL 12 = DSM 16493	DFL 12	Proteobacteria	Alphaproteobacteria	GCA_000018145.1	3789584	66.0155	chromosome:NC_009952.1/CP000830.1
914	Dokdonella koreensis DS-123	DS-123	Proteobacteria	Gammaproteobacteria	GCA_001632775.1	4446619	70.3467	chromosome:NZ_CP015249.1/CP015249.1
915	Dokdonia donghaensis DSW-1	DSW-1	FCB group	Bacteroidetes/Chlorobi group	GCA_001653755.1	3293944	38.1717	chromosome:NZ_CP015125.1/CP015125.1
916	Dokdonia sp. 4H-3-7-5	4H-3-7-5	FCB group	Bacteroidetes/Chlorobi group	GCA_000212355.1	3389993	37.2891	chromosome:NC_015496.1/CP002528.1
917	Dokdonia sp. MED134	MED134	FCB group	Bacteroidetes/Chlorobi group	GCA_000152925.3	3302548	38.1606	chromosome:NZ_CP009301.1/CP009301.1
918	Draconibacterium orientale	FH5	FCB group	Bacteroidetes/Chlorobi group	GCA_000626635.1	5132075	41.3111	chromosome:NZ_CP007451.1/CP007451.1
919	Dyadobacter fermentans DSM 18053	DSM 18053	FCB group	Bacteroidetes/Chlorobi group	GCA_000023125.1	6967790	51.545	chromosome:NC_013037.1/CP001619.1
920	Dyella japonica A8	A8	Proteobacteria	Gammaproteobacteria	GCA_000725385.1	4831185	64.9673	chromosome:NZ_CP008884.1/CP008884.1
921	Dyella jiangningensis	SBZ 3-12	Proteobacteria	Gammaproteobacteria	GCA_000632805.1	5396991	64.2255	chromosome:NZ_CP007444.1/CP007444.1
922	Dyella thiooxydans	ATSB10	Proteobacteria	Gammaproteobacteria	GCA_001641285.1	4227172	67.9802	chromosome:NZ_CP014841.1/CP014841.1
923	Echinicola vietnamensis DSM 17526	DSM 17526	FCB group	Bacteroidetes/Chlorobi group	GCA_000325705.1	5608040	44.7537	chromosome:NC_019904.1/CP003346.1
924	Ectothiorhodospira sp. BSL-9	BSL-9	Proteobacteria	Gammaproteobacteria	GCA_001632845.1	3550080	62.9537	chromosome:NZ_CP011994.1/CP011994.1
925	Edwardsiella anguillarum ET080813	ET080813	Proteobacteria	Gammaproteobacteria	GCA_000264765.2	4200387	58.7185	chromosome:NZ_CP006664.1/CP006664.1
926	Edwardsiella hoshinae	ATCC 35051	Proteobacteria	Gammaproteobacteria	GCA_001761405.1	3811650	56.8912	chromosome:NZ_CP016043.1/CP016043.1
927	Edwardsiella ictaluri	RUSVM-1	Proteobacteria	Gammaproteobacteria	GCA_002076875.1	3630639	57.4226	chromosome:CP020466.1
928	Edwardsiella piscicida C07-087	C07-087	Proteobacteria	Gammaproteobacteria	GCA_000348565.1	3857040	59.6026	chromosome:NC_020796.1/CP004141.1
929	Edwardsiella sp. EA181011	EA181011	Proteobacteria	Gammaproteobacteria	GCA_000800725.2	3934167	59.1216	chromosome:NZ_CP011364.1/CP011364.1
930	Edwardsiella sp. LADL05-105	LADL05-105	Proteobacteria	Gammaproteobacteria	GCA_001186215.1	4142037	58.8013	chromosome:CP011516.1
931	Edwardsiella tarda	FL95-01	Proteobacteria	Gammaproteobacteria	GCA_001011055.1	3620701	57.3501	chromosome:NZ_CP011359.1/CP011359.1
932	Edwardsiella tarda EIB202	EIB202	Proteobacteria	Gammaproteobacteria	GCA_000020865.1	3760463	59.7344	chromosome:NC_013508.1/CP001135.1
933	Eggerthella lenta DSM 2243	DSM 2243	Terrabacteria group	Actinobacteria	GCA_000024265.1	3632260	64.2046	chromosome:NC_013204.1/CP001726.1
934	Eggerthella sp. YY7918	YY7918	Terrabacteria group	Actinobacteria	GCA_000270285.1	3123671	56.2005	chromosome:NC_015738.1/AP012211.1
935	Eggerthellaceae bacterium Marseille-P3241	Marseille-P3241	Terrabacteria group	Actinobacteria	GCA_900169485.1	1447956	43.4406	chromosome contig00001:NZ_LT821227.1/LT821227.1
936	Ehrlichia canis str. Jake	Jake	Proteobacteria	Alphaproteobacteria	GCA_000012565.1	1315030	28.9577	chromosome:NC_007354.1/CP000107.1
937	Ehrlichia chaffeensis str. West Paces	West Paces	Proteobacteria	Alphaproteobacteria	GCA_000632965.1	1170935	30.0974	chromosome:NZ_CP007480.1/CP007480.1
938	Ehrlichia muris AS145	AS145	Proteobacteria	Alphaproteobacteria	GCA_000508225.1	1196717	29.6641	chromosome:NC_023063.1/CP006917.1
939	Ehrlichia ruminantium str. Welgevonden	Welgevonden	Proteobacteria	Alphaproteobacteria	GCA_000050425.1	1512977	27.4789	chromosome:NC_006832.1/CR925678.1
940	Ehrlichia sp. HF	HF	Proteobacteria	Alphaproteobacteria	GCA_000632845.1	1148904	29.6494	chromosome:NZ_CP007474.1/CP007474.1
941	Elizabethkingia anophelis	CSID_3015183678	FCB group	Bacteroidetes/Chlorobi group	GCA_001596175.2	3931222	35.7648	chromosome:NZ_CP014805.2/CP014805.2
942	Elizabethkingia endophytica	F3201	FCB group	Bacteroidetes/Chlorobi group	GCA_002022085.1	4245829	35.5205	chromosome:NZ_CP016374.1/CP016374.1
943	Elizabethkingia genomosp. 3	G0146	FCB group	Bacteroidetes/Chlorobi group	GCA_002024805.1	4433522	35.857	chromosome:NZ_CP014337.1/CP014337.1
944	Elizabethkingia genomosp. 4	G4123	FCB group	Bacteroidetes/Chlorobi group	GCA_002022125.1	4216720	35.6745	chromosome:NZ_CP016377.1/CP016377.1
945	Elizabethkingia meningoseptica	G4120	FCB group	Bacteroidetes/Chlorobi group	GCA_002022145.1	4004759	36.3853	chromosome:NZ_CP016378.1/CP016378.1
946	Elizabethkingia miricola	BM10	FCB group	Bacteroidetes/Chlorobi group	GCA_000955665.1	4242519	35.6661	chromosome:NZ_CP011059.1/CP011059.1
947	Elusimicrobium minutum Pei191	Pei191	Elusimicrobia	Elusimicrobia	GCA_000020145.1	1643562	39.9521	chromosome:NC_010644.1/CP001055.1
948	Emticicia oligotrophica DSM 17448	DSM 17448	FCB group	Bacteroidetes/Chlorobi group	GCA_000263195.1	4798158	35.698	chromosome:NC_018748.1/CP002961.1
949	Endomicrobium proavitum	Rsa215	Elusimicrobia	Endomicrobia	GCA_001027545.1	1588979	39.3416	chromosome:NZ_CP009498.1/CP009498.1
950	endosymbiont of Acanthamoeba sp. UWC8		Proteobacteria	Alphaproteobacteria	GCA_000730245.1	1615277	34.7566	chromosome:NZ_CP004403.1/CP004403.1
951	endosymbiont of Bathymodiolus septemdierum str. Myojin knoll	Myojin Knoll	Proteobacteria	Gammaproteobacteria	GCA_001547755.1	1469434	38.7431	chromosome Unknown:NZ_AP013042.1/AP013042.1
952	endosymbiont of unidentified scaly snail isolate Monju		Proteobacteria	Gammaproteobacteria	GCA_000801295.1	2597759	65.0571	chromosome:NZ_AP012978.1/AP012978.1
953	Ensifer adhaerens	Casida A	Proteobacteria	Alphaproteobacteria	GCA_000697965.2	4071185	62.827	chromosome:NZ_CP015880.1/CP015880.1
954	Enterobacter asburiae	CAV1043	Proteobacteria	Gammaproteobacteria	GCA_001022095.1	4753402	55.7161	chromosome:NZ_CP011591.1/CP011591.1
955	Enterobacter asburiae LF7a	LF7a	Proteobacteria	Gammaproteobacteria	GCA_000224675.1	4812833	53.8504	chromosome:NC_015968.1/CP003026.1
956	Enterobacter cloacae	AA4	Proteobacteria	Gammaproteobacteria	GCA_002025685.1	4799256	54.6286	chromosome:NZ_CP018785.1/CP018785.1
957	Enterobacter cloacae complex sp. 35734	35734	Proteobacteria	Gammaproteobacteria	GCA_000807415.4	5017289	55.8075	chromosome 1:NZ_CP012162.1/CP012162.1
958	Enterobacter hormaechei	CAV1176	Proteobacteria	Gammaproteobacteria	GCA_001874505.1	4915806	55.2089	chromosome:CP011662.1; chromosome unnamed :CP011660.1
959	Enterobacter kobei	DSM 13645	Proteobacteria	Gammaproteobacteria	GCA_001729765.1	4880257	54.9541	chromosome:NZ_CP017181.1/CP017181.1
960	Enterobacter lignolyticus	G5	Proteobacteria	Gammaproteobacteria	GCA_001461805.1	4702949	57.2788	chromosome:NZ_CP012871.1/CP012871.1
961	Enterobacter ludwigii	EN-119	Proteobacteria	Gammaproteobacteria	GCA_001750725.1	4857439	54.596	chromosome:NZ_CP017279.1/CP017279.1
962	Enterobacter sp. 638	638	Proteobacteria	Gammaproteobacteria	GCA_000016325.1	4518712	52.9818	chromosome:NC_009436.1/CP000653.1
963	Enterobacter sp. E20	E20	Proteobacteria	Gammaproteobacteria	GCA_000801755.2	4763114	55.7493	chromosome:NZ_CP012999.1/CP012999.1
964	Enterobacter sp. FY-07	FY-07	Proteobacteria	Gammaproteobacteria	GCA_001582075.1	5118646	53.6207	chromosome:NZ_CP012487.1/CP012487.1
965	Enterobacter sp. HK169	HK169	Proteobacteria	Gammaproteobacteria	GCA_001719105.1	4551186	56.153	chromosome:NZ_CP017087.1/CP017087.1
966	Enterobacter sp. ODB01	ODB01	Proteobacteria	Gammaproteobacteria	GCA_001623605.1	4534036	54.8125	chromosome:NZ_CP015227.1/CP015227.1
967	Enterobacter sp. R4-368	R4-368	Proteobacteria	Gammaproteobacteria	GCA_000410515.1	5039027	54.0342	chromosome:NC_021500.1/CP005991.1
968	Enterobacter xiangfangensis	LMG27195	Proteobacteria	Gammaproteobacteria	GCA_001729785.1	4661849	55.2796	chromosome:NZ_CP017183.1/CP017183.1
969	Enterobacteriaceae bacterium strain FGI 57	FGI 57	Proteobacteria	Gammaproteobacteria	GCA_000330845.1	4762179	54.017	chromosome:NC_020063.1/CP003938.1
970	Enterococcus casseliflavus EC20	EC20	Terrabacteria group	Firmicutes	GCA_000157355.2	3427276	42.8484	chromosome:NC_020995.1/CP004856.1
971	Enterococcus durans	KLDS 6.0930	Terrabacteria group	Firmicutes	GCA_001267865.1	2867090	37.9933	chromosome:NZ_CP012384.1/CP012384.1
972	Enterococcus faecalis DENG1	DENG1	Terrabacteria group	Firmicutes	GCA_000550745.1	2961043	37.5209	chromosome:NZ_CP004081.1/CP004081.1
973	Enterococcus faecium	E39	Terrabacteria group	Firmicutes	GCA_001635875.1	2790106	38.0719	chromosome:NZ_CP011281.1/CP011281.1
974	Enterococcus gallinarum	FDAARGOS_163	Terrabacteria group	Firmicutes	GCA_001558875.1	3733228	42.4027	chromosome:NZ_CP014067.1/CP014067.1
975	Enterococcus hirae	R17	Terrabacteria group	Firmicutes	GCA_001641305.1	2886481	36.9573	chromosome:NZ_CP015516.1/CP015516.1
976	Enterococcus mundtii QU 25	QU25	Terrabacteria group	Firmicutes	GCA_000504125.1	3022186	38.612	chromosome:NC_022878.1/AP013036.1
977	Enterococcus silesiacus	LMG 23085	Terrabacteria group	Firmicutes	GCA_001465115.1	3928141	36.4085	chromosome:CP013614.1
978	Erwinia amylovora ATCC 49946	ATCC 49946	Proteobacteria	Gammaproteobacteria	GCA_000027205.1	3805874	53.6002	chromosome:NC_013971.1/FN666575.1
979	Erwinia billingiae Eb661	Eb661	Proteobacteria	Gammaproteobacteria	GCA_000196615.1	5100167	55.1972	chromosome:NC_014306.1/FP236843.1
980	Erwinia gerundensis		Proteobacteria	Gammaproteobacteria	GCA_001517405.1	3775020	55.4221	chromosome 1:NZ_LN907827.1/LN907827.1
981	Erwinia pyrifoliae Ep1/96	Ep1/96	Proteobacteria	Gammaproteobacteria	GCA_000027265.1	4026322	53.4216	chromosome:NC_012214.1/FP236842.1
982	Erwinia sp. Ejp617	Ejp617	Proteobacteria	Gammaproteobacteria	GCA_000165815.1	3909168	53.6408	chromosome:NC_017445.1/CP002124.1
983	Erwinia tasmaniensis Et1/99	Et1/99	Proteobacteria	Gammaproteobacteria	GCA_000026185.1	3883467	53.7318	chromosome:NC_010694.1/CU468135.1
984	Erysipelothrix larvae	LV19	Terrabacteria group	Firmicutes	GCA_001545095.1	2495108	37.4332	chromosome:NZ_CP013213.1/CP013213.1
985	Erysipelothrix rhusiopathiae	GXBY-1	Terrabacteria group	Firmicutes	GCA_001602155.1	1876490	36.5027	chromosome:NZ_CP014861.1/CP014861.1
986	Erysipelotrichaceae bacterium I46	I46	Terrabacteria group	Firmicutes	GCA_001688965.1	4468295	43.2462	chromosome:NZ_CP015404.1/CP015404.1
987	Erythrobacter atlanticus	s21-N3	Proteobacteria	Alphaproteobacteria	GCA_001077815.2	3012400	58.1806	chromosome:NZ_CP011310.1/CP011310.1
988	Erythrobacter gangjinensis	CGMCC1.15024	Proteobacteria	Alphaproteobacteria	GCA_001886695.1	2724951	62.7129	chromosome I:NZ_CP018097.1/CP018097.1; chromosome II:NZ_CP018098.1/CP018098.1
989	Erythrobacter litoralis	DSM 8509	Proteobacteria	Alphaproteobacteria	GCA_001719165.1	3251353	65.1885	chromosome:NZ_CP017057.1/CP017057.1
990	Erythrobacter litoralis HTCC2594	HTCC2594	Proteobacteria	Alphaproteobacteria	GCA_000013005.1	3052398	63.0685	chromosome:NC_007722.1/CP000157.1
991	Escherichia albertii	EC06-170	Proteobacteria	Gammaproteobacteria	GCA_001549955.1	4657167	49.7609	chromosome Unknown:NZ_AP014857.1/AP014857.1
992	Escherichia coli	YD786	Proteobacteria	Gammaproteobacteria	GCA_001442495.1	4863501	50.5639	chromosome:NZ_CP013112.1/CP013112.1
993	Escherichia fergusonii ATCC 35469	ATCC 35469T	Proteobacteria	Gammaproteobacteria	GCA_000026225.1	4588711	49.9364	chromosome:NC_011740.1/CU928158.2
994	Ethanoligenens harbinense YUAN-3	YUAN-3	Terrabacteria group	Firmicutes	GCA_000178115.2	3008576	55.5585	chromosome:NC_014828.1/CP002400.1
995	Eubacterium limosum	ATCC 8486	Terrabacteria group	Firmicutes	GCA_000807675.2	4422837	47.1904	chromosome:CP019962.1
996	Eubacterium sulci ATCC 35585	ATCC 35585	Terrabacteria group	Firmicutes	GCA_001189495.1	1739380	39.9204	chromosome:NZ_CP012068.1/CP012068.1
997	Exiguobacterium antarcticum B7	Eab7	Terrabacteria group	Firmicutes	GCA_000299435.1	2815863	47.481	chromosome:NC_018665.1/CP003063.1
998	Exiguobacterium sibiricum 255-15	255-15	Terrabacteria group	Firmicutes	GCA_000019905.1	3034136	47.7183	chromosome:NC_010556.1/CP001022.1
999	Exiguobacterium sp. AT1b	AT1b	Terrabacteria group	Firmicutes	GCA_000023045.1	2999895	48.4626	chromosome:NC_012673.1/CP001615.1
1000	Exiguobacterium sp. MH3	MH3	Terrabacteria group	Firmicutes	GCA_000496635.1	3164195	47.2392	chromosome:NC_022794.1/CP006866.1
1001	Exiguobacterium sp. U13-1	U13-1	Terrabacteria group	Firmicutes	GCA_001750115.1	3208634	47.13	chromosome:NZ_CP015731.1/CP015731.1
1002	Exiguobacterium sp. ZWU0009	ZWU0009	Terrabacteria group	Firmicutes	GCA_000798935.2	3250203	47.0558	chromosome:NZ_CP018057.1/CP018057.1
1003	Ezakiella massiliensis	Marseille-P2951	Terrabacteria group	Firmicutes	GCA_900120165.1	1741785	36.6906	chromosome contig00001:NZ_LT635475.1/LT635475.1
1004	Faecalibaculum rodentium	Alo17	Terrabacteria group	Firmicutes	GCA_001564455.1	2542486	53.9653	chromosome:NZ_CP011391.1/CP011391.1
1005	Fermentimonas caenicola		FCB group	Bacteroidetes/Chlorobi group	GCA_000953535.1	2808926	37.2951	chromosome I:NZ_LN515532.1/LN515532.1
1006	Ferrimonas balearica DSM 9799	DSM 9799	Proteobacteria	Gammaproteobacteria	GCA_000148645.1	4279159	60.2195	chromosome:NC_014541.1/CP002209.1
1007	Fervidobacterium islandicum	AW-1	Thermotogae	Thermotogae	GCA_000767275.3	2237377	40.7472	chromosome:NZ_CP014334.1/CP014334.1
1008	Fervidobacterium nodosum Rt17-B1	Rt17-B1	Thermotogae	Thermotogae	GCA_000017545.1	1948941	34.9893	chromosome:NC_009718.1/CP000771.1
1009	Fervidobacterium pennivorans	DYC	Thermotogae	Thermotogae	GCA_001644665.1	2061852	38.9368	chromosome:NZ_CP011393.1/CP011393.1
1010	Fibrobacter succinogenes subsp. succinogenes S85	S85	FCB group	Fibrobacteres	GCA_000146505.1	3843004	48.0491	chromosome:NC_017448.1/CP002158.1
1011	Fictibacillus arsenicus	G25-54	Terrabacteria group	Firmicutes	GCA_001642935.2	4055461	39.6761	chromosome:NZ_CP016761.1/CP016761.1
1012	Fictibacillus phosphorivorans	G25-29	Terrabacteria group	Firmicutes	GCA_001629705.2	4230665	39.3496	chromosome:NZ_CP015378.1/CP015378.1
1013	Filifactor alocis ATCC 35896	ATCC 35896	Terrabacteria group	Firmicutes	GCA_000163895.2	1931012	35.4455	chromosome:NC_016630.1/CP002390.1
1014	Fimbriimonas ginsengisoli Gsoil 348	Gsoil 348	Terrabacteria group	Armatimonadetes	GCA_000724625.1	5231762	60.8267	chromosome:NZ_CP007139.1/CP007139.1
1015	Finegoldia magna ATCC 29328	ATCC 29328	Terrabacteria group	Firmicutes	GCA_000010185.1	1797577	32.3128	chromosome:NC_010376.1/AP008971.1
1016	Fischerella sp. NIES-3754	NIES-3754	Terrabacteria group	Cyanobacteria/Melainabacteria group	GCA_001548455.1	5821603	40.9863	chromosome Unknown:NZ_AP017305.1/AP017305.1
1017	Flammeovirga sp. MY04	MY04	FCB group	Bacteroidetes/Chlorobi group	GCA_001682195.1	7244701	34.5743	chromosome 1:NZ_CP003560.1/CP003560.1; chromosome 2:NZ_CP003561.1/CP003561.1
1018	Flammeovirgaceae bacterium 311	311	FCB group	Bacteroidetes/Chlorobi group	GCA_000597885.1	6665617	46.4695	chromosome:NZ_CP004371.1/CP004371.1
1019	Flavisolibacter sp. LCS9	LCS9	FCB group	Bacteroidetes/Chlorobi group	GCA_001644645.1	5940863	41.5101	chromosome:NZ_CP011390.1/CP011390.1
1020	Flavobacteriaceae bacterium 3519-10	3519-10-01	FCB group	Bacteroidetes/Chlorobi group	GCA_000023725.1	2768102	42.6928	chromosome:NC_013062.1/CP001673.1
1021	Flavobacteriaceae bacterium UJ101	UJ101	FCB group	Bacteroidetes/Chlorobi group	GCA_001880285.1	3074209	30.7432	chromosome:NZ_CP016269.1/CP016269.1
1022	Flavobacterium branchiophilum FL-15	FL-15	FCB group	Bacteroidetes/Chlorobi group	GCA_000253275.1	3559884	32.8577	chromosome:NC_016001.1/FQ859183.1
1023	Flavobacterium columnare	Pf1	FCB group	Bacteroidetes/Chlorobi group	GCA_001677395.1	3171081	31.5759	chromosome:NZ_CP016277.1/CP016277.1
1024	Flavobacterium crassostreae	LPB0076	FCB group	Bacteroidetes/Chlorobi group	GCA_001831475.1	3027315	35.9812	chromosome:NZ_CP017688.1/CP017688.1
1025	Flavobacterium gilvum	EM1308	FCB group	Bacteroidetes/Chlorobi group	GCA_001761465.1	4402594	35.1662	chromosome:NZ_CP017479.1/CP017479.1
1026	Flavobacterium indicum GPTSA100-9 = DSM 17447	GPTSA100-9	FCB group	Bacteroidetes/Chlorobi group	GCA_000455605.1	2993089	31.3836	chromosome I:NC_017025.1/HE774682.1
1027	Flavobacterium johnsoniae	GSE09	FCB group	Bacteroidetes/Chlorobi group	GCA_001705175.1	5109718	34.3219	chromosome:NZ_CP016907.1/CP016907.1
1028	Flavobacterium psychrophilum	Z1	FCB group	Bacteroidetes/Chlorobi group	GCA_001708385.1	4142802	39.0495	chromosome:CP012388.1
1029	Flavobacterium psychrophilum FPG101	FPG101	FCB group	Bacteroidetes/Chlorobi group	GCA_000754365.1	2835130	32.5622	chromosome:NZ_CP007206.1/CP007206.1
1030	Flavobacterium sp. PK15	PK15	FCB group	Bacteroidetes/Chlorobi group	GCA_001857965.1	3851214	34.3765	chromosome:NZ_CP017774.1/CP017774.1
1031	Flavonifractor plautii	YL31	Terrabacteria group	Firmicutes	GCA_001688625.1	3818500	60.9056	chromosome:NZ_CP015406.1/CP015406.1
1032	Flexistipes sinusarabici DSM 4947	DSM 4947	Deferribacteres	Deferribacteres	GCA_000218625.1	2526590	38.2943	chromosome:NC_015672.1/CP002858.1
1033	Fluviicola taffensis DSM 16823	DSM 16823	FCB group	Bacteroidetes/Chlorobi group	GCA_000194605.1	4633577	36.4947	chromosome:NC_015321.1/CP002542.1
1034	Formosa sp. Hel1_33_131	Hel1_33_131	FCB group	Bacteroidetes/Chlorobi group	GCA_001735745.1	2735158	36.6121	chromosome:NZ_CP017260.1/CP017260.1
1035	Formosa sp. Hel3_A1_48	Hel3_A1_48	FCB group	Bacteroidetes/Chlorobi group	GCA_001735715.1	2016454	36.3657	chromosome:NZ_CP017259.1/CP017259.1
1036	Francisella cf. novicida Fx1	Fx1	Proteobacteria	Gammaproteobacteria	GCA_000195535.1	1913619	32.5368	chromosome:NC_017450.1/CP002557.1
1037	Francisella cf. tularensis subsp. novicida 3523	3523	Proteobacteria	Gammaproteobacteria	GCA_000195555.1	1945310	32.3237	chromosome:NC_017449.1/CP002558.1
1038	Francisella hispaniensis FSC454	CCUG 58020	Proteobacteria	Gammaproteobacteria	GCA_001885235.1	1922599	32.1966	chromosome:NZ_CP018093.1/CP018093.1
1039	Francisella noatunensis subsp. orientalis	FNO190	Proteobacteria	Gammaproteobacteria	GCA_001042565.1	1859595	32.3064	chromosome:NZ_CP011923.1/CP011923.1
1040	Francisella persica ATCC VR-331	ATCC VR-331	Proteobacteria	Gammaproteobacteria	GCA_001653955.1	1540768	31.4322	chromosome:NZ_CP013022.1/CP013022.1
1041	Francisella philomiragia	O#319-067	Proteobacteria	Gammaproteobacteria	GCA_000833215.1	2045775	32.5733	chromosome:NZ_CP009436.1/CP009436.1
1042	Francisella sp. CA97-1460	CA97-1460	Proteobacteria	Gammaproteobacteria	GCA_001880225.1	1855434	31.1887	chromosome:NZ_CP009654.1/CP009654.1
1043	Francisella sp. FSC1006	FSC1006	Proteobacteria	Gammaproteobacteria	GCA_000764555.1	2015987	32.4158	chromosome:NZ_CP009574.1/CP009574.1
1044	Francisella sp. MA067296	MA067296	Proteobacteria	Gammaproteobacteria	GCA_001879645.1	1824527	32.5228	chromosome:NZ_CP016930.1/CP016930.1
1045	Francisella sp. TX077308	TX077308	Proteobacteria	Gammaproteobacteria	GCA_000219045.1	2035931	32.8659	chromosome:NC_015696.1/CP002872.1
1046	Francisella sp. TX077310	TX077310	Proteobacteria	Gammaproteobacteria	GCA_001895265.1	2237379	31.5987	chromosome:NZ_CP016796.1/CP016796.1
1047	Francisella tularensis subsp. holarctica	FTT_1	Proteobacteria	Gammaproteobacteria	GCA_000833235.1	1892782	32.1564	chromosome:NZ_CP009693.1/CP009693.1
1048	Frankia alni ACN14a	ACN14A	Terrabacteria group	Actinobacteria	GCA_000058485.1	7497934	72.8281	chromosome:NC_008278.1/CT573213.2
1049	Frankia casuarinae	CcI3	Terrabacteria group	Actinobacteria	GCA_000013345.1	5433628	70.0788	chromosome:NC_007777.1/CP000249.1
1050	Frankia inefficax	EuI1c	Terrabacteria group	Actinobacteria	GCA_000166135.1	8815781	72.314	chromosome:NC_014666.1/CP002299.1
1051	Frankia sp. EAN1pec	EAN1.pec	Terrabacteria group	Actinobacteria	GCA_000018005.1	8982042	71.1536	chromosome:NC_009921.1/CP000820.1
1052	Frankia symbiont of Datisca glomerata	4085684	Terrabacteria group	Actinobacteria	GCA_000177615.2	5323186	70.0366	chromosome:NC_015656.1/CP002801.1
1053	Frateuria aurantia DSM 6220	DSM 6220	Proteobacteria	Gammaproteobacteria	GCA_000242255.3	3603458	63.3958	chromosome:NC_017033.1/CP003350.1
1054	Frischella perrara	PEB0191	Proteobacteria	Gammaproteobacteria	GCA_000807275.1	2692351	34.1191	chromosome:NZ_CP009056.1/CP009056.1
1055	Frondihabitans sp. PAMC 28766	PAMC 28766	Terrabacteria group	Actinobacteria	GCA_001577365.1	4345897	68.8487	chromosome:NZ_CP014513.1/CP014513.1
1056	Fuerstia marisgermanicae	NH11	PVC group	Planctomycetes	GCA_001983935.1	8920478	55.9005	chromosome:NZ_CP017641.1/CP017641.1
1057	Fusobacterium hwasookii ChDC F174	ChDC F174	Fusobacteria	Fusobacteriia	GCA_001455145.1	2463707	27.1911	chromosome:NZ_CP013331.1/CP013331.1
1058	Fusobacterium nucleatum subsp. vincentii ChDC F8	KCOM 1231	Fusobacteria	Fusobacteriia	GCA_001296125.1	2038535	27.0804	chromosome:CP012714.1
1059	Gallibacterium anatis UMN179	UMN179	Proteobacteria	Gammaproteobacteria	GCA_000209675.1	2687335	39.8769	chromosome:NC_015460.1/CP002667.1
1060	Gallionella capsiferriformans ES-2	ES-2	Proteobacteria	Betaproteobacteria	GCA_000145255.1	3162471	52.7548	chromosome:NC_014394.1/CP002159.1
1061	gamma proteobacterium HdN1		Proteobacteria	Gammaproteobacteria	GCA_000198515.1	4587455	53.2586	chromosome:NC_014366.1/FP929140.1
1062	Gardnerella vaginalis	GV37	Terrabacteria group	Actinobacteria	GCA_001953155.1	1746718	41.7604	chromosome:NZ_CP019058.1/CP019058.1
1063	Geitlerinema sp. PCC 7407	PCC 7407	Terrabacteria group	Cyanobacteria/Melainabacteria group	GCA_000317045.1	4681111	58.4631	chromosome:NC_019703.1/CP003591.1
1064	Gemella sp. oral taxon 928	W2231	Terrabacteria group	Firmicutes	GCA_001553915.1	1769679	30.6497	chromosome:NZ_CP014233.1/CP014233.1
1065	Geminocystis sp. NIES-3708	NIES-3708	Terrabacteria group	Cyanobacteria/Melainabacteria group	GCA_001548095.1	3883409	32.2829	chromosome Unknown:NZ_AP014815.1/AP014815.1
1066	Geminocystis sp. NIES-3709	NIES-3709	Terrabacteria group	Cyanobacteria/Melainabacteria group	GCA_001548115.1	4150181	33.3448	chromosome Unknown:NZ_AP014821.1/AP014821.1
1067	Gemmata sp. SH-PL17	SH-PL17	PVC group	Planctomycetes	GCA_001610855.1	9045424	64.2244	chromosome:CP011271.1
1068	Gemmatimonas aurantiaca T-27	T-27	FCB group	Gemmatimonadetes	GCA_000010305.1	4636964	64.2744	chromosome:NC_012489.1/AP009153.1
1069	Gemmatimonas phototrophica	AP64	FCB group	Gemmatimonadetes	GCA_000695095.2	4716552	64.3686	chromosome:NZ_CP011454.1/CP011454.1
1070	Gemmatirosa kalamazoonesis	KBS708	FCB group	Gemmatimonadetes	GCA_000522985.1	5332479	72.5588	chromosome:CP007128.1; chromosome ECE:CP007127.1
1071	Geoalkalibacter subterraneus	Red1	Proteobacteria	delta/epsilon subdivisions	GCA_000827125.1	3475523	57.0472	chromosome:NZ_CP010311.1/CP010311.1
1072	Geobacillus genomosp. 3	JF8	Terrabacteria group	Firmicutes	GCA_000445995.2	3446630	52.8708	chromosome:NC_022080.4/CP006254.2
1073	Geobacillus kaustophilus HTA426	HTA426	Terrabacteria group	Firmicutes	GCA_000009785.1	3544776	52.0862	chromosome:NC_006510.1/BA000043.1
1074	Geobacillus sp. C56-T3	C56-T3	Terrabacteria group	Firmicutes	GCA_000092445.1	3650813	52.4942	chromosome:NC_014206.1/CP002050.1
1075	Geobacillus sp. GHH01	GHH01	Terrabacteria group	Firmicutes	GCA_000336445.1	3583134	52.2802	chromosome:NC_020210.1/CP004008.1
1076	Geobacillus sp. JS12	JS12	Terrabacteria group	Firmicutes	GCA_001592395.1	3721489	52.0051	chromosome:NZ_CP014749.1/CP014749.1
1077	Geobacillus sp. WCH70	WCH70	Terrabacteria group	Firmicutes	GCA_000023385.1	3464618	42.8396	chromosome:NC_012793.1/CP001638.1
1078	Geobacillus sp. Y4.1MC1	Y4.1MC1	Terrabacteria group	Firmicutes	GCA_000166075.1	3840330	44.0162	chromosome:NC_014650.1/CP002293.1
1079	Geobacillus sp. Y412MC52	Y412MC52	Terrabacteria group	Firmicutes	GCA_000174795.2	3628883	52.4259	chromosome:NC_014915.1/CP002442.1
1080	Geobacillus sp. Y412MC61	Y412MC61	Terrabacteria group	Firmicutes	GCA_000024705.1	3622844	52.422	chromosome:NC_013411.1/CP001794.1
1081	Geobacillus stearothermophilus 10	10	Terrabacteria group	Firmicutes	GCA_001274575.1	3654829	52.6493	chromosome:NZ_CP008934.1/CP008934.1
1082	Geobacillus subterraneus	KCTC 3922	Terrabacteria group	Firmicutes	GCA_001618685.1	3474426	52.1977	chromosome:NZ_CP014342.1/CP014342.1
1083	Geobacillus thermodenitrificans	KCTC3902	Terrabacteria group	Firmicutes	GCA_002072065.1	3505276	49.1087	chromosome:CP017694.1
1084	Geobacillus thermoleovorans	FJAT-2391	Terrabacteria group	Firmicutes	GCA_001719205.1	3544332	52.2233	chromosome:NZ_CP017071.1/CP017071.1
1085	Geobacter anodireducens	SD-1	Proteobacteria	delta/epsilon subdivisions	GCA_001628815.1	3555507	61.7634	chromosome:NZ_CP014963.1/CP014963.1
1086	Geobacter bemidjiensis Bem	Bem	Proteobacteria	delta/epsilon subdivisions	GCA_000020725.1	4615150	60.2667	chromosome:NC_011146.1/CP001124.1
1087	Geobacter daltonii FRC-32	FRC-32	Proteobacteria	delta/epsilon subdivisions	GCA_000022265.1	4304501	53.472	chromosome:NC_011979.1/CP001390.1
1088	Geobacter lovleyi SZ	SZ	Proteobacteria	delta/epsilon subdivisions	GCA_000020385.1	3917761	54.7705	chromosome:NC_010814.1/CP001089.1
1089	Geobacter metallireducens GS-15	GS-15	Proteobacteria	delta/epsilon subdivisions	GCA_000012925.1	3997420	59.5095	chromosome:NC_007517.1/CP000148.1
1090	Geobacter pickeringii	G13	Proteobacteria	delta/epsilon subdivisions	GCA_000817955.1	3618700	62.2727	chromosome:NZ_CP009788.1/CP009788.1
1091	Geobacter sp. M18	M18	Proteobacteria	delta/epsilon subdivisions	GCA_000175115.2	5277406	61.178	chromosome:NC_014973.1/CP002479.1
1092	Geobacter sp. M21	M21	Proteobacteria	delta/epsilon subdivisions	GCA_000023645.1	4745806	60.47	chromosome:NC_012918.1/CP001661.1
1093	Geobacter sulfurreducens KN400	KN400	Proteobacteria	delta/epsilon subdivisions	GCA_000210155.1	3714272	61.0319	chromosome:NC_017454.1/CP002031.1
1094	Geobacter uraniireducens Rf4	Rf4	Proteobacteria	delta/epsilon subdivisions	GCA_000016745.1	5136364	54.2382	chromosome:NC_009483.1/CP000698.1
1095	Geodermatophilus obscurus DSM 43160	DSM 43160	Terrabacteria group	Actinobacteria	GCA_000025345.1	5322497	73.9841	chromosome:NC_013757.1/CP001867.1
1096	Geosporobacter ferrireducens	IRF9	Terrabacteria group	Firmicutes	GCA_001750685.1	5792634	38.6093	chromosome:NZ_CP017269.1/CP017269.1
1097	Gilliamella apicola	wkB1	Proteobacteria	Gammaproteobacteria	GCA_000599985.1	3139412	33.6173	chromosome:NZ_CP007445.1/CP007445.1
1098	Glaciecola nitratireducens FR1064	FR1064	Proteobacteria	Gammaproteobacteria	GCA_000226565.1	4134229	42.2986	chromosome:NC_016041.1/CP003060.1
1099	Glaciecola sp. 4H-3-7+YE-5	4H-3-7+YE-5	Proteobacteria	Gammaproteobacteria	GCA_000212335.1	5052309	44.1749	chromosome:NC_015497.1/CP002526.1
1100	Gloeobacter kilaueensis JS1	JS1	Terrabacteria group	Cyanobacteria/Melainabacteria group	GCA_000484535.1	4724791	60.5368	chromosome:NC_022600.1/CP003587.1
1101	Gloeobacter violaceus PCC 7421	PCC 7421	Terrabacteria group	Cyanobacteria/Melainabacteria group	GCA_000011385.1	4659019	61.9979	chromosome:NC_005125.1/BA000045.2
1102	Gloeocapsa sp. PCC 7428	PCC 7428	Terrabacteria group	Cyanobacteria/Melainabacteria group	GCA_000317555.1	5431448	43.2694	chromosome:NC_019745.1/CP003646.1
1103	Gluconacetobacter diazotrophicus PA1 5	PAl 5; ATCC 49037	Proteobacteria	Alphaproteobacteria	GCA_000021325.1	3887492	66.3781	chromosome:NC_011365.1/CP001189.1
1104	Gluconobacter albidus	TMW2.1191	Proteobacteria	Alphaproteobacteria	GCA_002005485.1	3107922	59.7936	chromosome:NZ_CP014689.1/CP014689.1
1105	Gluconobacter oxydans	1.637	Proteobacteria	Alphaproteobacteria	GCA_001680825.1	3606417	56.2477	chromosome:NZ_CP016328.1/CP016328.1
1106	Gluconobacter oxydans 621H	621H	Proteobacteria	Alphaproteobacteria	GCA_000011685.1	2702173	61.0722	chromosome:NC_006677.1/CP000009.1
1107	Glutamicibacter arilaitensis	KLBMP5180	Terrabacteria group	Actinobacteria	GCA_001302565.1	3911798	59.9962	chromosome:NZ_CP012750.1/CP012750.1
1108	Gordonia bronchialis DSM 43247	DSM 43247	Terrabacteria group	Actinobacteria	GCA_000024785.1	5208602	67.0724	chromosome:NC_013441.1/CP001802.1
1109	Gordonia polyisoprenivorans VH2	VH2	Terrabacteria group	Actinobacteria	GCA_000247715.1	5669805	67.0188	chromosome:NC_016906.1/CP003119.1
1110	Gordonia sp. KTR9	KTR9	Terrabacteria group	Actinobacteria	GCA_000143885.2	5441391	67.7658	chromosome:NC_018581.1/CP002907.1
1111	Gordonia sp. QH-11	QH-11	Terrabacteria group	Actinobacteria	GCA_001305675.1	4428727	67.9969	chromosome:NZ_CP011853.1/CP011853.1
1112	Gordonia terrae	3612	Terrabacteria group	Actinobacteria	GCA_001698225.1	5701501	67.8105	chromosome:NZ_CP016594.1/CP016594.1
1113	Gordonibacter sp. Marseille-P2775	Marseille-P2775	Terrabacteria group	Actinobacteria	GCA_900170005.1	3948172	65.0577	chromosome contig00001:LT827128.1
1114	Gramella flava JLT2011	JLT2011	FCB group	Bacteroidetes/Chlorobi group	GCA_001951155.1	4007868	42.1446	chromosome:CP016359.1
1115	Gramella forsetii KT0803	KT0803	FCB group	Bacteroidetes/Chlorobi group	GCA_000060345.1	3798465	36.6108	chromosome:NC_008571.1/CU207366.1
1116	Gramella sp. LPB0144	LPB0144	FCB group	Bacteroidetes/Chlorobi group	GCA_001889005.1	2978889	38.1595	chromosome:NZ_CP018153.1/CP018153.1
1117	Granulibacter bethesdensis	NIH7.1	Proteobacteria	Alphaproteobacteria	GCA_001889445.1	2708311	58.7561	chromosome:NZ_CP018193.1/CP018193.1
1118	Granulicella mallensis MP5ACTX8	MP5ACTX8	Acidobacteria	Acidobacteriia	GCA_000178955.2	6237577	57.9099	chromosome:NC_016631.1/CP003130.1
1119	Granulicella tundricola MP5ACTX9	MP5ACTX9	Acidobacteria	Acidobacteriia	GCA_000178975.2	4309153	60.5139	chromosome:NC_015064.1/CP002480.1
1120	Grimontia hollisae	ATCC 33564	Proteobacteria	Gammaproteobacteria	GCA_001558255.1	3998273	49.5081	chromosome 1:NZ_CP014056.1/CP014056.1; chromosome 2:NZ_CP014055.1/CP014055.1
1121	Gynuella sunshinyii YC6258	YC6258	Proteobacteria	Gammaproteobacteria	GCA_000940805.1	6475959	48.6328	chromosome:NZ_CP007142.1/CP007142.1
1122	Haematospirillum jordaniae	H5569	Proteobacteria	Alphaproteobacteria	GCA_001611975.1	2131542	55.5654	chromosome:NZ_CP014525.1/CP014525.1
1123	Haemophilus ducreyi 35000HP	35000HP	Proteobacteria	Gammaproteobacteria	GCA_000007945.1	1698955	38.2205	chromosome:NC_002940.2/AE017143.1
1124	Haemophilus influenzae	Hi375	Proteobacteria	Gammaproteobacteria	GCA_000767075.1	1850897	38.1611	chromosome:NZ_CP009610.1/CP009610.1
1125	Haemophilus parainfluenzae T3T1	T3T1	Proteobacteria	Gammaproteobacteria	GCA_000210895.1	2086875	39.5718	chromosome:NC_015964.1/FQ312002.1
1126	Haemophilus parasuis SH0165	SH0165	Proteobacteria	Gammaproteobacteria	GCA_000021885.1	2269156	39.9931	chromosome:NC_011852.1/CP001321.1
1127	Haemophilus somnus 2336	2336	Proteobacteria	Gammaproteobacteria	GCA_000019405.1	2263857	37.3781	chromosome:NC_010519.1/CP000947.1
1128	Hafnia alvei	HUMV-5920	Proteobacteria	Gammaproteobacteria	GCA_001636255.1	4542863	48.7852	chromosome:NZ_CP015379.1/CP015379.1
1129	Hahella chejuensis KCTC 2396	KCTC 2396	Proteobacteria	Gammaproteobacteria	GCA_000012985.1	7215267	53.8697	chromosome:NC_007645.1/CP000155.1
1130	Halanaerobium hydrogeniformans		Terrabacteria group	Firmicutes	GCA_000166415.1	2613117	33.1614	chromosome:NC_014654.1/CP002304.1
1131	Halanaerobium praevalens DSM 2228	DSM 2228	Terrabacteria group	Firmicutes	GCA_000165465.1	2309262	30.2936	chromosome:NC_017455.1/CP002175.1
1132	Haliangium ochraceum DSM 14365	DSM 14365	Proteobacteria	delta/epsilon subdivisions	GCA_000024805.1	9446314	69.4834	chromosome:NC_013440.1/CP001804.1
1133	Halioglobus japonicus	NBRC 107739	Proteobacteria	Gammaproteobacteria	GCA_001983995.1	4085301	57.657	chromosome:CP019450.1
1134	Halioglobus pacificus	RR3-57	Proteobacteria	Gammaproteobacteria	GCA_001953075.1	4847776	57.4812	chromosome:NZ_CP019046.1/CP019046.1
1135	Haliscomenobacter hydrossis DSM 1100	DSM 1100	FCB group	Bacteroidetes/Chlorobi group	GCA_000212735.1	8371686	47.1331	chromosome:NC_015510.1/CP002691.1
1136	Halobacillus halophilus DSM 2266	type strain: DSM 2266	Terrabacteria group	Firmicutes	GCA_000284515.1	4150632	41.8231	chromosome:NC_017668.1/HE717023.1
1137	Halobacteriovorax marinus SJ	SJ	Proteobacteria	delta/epsilon subdivisions	GCA_000210915.2	3435933	36.7473	chromosome:NC_016620.1/FQ312005.1
1138	Halobacteroides halobius DSM 5150	DSM 5150	Terrabacteria group	Firmicutes	GCA_000328625.1	2649255	32.4558	chromosome:NC_019978.1/CP003359.1
1139	Halocynthiibacter arcticus	PAMC 20958	Proteobacteria	Alphaproteobacteria	GCA_000812665.2	4329554	53.2108	chromosome:NZ_CP014327.1/CP014327.1
1140	Halomonas campaniensis	LS21	Proteobacteria	Gammaproteobacteria	GCA_000696485.1	4074048	52.6487	chromosome:NZ_CP007757.1/CP007757.1
1141	Halomonas chromatireducens	AGD 8-3	Proteobacteria	Gammaproteobacteria	GCA_001545155.1	3973651	62.8029	chromosome:NZ_CP014226.1/CP014226.1
1142	Halomonas elongata DSM 2581	type strain: DSM 2581	Proteobacteria	Gammaproteobacteria	GCA_000196875.1	4061296	63.6085	chromosome:FN869568.1
1143	Halomonas huangheensis	BJGMM-B45	Proteobacteria	Gammaproteobacteria	GCA_001431725.1	4757486	58.5292	chromosome:NZ_CP013106.1/CP013106.1
1144	Halomonas sp. 1513	1513	Proteobacteria	Gammaproteobacteria	GCA_001971685.1	4129523	65.3166	chromosome:NZ_CP019326.1/CP019326.1
1145	Halomonas sp. GT	GT	Proteobacteria	Gammaproteobacteria	GCA_002082565.1	4158464	52.1145	chromosome:CP020562.1
1146	Halomonas sp. KO116	KO116	Proteobacteria	Gammaproteobacteria	GCA_000734975.2	4649248	54.3423	chromosome:NZ_CP011052.1/CP011052.1
1147	Halomonas sp. 'Soap Lake #7'	Soap Lake #7	Proteobacteria	Gammaproteobacteria	GCA_002009255.1	4803686	52.7065	chromosome:NZ_CP019915.1/CP019915.1
1148	Halorhodospira halophila SL1	SL1	Proteobacteria	Gammaproteobacteria	GCA_000015585.1	2678452	67.9817	chromosome:NC_008789.1/CP000544.1
1149	Halotalea alkalilenta	IHB B 13600	Proteobacteria	Gammaproteobacteria	GCA_001648175.1	4387428	64.3142	chromosome:NZ_CP015243.1/CP015243.1
1150	Halothece sp. PCC 7418	PCC 7418	Terrabacteria group	Cyanobacteria/Melainabacteria group	GCA_000317635.1	4179170	42.9225	chromosome:NC_019779.1/CP003945.1
1151	Halothermothrix orenii H 168	H 168; DSM 9562	Terrabacteria group	Firmicutes	GCA_000020485.1	2578146	37.8832	chromosome:NC_011899.1/CP001098.1
1152	Halothiobacillus neapolitanus c2	c2	Proteobacteria	Gammaproteobacteria	GCA_000024765.1	2582886	54.7136	chromosome:NC_013422.1/CP001801.1
1153	Halothiobacillus sp. LS2	LS2	Proteobacteria	Gammaproteobacteria	GCA_001663815.1	2908964	60.7258	chromosome:NZ_CP016027.1/CP016027.1
1154	Helicobacter acinonychis str. Sheeba	Sheeba	Proteobacteria	delta/epsilon subdivisions	GCA_000009305.1	1553927	38.1775	chromosome:NC_008229.1/AM260522.1
1155	Helicobacter bilis	AAQJH	Proteobacteria	delta/epsilon subdivisions	GCA_001999985.1	2620399	34.7758	chromosome:NZ_CP019645.1/CP019645.1
1156	Helicobacter cetorum MIT 00-7128	MIT 00-7128	Proteobacteria	delta/epsilon subdivisions	GCA_000259255.1	1947646	34.5349	chromosome:NC_017737.1/CP003479.1
1157	Helicobacter cetorum MIT 99-5656	MIT 99-5656	Proteobacteria	delta/epsilon subdivisions	GCA_000259275.1	1833666	35.5584	chromosome:NC_017735.1/CP003481.1
1158	Helicobacter cinaedi CCUG 18818 = ATCC BAA-847	ATCC BAA-847	Proteobacteria	delta/epsilon subdivisions	GCA_000349975.1	2240130	38.3435	chromosome 1:NC_020555.1/AP012492.1
1159	Helicobacter felis ATCC 49179	ATCC 49179	Proteobacteria	delta/epsilon subdivisions	GCA_000200595.1	1672681	44.5086	chromosome:NC_014810.2/FQ670179.2
1160	Helicobacter hepaticus ATCC 51449	ATCC 51449	Proteobacteria	delta/epsilon subdivisions	GCA_000007905.1	1799146	35.9313	chromosome:NC_004917.1/AE017125.1
1161	Helicobacter himalayensis	YS1	Proteobacteria	delta/epsilon subdivisions	GCA_001602095.1	1829936	39.8864	chromosome:NZ_CP014991.1/CP014991.1
1162	Helicobacter mustelae 12198	12198	Proteobacteria	delta/epsilon subdivisions	GCA_000091985.1	1578097	42.4653	chromosome:NC_013949.1/FN555004.1
1163	Helicobacter pylori	BM013A	Proteobacteria	delta/epsilon subdivisions	GCA_000685665.1	1604233	38.964	chromosome:NZ_CP007604.1/CP007604.1
1164	Helicobacter sp. MIT 01-6242	MIT 01-6242	Proteobacteria	delta/epsilon subdivisions	GCA_001693335.1	1594790	40.7898	chromosome:NZ_CP016503.1/CP016503.1
1165	Helicobacter typhlonius		Proteobacteria	delta/epsilon subdivisions	GCA_001460635.1	1920832	38.8549	chromosome I:NZ_LN907858.1/LN907858.1
1166	Heliobacterium modesticaldum Ice1	Ice1; ATCC 51547	Terrabacteria group	Firmicutes	GCA_000019165.1	3075407	56.9752	chromosome:NC_010337.2/CP000930.2
1167	Herbaspirillum frisingense	AA6	Proteobacteria	Betaproteobacteria	GCA_002025725.1	5445269	65.0967	chromosome:NZ_CP018845.1/CP018845.1
1168	Herbaspirillum hiltneri N3	N3	Proteobacteria	Betaproteobacteria	GCA_001267925.1	4965474	60.7562	chromosome:NZ_CP011409.1/CP011409.1
1169	Herbaspirillum rubrisubalbicans M1	M1	Proteobacteria	Betaproteobacteria	GCA_001483945.1	5611261	61.5274	chromosome:NZ_CP013737.1/CP013737.1
1170	Herbaspirillum seropedicae SmR1	SmR1	Proteobacteria	Betaproteobacteria	GCA_000143225.1	5513887	63.4046	chromosome:NC_014323.1/CP002039.1
1171	Herminiimonas arsenicoxydans		Proteobacteria	Betaproteobacteria	GCA_000026125.1	3424307	54.2949	chromosome:NC_009138.1/CU207211.1
1172	Herminiimonas sp. AS8	AS8	Proteobacteria	Betaproteobacteria	GCA_900130075.1	3784322	51.2837	chromosome I:NZ_LT671418.1/LT671418.1
1173	Herpetosiphon aurantiacus DSM 785		Terrabacteria group	Chloroflexi	GCA_000018565.1	6346587	50.7157	chromosome:CP000875.1
1174	Hippea maritima DSM 10411	DSM 10411	Proteobacteria	delta/epsilon subdivisions	GCA_000194135.1	1694430	37.4743	chromosome:NC_015318.1/CP002606.1
1175	Hirschia baltica ATCC 49814	ATCC 49814	Proteobacteria	Alphaproteobacteria	GCA_000023785.1	3455622	45.2301	chromosome:NC_012982.1/CP001678.1
1176	Hoeflea sp. IMCC20628	IMCC20628	Proteobacteria	Alphaproteobacteria	GCA_001011155.1	4842322	58.9489	chromosome:NZ_CP011479.1/CP011479.1
1177	Hoyosella subflava DQS3-9A1	DQS3-9A1	Terrabacteria group	Actinobacteria	GCA_000214175.1	4738809	62.2442	chromosome:NC_015564.1/CP002786.1
1178	Hydrogenobacter thermophilus TK-6	TK-6	Aquificae	Aquificae	GCA_000010785.1	1743135	44.0003	chromosome:NC_013799.1/AP011112.1
1179	Hydrogenobaculum sp. 3684	3684	Aquificae	Aquificae	GCA_000213785.1	1552775	34.7517	chromosome:NC_015557.1/CP002726.1
1180	Hydrogenobaculum sp. HO	HO	Aquificae	Aquificae	GCA_000341855.1	1552931	34.7521	chromosome:NC_020411.1/CP004347.1
1181	Hydrogenobaculum sp. SHO	SHO	Aquificae	Aquificae	GCA_000215065.1	1552607	34.7523	chromosome:NC_015587.1/CP002809.1
1182	Hydrogenobaculum sp. SN	SN	Aquificae	Aquificae	GCA_000348765.2	1552931	34.7519	chromosome:NC_020814.1/CP004390.1
1183	Hydrogenobaculum sp. Y04AAS1	Y04AAS1	Aquificae	Aquificae	GCA_000020785.1	1559514	34.847	chromosome:NC_011126.1/CP001130.1
1184	Hydrogenophaga sp. LPB0072	LPB0072	Proteobacteria	Betaproteobacteria	GCA_001761385.1	4944132	61.3046	chromosome:NZ_CP017476.1/CP017476.1
1185	Hydrogenophaga sp. PBC	PBC	Proteobacteria	Betaproteobacteria	GCA_000263795.2	5232477	68.3917	chromosome:NZ_CP017311.1/CP017311.1
1186	Hydrogenophaga sp. RAC07	RAC07	Proteobacteria	Betaproteobacteria	GCA_001713375.1	4674684	65.5079	chromosome:NZ_CP016449.1/CP016449.1
1187	Hymenobacter sedentarius	DG5B	FCB group	Bacteroidetes/Chlorobi group	GCA_001507645.1	4868852	60.9647	chromosome:NZ_CP013909.1/CP013909.1
1188	Hymenobacter sp. APR13	2017-04-13	FCB group	Bacteroidetes/Chlorobi group	GCA_000737515.1	4870994	61.9297	chromosome:NZ_CP006587.1/CP006587.1
1189	Hymenobacter sp. DG25A	DG25A	FCB group	Bacteroidetes/Chlorobi group	GCA_001280305.1	3777136	57.2943	chromosome:NZ_CP012623.1/CP012623.1
1190	Hymenobacter sp. DG25B	DG25B	FCB group	Bacteroidetes/Chlorobi group	GCA_000801315.1	3874646	57.3348	chromosome:NZ_CP010054.1/CP010054.1
1191	Hymenobacter sp. PAMC 26554	PAMC 26554	FCB group	Bacteroidetes/Chlorobi group	GCA_001596155.1	5244843	60.9307	chromosome:NZ_CP014771.1/CP014771.1
1192	Hymenobacter sp. PAMC 26628	PAMC 26628	FCB group	Bacteroidetes/Chlorobi group	GCA_001562275.1	5277381	63.1424	chromosome:NZ_CP014304.1/CP014304.1
1193	Hymenobacter swuensis DY53	DY53	FCB group	Bacteroidetes/Chlorobi group	GCA_000576555.1	4904241	59.6731	chromosome:NZ_CP007145.1/CP007145.1
1194	Hyphomicrobium denitrificans 1NES1	1NES1	Proteobacteria	Alphaproteobacteria	GCA_000230975.3	3808687	59.7008	chromosome:NC_021172.1/CP005587.1
1195	Hyphomicrobium denitrificans ATCC 51888	ATCC 51888	Proteobacteria	Alphaproteobacteria	GCA_000143145.1	3638969	60.8124	chromosome:NC_014313.1/CP002083.1
1196	Hyphomicrobium nitrativorans NL23	NL23	Proteobacteria	Alphaproteobacteria	GCA_000503895.1	3653837	63.8844	chromosome:NC_022997.1/CP006912.1
1197	Hyphomicrobium sp. MC1	MC1	Proteobacteria	Alphaproteobacteria	GCA_000253295.1	4757528	59.171	chromosome:NC_015717.1/FQ859181.1
1198	Hyphomonadaceae bacterium UKL13-1		Proteobacteria	Alphaproteobacteria	GCA_001602435.1	3501508	56.1169	chromosome:CP012156.1
1199	Hyphomonas neptunium ATCC 15444	ATCC 15444	Proteobacteria	Alphaproteobacteria	GCA_000013025.1	3705021	61.9303	chromosome:NC_008358.1/CP000158.1
1200	Hyphomonas sp. Mor2		Proteobacteria	Alphaproteobacteria	GCA_001854405.1	3628091	58.1418	chromosome:NZ_CP017718.1/CP017718.1
1201	Idiomarina loihiensis L2TR	L2TR	Proteobacteria	Gammaproteobacteria	GCA_000008465.1	2839318	47.0402	chromosome:NC_006512.1/AE017340.1
1202	Ignavibacterium album JCM 16511	JCM 16511	FCB group	Bacteroidetes/Chlorobi group	GCA_000258405.1	3658997	33.9331	chromosome:NC_017464.1/CP003418.1
1203	Ilumatobacter coccineus YM16-304	YM16-304	Terrabacteria group	Actinobacteria	GCA_000348785.1	4830181	67.2924	chromosome:NC_020520.1/AP012057.1
1204	Ilyobacter polytropus DSM 2926	DSM 2926	Fusobacteria	Fusobacteriia	GCA_000165505.1	2046464	34.5345	chromosome:NC_014632.1/CP002281.1
1205	Immundisolibacter cernigliae	TR3.2	Proteobacteria	Gammaproteobacteria	GCA_001697225.1	3243537	67.7929	chromosome:NZ_CP014671.1/CP014671.1
1206	Intestinimonas butyriciproducens	AF211	Terrabacteria group	Firmicutes	GCA_001454945.1	3376475	59.0632	chromosome:NZ_CP011307.1/CP011307.1
1207	Intrasporangium calvum DSM 43043	DSM 43043	Terrabacteria group	Actinobacteria	GCA_000184685.1	4024382	70.7037	chromosome:NC_014830.1/CP002343.1
1208	Isoptericola dokdonensis DS-3	DS-3	Terrabacteria group	Actinobacteria	GCA_001636295.1	3826972	73.8114	chromosome:NZ_CP014209.1/CP014209.1
1209	Isoptericola variabilis 225	225	Terrabacteria group	Actinobacteria	GCA_000215105.1	3307740	73.8877	chromosome:NC_015588.1/CP002810.1
1210	Isosphaera pallida ATCC 43644	ATCC 43644	PVC group	Planctomycetes	GCA_000186345.1	5472964	62.4441	chromosome:NC_014962.1/CP002353.1
1211	Janibacter terrae	YFY001	Terrabacteria group	Actinobacteria	GCA_001889125.1	3401189	71.2449	chromosome:NZ_CP013290.1/CP013290.1
1212	Jannaschia sp. CCS1	CCS1	Proteobacteria	Alphaproteobacteria	GCA_000013565.1	4317977	62.3322	chromosome:NC_007802.1/CP000264.1
1213	Janthinobacterium sp. 1_2014MBL_MicDiv	1_2014MBL_MicDiv	Proteobacteria	Betaproteobacteria	GCA_001865675.1	6453540	63.6332	chromosome:NZ_CP011319.1/CP011319.1
1214	Janthinobacterium sp. B9-8	B9-8	Proteobacteria	Betaproteobacteria	GCA_000969645.2	4726850	48.7282	chromosome:NZ_CP014222.1/CP014222.1
1215	Janthinobacterium sp. LM6	LM6	Proteobacteria	Betaproteobacteria	GCA_002002885.1	6288464	62.9854	chromosome:NZ_CP019510.1/CP019510.1
1216	Janthinobacterium sp. Marseille	Marseille	Proteobacteria	Betaproteobacteria	GCA_000013625.1	4110251	54.2342	chromosome:NC_009659.1/CP000269.1
1217	Jeongeupia sp. USM3	USM3	Proteobacteria	Betaproteobacteria	GCA_001808185.1	3788814	65.4469	chromosome:NZ_CP017668.1/CP017668.1
1218	Jeotgalibaca dankookensis	EX-07	Terrabacteria group	Firmicutes	GCA_002005405.1	2096058	37.4775	chromosome:NZ_CP019728.1/CP019728.1
1219	Jeotgalibaca sp. PTS2502	PTS2502	Terrabacteria group	Firmicutes	GCA_001975685.1	2300992	38.3079	chromosome:NZ_CP019433.1/CP019433.1
1220	Jeotgalibacillus malaysiensis	D5	Terrabacteria group	Firmicutes	GCA_000818095.1	3516439	42.7103	chromosome:NZ_CP009416.1/CP009416.1
1221	Jonesia denitrificans DSM 20603	DSM 20603	Terrabacteria group	Actinobacteria	GCA_000024065.1	2749646	58.4167	chromosome:NC_013174.1/CP001706.1
1222	Kangiella geojedonensis	YCS-5	Proteobacteria	Gammaproteobacteria	GCA_000981765.1	2495242	43.7761	chromosome:NZ_CP010975.1/CP010975.1
1223	Kangiella koreensis DSM 16069	DSM 16069	Proteobacteria	Gammaproteobacteria	GCA_000024085.1	2852073	43.6871	chromosome:NC_013166.1/CP001707.1
1224	Kangiella sediminilitoris	KCTC 23892	Proteobacteria	Gammaproteobacteria	GCA_001708405.1	2496140	43.3996	chromosome:NZ_CP012418.1/CP012418.1
1225	Ketogulonicigenium vulgare	Hbe602	Proteobacteria	Alphaproteobacteria	GCA_001399515.1	2765686	61.6916	chromosome:NZ_CP012908.1/CP012908.1
1226	Kibdelosporangium phytohabitans	KLBMP1111	Terrabacteria group	Actinobacteria	GCA_001302585.1	11759770	68.4416	chromosome:NZ_CP012752.1/CP012752.1
1227	Kineococcus radiotolerans SRS30216 = ATCC BAA-149	SRS30216	Terrabacteria group	Actinobacteria	GCA_000017305.1	4761183	74.435	chromosome:NC_009664.2/CP000750.2
1228	Kingella kingae	KWG1	Proteobacteria	Betaproteobacteria	GCA_001458475.1	2140065	46.4777	chromosome I:NZ_LN869922.1/LN869922.1
1229	Kiritimatiella glycovorans	L21-Fru-AB	PVC group	Kiritimatiellaeota	GCA_001017655.1	2949723	63.3092	chromosome:NZ_CP010904.1/CP010904.1
1230	Kitasatospora setae KM-6054	KM-6054	Terrabacteria group	Actinobacteria	GCA_000269985.1	8783278	74.1975	chromosome:NC_016109.1/AP010968.1
1231	Klebsiella aerogenes	CAV1320	Proteobacteria	Gammaproteobacteria	GCA_001021995.1	5124987	55.0032	chromosome:NZ_CP011574.1/CP011574.1
1232	Klebsiella michiganensis E718	E718	Proteobacteria	Gammaproteobacteria	GCA_000276705.2	6097032	56.015	chromosome:NC_018106.1/CP003683.1
1233	Klebsiella oxytoca	CAV1374	Proteobacteria	Gammaproteobacteria	GCA_001022195.1	6257473	55.7452	chromosome:NZ_CP011636.1/CP011636.1
1234	Klebsiella pneumoniae	UCLAOXA232KP_Pt0	Proteobacteria	Gammaproteobacteria	GCA_001721725.1	5312744	57.5012	chromosome:NZ_CP012560.1/CP012560.1
1235	Klebsiella quasipneumoniae	ATCC 700603	Proteobacteria	Gammaproteobacteria	GCA_001596075.2	5284734	57.9689	chromosome:NZ_CP014696.2/CP014696.2
1236	Klebsiella sp. LTGPAF-6F	LTGPAF-6F	Proteobacteria	Gammaproteobacteria	GCA_001753185.1	6174401	55.8717	chromosome:NZ_CP017450.1/CP017450.1
1237	Klebsiella variicola	DX120E	Proteobacteria	Gammaproteobacteria	GCA_000812205.2	5501013	57.3316	chromosome:NZ_CP009274.2/CP009274.2
1238	Kluyvera intermedia	CAV1151	Proteobacteria	Gammaproteobacteria	GCA_001022135.1	5529134	52.747	chromosome:NZ_CP011602.1/CP011602.1
1239	Kocuria flava	HO-9041	Terrabacteria group	Actinobacteria	GCA_001482365.1	3504335	74.1818	chromosome:NZ_CP013254.1/CP013254.1
1240	Kocuria palustris	MU14/1	Terrabacteria group	Actinobacteria	GCA_001275345.1	2854447	70.4979	chromosome:NZ_CP012507.1/CP012507.1
1241	Kocuria rhizophila DC2201	DC2201 (= NBRC 103217)	Terrabacteria group	Actinobacteria	GCA_000010285.1	2697540	71.1638	chromosome:NC_010617.1/AP009152.1
1242	Komagataeibacter medellinensis NBRC 3288	NBRC 3288	Proteobacteria	Alphaproteobacteria	GCA_000182745.1	3136818	60.9166	chromosome:NC_016027.1/AP012159.1
1243	Komagataeibacter nataicola	RZS01	Proteobacteria	Alphaproteobacteria	GCA_002009295.1	3485191	62.408	chromosome:NZ_CP019875.1/CP019875.1
1244	Komagataeibacter xylinus E25	E25	Proteobacteria	Alphaproteobacteria	GCA_000550765.1	3447725	62.6422	chromosome:NZ_CP004360.1/CP004360.1
1245	Kosakonia cowanii	888-76	Proteobacteria	Gammaproteobacteria	GCA_001975225.1	4646998	56.2874	chromosome:NZ_CP019445.1/CP019445.1
1246	Kosakonia oryzae	Ola 51	Proteobacteria	Gammaproteobacteria	GCA_001658025.1	5303342	54.0149	chromosome:NZ_CP014007.1/CP014007.1
1247	Kosakonia radicincitans	GXGL-4A	Proteobacteria	Gammaproteobacteria	GCA_001887675.1	5687681	53.9561	chromosome:NZ_CP015113.1/CP015113.1
1248	Kosakonia sacchari SP1	SP1	Proteobacteria	Gammaproteobacteria	GCA_000300455.4	4902027	53.7442	chromosome:NZ_CP007215.2/CP007215.3
1249	Kosmotoga olearia TBF 19.5.1	TBF 19.5.1	Thermotogae	Thermotogae	GCA_000023325.1	2302126	41.546	chromosome:NC_012785.1/CP001634.1
1250	Kosmotoga pacifica	SLHLJ1	Thermotogae	Thermotogae	GCA_001027025.1	2169170	42.5159	chromosome:NZ_CP011232.1/CP011232.1
1251	Kozakia baliensis	DSM 14400	Proteobacteria	Alphaproteobacteria	GCA_001787335.1	2888029	57.4134	chromosome:NZ_CP014674.1/CP014674.1
1252	Kribbella flavida DSM 17836	DSM 17836	Terrabacteria group	Actinobacteria	GCA_000024345.1	7579488	70.5679	chromosome:NC_013729.1/CP001736.1
1253	Kurthia sp. 11kri321	11kri321	Terrabacteria group	Firmicutes	GCA_001534765.1	2964527	36.6737	chromosome:NZ_CP013217.1/CP013217.1
1254	Kutzneria albida DSM 43870	DSM 43870	Terrabacteria group	Actinobacteria	GCA_000525635.1	9874926	70.596	chromosome:NZ_CP007155.1/CP007155.1
1255	Kyrpidia tusciae DSM 2912	DSM 2912	Terrabacteria group	Firmicutes	GCA_000092905.1	3384766	59.1141	chromosome:NC_014098.1/CP002017.1
1256	Kytococcus sedentarius DSM 20547	DSM 20547	Terrabacteria group	Actinobacteria	GCA_000023925.1	2785024	71.6275	chromosome:NC_013169.1/CP001686.1
1257	Labilithrix luteola	DSM 27648	Proteobacteria	delta/epsilon subdivisions	GCA_001263205.1	12191466	66.1424	chromosome:CP012333.1
1258	Labrenzia aggregata	RMAR6-6	Proteobacteria	Alphaproteobacteria	GCA_001999245.1	6149397	58.9386	chromosome:NZ_CP019630.1/CP019630.1
1259	Labrenzia sp. CP4	CP4	Proteobacteria	Alphaproteobacteria	GCA_001579905.1	5952682	59.0274	chromosome:NZ_CP011927.1/CP011927.1
1260	Lachnoclostridium phocaeense	Marseille-P3177	Terrabacteria group	Firmicutes	GCA_900120345.1	3500754	50.6226	chromosome contig00001:NZ_LT635479.1/LT635479.1
1261	Lachnoclostridium phytofermentans ISDg	ISDg	Terrabacteria group	Firmicutes	GCA_000018685.1	4847594	35.3485	chromosome:NC_010001.1/CP000885.1
1262	Lachnoclostridium sp. YL32	YL32	Terrabacteria group	Firmicutes	GCA_001688665.1	7225343	48.1462	chromosome:NZ_CP015399.1/CP015399.1
1263	Lacimicrobium alkaliphilum	YelD216	Proteobacteria	Gammaproteobacteria	GCA_001466725.1	4378835	50.6232	chromosome:NZ_CP013650.1/CP013650.1
1264	Lacinutrix sp. 5H-3-7-4	5H-3-7-4	FCB group	Bacteroidetes/Chlorobi group	GCA_000211855.3	3296168	30.8232	chromosome:NC_015638.1/CP002825.1
1265	Lacinutrix venerupis	DOK2-8	FCB group	Bacteroidetes/Chlorobi group	GCA_001971745.1	3192399	30.5506	chromosome:NZ_CP019352.1/CP019352.1
1266	Lactobacillus acetotolerans	NBRC 13120	Terrabacteria group	Firmicutes	GCA_001042405.1	1704859	36.72	chromosome Unknown:NZ_AP014808.1/AP014808.1
1267	Lactobacillus acidipiscis	ACA-DC 1533	Terrabacteria group	Firmicutes	GCA_900116935.1	2607423	39.8003	chromosome I:NZ_LT630287.1/LT630287.1
1268	Lactobacillus acidophilus	FSI4	Terrabacteria group	Firmicutes	GCA_000934625.1	1991969	34.7057	chromosome:NZ_CP010432.1/CP010432.1
1269	Lactobacillus amylophilus DSM 20533 = JCM 1125	DSM 20533	Terrabacteria group	Firmicutes	GCA_001936335.1	1610352	43.6536	chromosome:NZ_CP018888.1/CP018888.1
1270	Lactobacillus amylovorus	30SC	Terrabacteria group	Firmicutes	GCA_000191545.1	2078001	38.1479	chromosome:NC_015214.1/CP002559.1
1271	Lactobacillus backii	TMW 1.1988	Terrabacteria group	Firmicutes	GCA_001663655.1	2558858	40.8835	chromosome:NZ_CP014623.1/CP014623.1
1272	Lactobacillus brevis KB290	KB290	Terrabacteria group	Firmicutes	GCA_000359625.1	2395134	46.1163	chromosome:NC_020819.1/AP012167.1
1273	Lactobacillus buchneri NRRL B-30929	NRRL B-30929	Terrabacteria group	Firmicutes	GCA_000211375.1	2506301	44.4157	chromosome:NC_015428.1/CP002652.1
1274	Lactobacillus casei BL23	BL23	Terrabacteria group	Firmicutes	GCA_000026485.1	3079196	46.3357	chromosome:NC_010999.1/FM177140.1
1275	Lactobacillus casei subsp. casei ATCC 393	ATCC 393	Terrabacteria group	Firmicutes	GCA_000829055.1	2924929	47.9152	chromosome:NZ_AP012544.1/AP012544.1
1276	Lactobacillus crustorum	MN047	Terrabacteria group	Firmicutes	GCA_001951175.1	2261471	35.018	chromosome:NZ_CP017996.1/CP017996.1
1277	Lactobacillus curieae	CCTCC M 2011381	Terrabacteria group	Firmicutes	GCA_000785105.2	2095860	39.7815	chromosome:NZ_CP018906.1/CP018906.1
1278	Lactobacillus curvatus	FBA2	Terrabacteria group	Firmicutes	GCA_001663835.1	1848756	42.0869	chromosome:NZ_CP016028.1/CP016028.1
1279	Lactobacillus delbrueckii subsp. delbrueckii	KCTC 13731	Terrabacteria group	Firmicutes	GCA_001888945.1	1910506	50.0467	chromosome:NZ_CP018216.1/CP018216.1
1280	Lactobacillus fermentum F-6	F-6	Terrabacteria group	Firmicutes	GCA_000397165.1	2064620	51.6725	chromosome:NC_021235.1/CP005958.1
1281	Lactobacillus gallinarum	HFD4	Terrabacteria group	Firmicutes	GCA_001314245.2	2317164	36.8235	chromosome:NZ_CP012890.1/CP012890.1
1282	Lactobacillus gasseri ATCC 33323 = JCM 1131	ATCC 33323	Terrabacteria group	Firmicutes	GCA_000014425.1	1894360	35.2596	chromosome:NC_008530.1/CP000413.1
1283	Lactobacillus ginsenosidimutans	EMML 3041	Terrabacteria group	Firmicutes	GCA_001050475.1	2590556	36.7071	chromosome:NZ_CP012034.1/CP012034.1
1284	Lactobacillus heilongjiangensis	DSM 28069	Terrabacteria group	Firmicutes	GCA_000831645.3	2790548	37.4876	chromosome:NZ_CP012559.1/CP012559.1
1285	Lactobacillus helveticus	D76	Terrabacteria group	Firmicutes	GCA_001702095.1	2058319	37.0354	chromosome:NZ_CP016827.1/CP016827.1
1286	Lactobacillus hokkaidonensis JCM 18461	LOOC260	Terrabacteria group	Firmicutes	GCA_000829395.1	2277985	38.1203	chromosome:NZ_AP014680.1/AP014680.1
1287	Lactobacillus jensenii	SNUV360	Terrabacteria group	Firmicutes	GCA_001936235.1	1672949	34.438	chromosome:NZ_CP018809.1/CP018809.1
1288	Lactobacillus johnsonii NCC 533	NCC 533	Terrabacteria group	Firmicutes	GCA_000008065.1	1992676	34.6112	chromosome:NC_005362.1/AE017198.1
1289	Lactobacillus kefiranofaciens ZW3	ZW3	Terrabacteria group	Firmicutes	GCA_000214785.1	2113023	37.6959	chromosome:NC_015602.1/CP002764.1
1290	Lactobacillus koreensis	26-25	Terrabacteria group	Firmicutes	GCA_001050435.1	3006812	49.2271	chromosome:NZ_CP012033.1/CP012033.1
1291	Lactobacillus kunkeei	MP2	Terrabacteria group	Firmicutes	GCA_001314945.1	1614522	36.865	chromosome:NZ_CP012920.1/CP012920.1
1292	Lactobacillus lindneri	TMW 1.481	Terrabacteria group	Firmicutes	GCA_001702135.1	1416623	34.2585	chromosome:NZ_CP014907.1/CP014907.1
1293	Lactobacillus mucosae LM1	LM1	Terrabacteria group	Firmicutes	GCA_000248095.3	2326299	46.4696	chromosome:NZ_CP011013.1/CP011013.1
1294	Lactobacillus parabuchneri	FAM21731	Terrabacteria group	Firmicutes	GCA_001922025.1	2600578	43.5778	chromosome:NZ_CP018796.1/CP018796.1
1295	Lactobacillus paracasei	CAUH35	Terrabacteria group	Firmicutes	GCA_001191565.1	2770411	46.5762	chromosome:NZ_CP012187.1/CP012187.1
1296	Lactobacillus paracollinoides	TMW 1.1979	Terrabacteria group	Firmicutes	GCA_001702155.1	3235324	47.1637	chromosome:NZ_CP014912.1/CP014912.1
1297	Lactobacillus paraplantarum	L-ZS9	Terrabacteria group	Firmicutes	GCA_001443645.1	3139729	43.9522	chromosome:NZ_CP013130.1/CP013130.1
1298	Lactobacillus plantarum	JBE245	Terrabacteria group	Firmicutes	GCA_001596095.1	3262611	44.4783	chromosome:NZ_CP014780.1/CP014780.1
1299	Lactobacillus reuteri TD1	TD1	Terrabacteria group	Firmicutes	GCA_000439275.1	2145445	38.7787	chromosome:NC_021872.1/CP006603.1
1300	Lactobacillus rhamnosus	BFE5264	Terrabacteria group	Firmicutes	GCA_001988935.1	3068152	46.8441	chromosome:NZ_CP014201.1/CP014201.1
1301	Lactobacillus ruminis ATCC 27782	ATCC 27782	Terrabacteria group	Firmicutes	GCA_000224985.1	2066652	43.4694	chromosome:NC_015975.1/CP003032.1
1302	Lactobacillus sakei subsp. sakei 23K	23K	Terrabacteria group	Firmicutes	GCA_000026065.1	1884661	41.2576	chromosome:NC_007576.1/CR936503.1
1303	Lactobacillus salivarius	CICC 23174	Terrabacteria group	Firmicutes	GCA_001723525.1	1746897	32.9952	chromosome:NZ_CP017107.1/CP017107.1
1304	Lactobacillus sanfranciscensis TMW 1.1304	TMW 1.1304	Terrabacteria group	Firmicutes	GCA_000225325.1	1298316	34.702	chromosome:NC_015978.1/CP002461.1
1305	Lactobacillus sp. WiKim39	WiKim39	Terrabacteria group	Firmicutes	GCA_001971585.1	2506167	35.304	chromosome:NZ_CP019323.1/CP019323.1
1306	Lactobacillus sp. wkB8	wkB8	Terrabacteria group	Firmicutes	GCA_000761135.1	1926135	36.7011	chromosome:NZ_CP009531.1/CP009531.1
1307	Lactococcus garvieae ATCC 49156	ATCC 49156	Terrabacteria group	Firmicutes	GCA_000269925.1	1950135	38.8269	chromosome:NC_015930.1/AP009332.1
1308	Lactococcus lactis subsp. cremoris	JM3	Terrabacteria group	Firmicutes	GCA_002078935.1	2453581	35.8744	chromosome:CP015901.1
1309	Lactococcus piscium MKFS47	MKFS47	Terrabacteria group	Firmicutes	GCA_000981525.1	2394138	38.7932	chromosome I:NZ_LN774769.1/LN774769.1
1310	Lacunisphaera limnophila	IG16b	PVC group	Verrucomicrobia	GCA_001746835.1	4199284	66.4757	chromosome:NZ_CP016094.1/CP016094.1
1311	Laribacter hongkongensis HLHK9	HLHK9	Proteobacteria	Betaproteobacteria	GCA_000021025.1	3169329	62.3523	chromosome:NC_012559.1/CP001154.1
1312	Lawsonella clevelandensis	X1698	Terrabacteria group	Actinobacteria	GCA_001281505.1	1915154	58.6117	chromosome:NZ_CP012390.1/CP012390.1
1313	Lawsonia intracellularis PHE/MN1-00	PHE/MN1-00	Proteobacteria	delta/epsilon subdivisions	GCA_000055945.1	1457619	33.2845	chromosome:NC_008011.1/AM180252.1
1314	Leadbetterella byssophila DSM 17132	DSM 17132	FCB group	Bacteroidetes/Chlorobi group	GCA_000166395.1	4059653	40.4136	chromosome:NC_014655.1/CP002305.1
1315	Leclercia adecarboxylata	USDA-ARS-USMARC-60222	Proteobacteria	Gammaproteobacteria	GCA_001518835.1	4803917	55.78	chromosome:NZ_CP013990.1/CP013990.1
1316	Legionella fallonii LLAP-10	LLAP-10	Proteobacteria	Gammaproteobacteria	GCA_000953135.1	4181563	38.2904	chromosome I:NZ_LN614827.1/LN614827.1
1317	Legionella hackeliae	ATCC35250	Proteobacteria	Gammaproteobacteria	GCA_000953655.1	3440975	39.021	chromosome I:NZ_LN681225.1/LN681225.1
1318	Legionella longbeachae	FDAARGOS_201	Proteobacteria	Gammaproteobacteria	GCA_002073455.1	4162717	37.0639	chromosome:CP020412.1
1319	Legionella oakridgensis ATCC 33761 = DSM 21215	ATCC 33761 = DSM 21215; OR-10	Proteobacteria	Gammaproteobacteria	GCA_000512355.1	2722964	40.8777	chromosome:NZ_CP004006.1/CP004006.1
1320	Legionella pneumophila	D-7630	Proteobacteria	Gammaproteobacteria	GCA_001652685.1	3444702	38.3722	chromosome:NZ_CP015344.1/CP015344.1
1321	Leifsonia xyli	SE134	Terrabacteria group	Actinobacteria	GCA_001647635.1	3596761	70.22	chromosome:NZ_CP014761.1/CP014761.1
1322	Leifsonia xyli subsp. cynodontis DSM 46306	DSM 46306	Terrabacteria group	Actinobacteria	GCA_000470775.1	2686418	68.3454	chromosome:NC_022438.1/CP006734.1
1323	Leisingera methylohalidivorans DSM 14336	DSM 14336; MB2	Proteobacteria	Alphaproteobacteria	GCA_000511355.1	4144900	62.369	chromosome:NC_023135.1/CP006773.1
1324	Lelliottia amnigena	ZB04	Proteobacteria	Gammaproteobacteria	GCA_001652505.1	4616371	54.2706	chromosome:NZ_CP015774.1/CP015774.1
1325	Lentibacillus amyloliquefaciens	LAM0015	Terrabacteria group	Firmicutes	GCA_001307805.2	3858284	42.12	chromosome:NZ_CP013862.1/CP013862.1
1326	Lentzea guizhouensis	DHS C013	Terrabacteria group	Actinobacteria	GCA_001701025.1	9997872	70.0056	chromosome:NZ_CP016793.1/CP016793.1
1327	Leptolyngbya sp. NIES-3755	NIES-3755	Terrabacteria group	Cyanobacteria/Melainabacteria group	GCA_001548435.1	6244812	46.6456	chromosome Unknown:NZ_AP017308.1/AP017308.1
1328	Leptolyngbya sp. O-77	O-77	Terrabacteria group	Cyanobacteria/Melainabacteria group	GCA_001548395.1	5480261	55.9273	chromosome Unknown:NZ_AP017367.1/AP017367.1
1329	Leptolyngbya sp. PCC 7376		Terrabacteria group	Cyanobacteria/Melainabacteria group	GCA_000316605.1	5125950	43.8674	chromosome:NC_019683.1/CP003946.1
1330	Leptospira alstonii	GWTS #1	Spirochaetes	Spirochaetia	GCA_001729245.1	4591888	42.422	chromosome 1:NZ_CP015217.1/CP015217.1; chromosome 2:NZ_CP015218.1/CP015218.1
1331	Leptospira biflexa serovar Patoc strain 'Patoc 1 (Ames)'	Patoc 1 (Ames)	Spirochaetes	Spirochaetia	GCA_000017605.1	3881972	38.9189	chromosome I:NC_010842.1/CP000777.1; chromosome II:NC_010845.1/CP000778.1
1332	Leptospira borgpetersenii serovar Hardjo-bovis str. L550	L550	Spirochaetes	Spirochaetia	GCA_000013945.1	3931782	40.2291	chromosome 1:NC_008508.1/CP000348.1; chromosome 2:NC_008509.1/CP000349.1
1333	Leptospira interrogans serovar Bratislava	PigK151	Spirochaetes	Spirochaetia	GCA_001010765.1	4721584	35.027	chromosome I:NZ_CP011410.1/CP011410.1; chromosome II:NZ_CP011411.1/CP011411.1
1334	Leptospira santarosai serovar Shermani str. LT 821		Spirochaetes	Spirochaetia	GCA_000313175.2	3983611	41.8166	chromosome I:NZ_CP006694.1/CP006694.1; chromosome II:NZ_CP006695.1/CP006695.1
1335	Leptospirillum ferriphilum ML-04	ML-04	Nitrospirae	Nitrospira	GCA_000299235.1	2406157	54.5508	chromosome:NC_018649.1/CP002919.1
1336	Leptospirillum ferrooxidans C2-3	C2-3	Nitrospirae	Nitrospira	GCA_000284315.1	2559538	50.0475	chromosome:NC_017094.1/AP012342.1
1337	Leptospirillum sp. Group II 'CF-1'	CF-1	Nitrospirae	Nitrospira	GCA_001186405.1	2709324	54.5885	chromosome:NZ_CP012147.1/CP012147.1
1338	Leptothrix cholodnii SP-6	SP-6	Proteobacteria	Betaproteobacteria	GCA_000019785.1	4909403	68.8997	chromosome:NC_010524.1/CP001013.1
1339	Leptotrichia buccalis C-1013-b	DSM 1135	Fusobacteria	Fusobacteriia	GCA_000023905.1	2465610	29.6457	chromosome:NC_013192.1/CP001685.1
1340	Leptotrichia sp. oral taxon 212	W10393	Fusobacteria	Fusobacteriia	GCA_001274535.1	2444904	31.4137	chromosome:NZ_CP012410.1/CP012410.1
1341	Leptotrichia sp. oral taxon 847	F0260	Fusobacteria	Fusobacteriia	GCA_001553645.1	2194935	29.7924	chromosome:NZ_CP014231.1/CP014231.1
1342	Leuconostoc carnosum JB16	JB16	Terrabacteria group	Firmicutes	GCA_000300135.1	1645096	37.2412	chromosome:NC_018673.1/CP003851.1
1343	Leuconostoc citreum KM20	KM20	Terrabacteria group	Firmicutes	GCA_000026405.1	1796284	38.9891	chromosome:NC_010471.1/DQ489736.1
1344	Leuconostoc garlicum	KFRI01	Terrabacteria group	Firmicutes	GCA_001998805.1	1663492	43.5294	chromosome:NZ_CP016329.1/CP016329.1
1345	Leuconostoc gelidum JB7	JB7	Terrabacteria group	Firmicutes	GCA_000298875.1	1893499	36.6771	chromosome:NC_018631.1/CP003839.1
1346	Leuconostoc kimchii IMSNU 11154	IMSNU 11154	Terrabacteria group	Firmicutes	GCA_000092505.1	2002721	37.9996	chromosome:NC_014136.1/CP001758.1
1347	Leuconostoc lactis	WiKim40	Terrabacteria group	Firmicutes	GCA_001698145.1	1737502	43.3245	chromosome:NZ_CP016598.1/CP016598.1
1348	Leuconostoc mesenteroides	DRC1506	Terrabacteria group	Firmicutes	GCA_001886915.1	1893478	37.7381	chromosome:NZ_CP014611.1/CP014611.1
1349	Leuconostoc sp. C2	C2	Terrabacteria group	Firmicutes	GCA_000219785.1	1877273	37.9038	chromosome:NC_015734.1/CP002898.1
1350	Liberibacter crescens	BT-0	Proteobacteria	Alphaproteobacteria	GCA_001543305.1	1522119	35.4041	chromosome:NZ_CP010522.1/CP010522.1
1351	Limnochorda pilosa	HC45	Terrabacteria group	Firmicutes	GCA_001544015.1	3817036	69.731	chromosome Unknown:NZ_AP014924.1/AP014924.1
1352	Limnohabitans sp. 103DPR2	103DPR2	Proteobacteria	Betaproteobacteria	GCA_001412575.1	2948795	53.3195	chromosome:NZ_CP011834.1/CP011834.1
1353	Limnohabitans sp. 63ED37-2	63ED37-2	Proteobacteria	Betaproteobacteria	GCA_001412535.1	3372992	59.9286	chromosome:NZ_CP011774.1/CP011774.1
1354	Listeria innocua Clip11262	Clip11262	Terrabacteria group	Firmicutes	GCA_000195795.1	3011208	37.439	chromosome:NC_003212.1/AL592022.1
1355	Listeria ivanovii subsp. ivanovii	WSLC 3010	Terrabacteria group	Firmicutes	GCA_000763515.1	2919548	37.1513	chromosome:NZ_CP009577.1/CP009577.1
1356	Listeria monocytogenes	J1926	Terrabacteria group	Firmicutes	GCA_000438745.2	2953708	37.9922	chromosome:NC_021840.1/CP006600.1
1357	Listeria seeligeri serovar 1/2b str. SLCC3954	SLCC3954	Terrabacteria group	Firmicutes	GCA_000027145.1	2797636	37.3826	chromosome:NC_013891.1/FN557490.1
1358	Listeria welshimeri serovar 6b str. SLCC5334	SLCC5334	Terrabacteria group	Firmicutes	GCA_000060285.1	2814130	36.352	chromosome:NC_008555.1/AM263198.1
1359	Luteibacter rhizovicinus DSM 16549	LJ96T	Proteobacteria	Gammaproteobacteria	GCA_001887595.1	4765486	64.7218	chromosome:NZ_CP017480.1/CP017480.1
1360	Luteipulveratus mongoliensis	MN07-A0370	Terrabacteria group	Actinobacteria	GCA_001190945.1	5420910	68.2387	chromosome:NZ_CP011112.1/CP011112.1
1361	Lutibacter profundi	LP1	FCB group	Bacteroidetes/Chlorobi group	GCA_001543325.1	2966978	29.7704	chromosome:NZ_CP013355.1/CP013355.1
1362	Lutibacter sp. LPB0138	LPB0138	FCB group	Bacteroidetes/Chlorobi group	GCA_001761325.1	3426122	30.3527	chromosome:NZ_CP017478.1/CP017478.1
1363	Lysinibacillus fusiformis	RB-21	Terrabacteria group	Firmicutes	GCA_000724775.3	4843789	37.6216	chromosome:NZ_CP010820.1/CP010820.1
1364	Lysinibacillus sphaericus 2362	2362	Terrabacteria group	Firmicutes	GCA_001629735.1	4692801	37.3118	chromosome:NZ_CP015224.1/CP015224.1
1365	Lysinibacillus sphaericus LMG 22257	LMG 22257	Terrabacteria group	Firmicutes	GCA_001753205.1	3436578	38.9911	chromosome:NZ_CP017560.1/CP017560.1
1366	Lysinibacillus varians	GY32	Terrabacteria group	Firmicutes	GCA_000600105.1	4662822	37.1831	chromosome:NZ_CP006837.1/CP006837.1
1367	Lysobacter antibioticus	76	Proteobacteria	Gammaproteobacteria	GCA_001442745.1	5916388	66.8209	chromosome:NZ_CP011129.1/CP011129.1
1368	Lysobacter capsici	55	Proteobacteria	Gammaproteobacteria	GCA_001442785.1	6391889	66.6161	chromosome:NZ_CP011130.1/CP011130.1
1369	Lysobacter gummosus	3.2.11	Proteobacteria	Gammaproteobacteria	GCA_001442805.1	6056618	66.5338	chromosome:NZ_CP011131.1/CP011131.1
1370	Macrococcus caseolyticus JCSC5402	JCSC5402	Terrabacteria group	Firmicutes	GCA_000010585.1	2102324	36.8769	chromosome:NC_011999.1/AP009484.1
1371	Mageeibacillus indolicus UPII9-5	UPII9-5	Terrabacteria group	Firmicutes	GCA_000025225.2	1809746	44.2113	chromosome:NC_013895.2/CP001850.2
1372	Magnetococcus marinus MC-1	MC-1	Proteobacteria	Alphaproteobacteria	GCA_000014865.1	4719581	54.1675	chromosome:NC_008576.1/CP000471.1
1373	Magnetospira sp. QH-2	QH-2	Proteobacteria	Alphaproteobacteria	GCA_000968135.1	4021307	59.4729	chromosome:NZ_FO538765.1/FO538765.1
1374	Magnetospirillum gryphiswaldense MSR-1 v2	MSR-1	Proteobacteria	Alphaproteobacteria	GCA_000513295.1	4365796	63.285	chromosome I:NC_023065.1/HG794546.1
1375	Magnetospirillum magneticum AMB-1	AMB-1	Proteobacteria	Alphaproteobacteria	GCA_000009985.1	4967148	65.0935	chromosome:NC_007626.1/AP007255.1
1376	Magnetospirillum sp. XM-1		Proteobacteria	Alphaproteobacteria	GCA_001511835.1	4825187	65.6388	chromosome I:NZ_LN997848.1/LN997848.1
1377	Mahella australiensis 50-1 BON	50-1 BON	Terrabacteria group	Firmicutes	GCA_000213255.1	3135972	43.4519	chromosome:NC_015520.1/CP002360.1
1378	Maize bushy stunt phytoplasma	M3	Terrabacteria group	Tenericutes	GCA_001712875.1	576118	28.4621	chromosome:NZ_CP015149.1/CP015149.1
1379	Mannheimia haemolytica	89010807N	Proteobacteria	Gammaproteobacteria	GCA_000963635.1	2705355	41.0328	chromosome:NZ_CP011098.1/CP011098.1
1380	Mannheimia sp. USDA-ARS-USMARC-1261	USDA-ARS-USMARC-1261	Proteobacteria	Gammaproteobacteria	GCA_000521605.1	2393449	39.6423	chromosome:NZ_CP006942.1/CP006942.1
1381	Mannheimia succiniciproducens MBEL55E	MBEL55E	Proteobacteria	Gammaproteobacteria	GCA_000007745.1	2314078	42.538	chromosome:NC_006300.1/AE016827.1
1382	Mannheimia varigena USDA-ARS-USMARC-1388	USDA-ARS-USMARC-1388	Proteobacteria	Gammaproteobacteria	GCA_000521685.1	2228291	40.4244	chromosome:NZ_CP006953.1/CP006953.1
1383	Maribacter sp. 1_2014MBL_MicDiv	1_2014MBL_MicDiv	FCB group	Bacteroidetes/Chlorobi group	GCA_001865655.1	4399611	35.9453	chromosome:NZ_CP011318.1/CP011318.1
1384	Maribacter sp. HTCC2170	HTCC2170	FCB group	Bacteroidetes/Chlorobi group	GCA_000153165.2	3868304	36.9774	chromosome:NC_014472.1/CP002157.1
1385	Maribacter sp. T28	T28	FCB group	Bacteroidetes/Chlorobi group	GCA_001913155.1	4271158	34.3902	chromosome:NZ_CP018760.1/CP018760.1
1386	Maricaulis maris MCS10	MCS10	Proteobacteria	Alphaproteobacteria	GCA_000014745.1	3368780	62.7276	chromosome:NC_008347.1/CP000449.1
1387	Marichromatium purpuratum 984	984	Proteobacteria	Gammaproteobacteria	GCA_000224005.3	3779112	67.8641	chromosome:NZ_CP007031.1/CP007031.1
1388	Marinilactibacillus sp. 15R	15R	Terrabacteria group	Firmicutes	GCA_001895285.1	2767908	35.446	chromosome:NZ_CP017761.1/CP017761.1
1389	Marinithermus hydrothermalis DSM 14884	DSM 14884	Terrabacteria group	Deinococcus-Thermus	GCA_000195335.1	2269167	68.0758	chromosome:NC_015387.1/CP002630.1
1390	Marinitoga piezophila KA3	KA3	Thermotogae	Thermotogae	GCA_000255135.1	2231407	29.1555	chromosome:NC_016751.1/CP003257.1
1391	Marinitoga sp. 1137	1137	Thermotogae	Thermotogae	GCA_001941525.1	2290181	29.1768	chromosome:NZ_CP009471.1/CP009471.1
1392	Marinobacter adhaerens HP15	HP15	Proteobacteria	Gammaproteobacteria	GCA_000166295.1	4421911	57.14	chromosome:NC_017506.1/CP001978.1
1393	Marinobacter hydrocarbonoclasticus VT8	VT8	Proteobacteria	Gammaproteobacteria	GCA_000015365.1	4326849	57.2721	chromosome:NC_008740.1/CP000514.1
1394	Marinobacter psychrophilus	20041	Proteobacteria	Gammaproteobacteria	GCA_001043175.1	3998597	53.8449	chromosome:NZ_CP011494.1/CP011494.1
1395	Marinobacter salarius	R9SW1	Proteobacteria	Gammaproteobacteria	GCA_000831005.1	4616532	57.0794	chromosome:NZ_CP007152.1/CP007152.1
1396	Marinobacter salinus	Hb8	Proteobacteria	Gammaproteobacteria	GCA_001854125.1	4121005	55.9077	chromosome:NZ_CP017715.1/CP017715.1
1397	Marinobacter similis	A3d10	Proteobacteria	Gammaproteobacteria	GCA_000830985.1	3975896	57.6015	chromosome:NZ_CP007151.1/CP007151.1
1398	Marinobacter sp. BSs20148	BSs20148	Proteobacteria	Gammaproteobacteria	GCA_000283275.1	4063864	54.1347	chromosome:NC_018268.1/CP003735.1
1399	Marinobacter sp. CP1	CP1	Proteobacteria	Gammaproteobacteria	GCA_001266795.1	4768422	56.9244	chromosome:NZ_CP011929.1/CP011929.1
1400	Marinobacter sp. LQ44	LQ44	Proteobacteria	Gammaproteobacteria	GCA_001447155.2	4435564	57.1693	chromosome:NZ_CP014754.1/CP014754.1
1401	Marinobacterium sp. ST58-10	ST58-10	Proteobacteria	Gammaproteobacteria	GCA_001651805.1	5191608	58.7916	chromosome:NZ_CP015839.1/CP015839.1
1402	Marinomonas mediterranea MMB-1	MMB-1	Proteobacteria	Gammaproteobacteria	GCA_000192865.1	4684316	44.1275	chromosome:NC_015276.1/CP002583.1
1403	Marinomonas posidonica IVIA-Po-181	IVIA-Po-181	Proteobacteria	Gammaproteobacteria	GCA_000214215.1	3899940	44.2851	chromosome:NC_015559.1/CP002771.1
1404	Marinomonas sp. MWYL1	MWYL1	Proteobacteria	Gammaproteobacteria	GCA_000017285.1	5100344	42.5941	chromosome:NC_009654.1/CP000749.1
1405	Marinovum algicola DG 898	DG 898	Proteobacteria	Alphaproteobacteria	GCA_001046955.1	3727131	65.5755	chromosome:NZ_CP010855.1/CP010855.1
1406	Marivirga tractuosa DSM 4126	DSM 4126	FCB group	Bacteroidetes/Chlorobi group	GCA_000183425.1	4511574	35.5122	chromosome:NC_014759.1/CP002349.1
1407	Marivivens sp. JLT3646	JLT3646	Proteobacteria	Alphaproteobacteria	GCA_001908835.1	2978145	56.2082	chromosome:NZ_CP018572.1/CP018572.1
1408	Martelella endophytica	YC6887	Proteobacteria	Alphaproteobacteria	GCA_000960975.1	4817335	62.137	chromosome:NZ_CP010803.1/CP010803.1
1409	Martelella mediterranea DSM 17316	MACL11	Proteobacteria	Alphaproteobacteria	GCA_002043005.1	4671477	62.5227	chromosome:NZ_CP020330.1/CP020330.1
1410	Martelella sp. AD-3	AD-3	Proteobacteria	Alphaproteobacteria	GCA_001578105.1	4554702	62.4046	chromosome:NZ_CP014275.1/CP014275.1
1411	Massilia putida	6NM-7T	Proteobacteria	Betaproteobacteria	GCA_001941825.1	6987670	65.5552	chromosome:NZ_CP019038.1/CP019038.1
1412	Massilia sp. NR 4-1	NR 4-1	Proteobacteria	Betaproteobacteria	GCA_001191005.1	6361416	63.8266	chromosome:NZ_CP012201.1/CP012201.1
1413	Massilia sp. WG5	WG5	Proteobacteria	Betaproteobacteria	GCA_001412595.1	6049576	65.6798	chromosome:NZ_CP012640.1/CP012640.1
1414	Megasphaera elsdenii 14-14	14-14	Terrabacteria group	Firmicutes	GCA_001304715.1	2504349	52.7515	chromosome:NZ_CP009240.1/CP009240.1
1415	Meiothermus ruber DSM 1279		Terrabacteria group	Deinococcus-Thermus	GCA_000024425.1	3097457	63.3844	chromosome:NC_013946.1/CP001743.1
1416	Meiothermus silvanus DSM 9946	DSM 9946	Terrabacteria group	Deinococcus-Thermus	GCA_000092125.1	3249394	62.3636	chromosome:NC_014212.1/CP002042.1
1417	Melioribacter roseus P3M-2	P3M-2	FCB group	Bacteroidetes/Chlorobi group	GCA_000279145.1	3300414	41.3281	chromosome:NC_018178.1/CP003557.1
1418	Melissococcus plutonius S1	S1	Terrabacteria group	Firmicutes	GCA_000747585.1	1896191	31.4155	chromosome:NZ_CP006683.1/CP006683.1
1419	Mesoplasma florum L1	L1; ATCC 33453	Terrabacteria group	Tenericutes	GCA_000008305.1	793224	27.0205	chromosome:NC_006055.1/AE017263.1
1420	Mesorhizobium amorphae CCNWGS0123	CCNWGS0123	Proteobacteria	Alphaproteobacteria	GCA_001686985.1	6268270	63.436	chromosome:NZ_CP015318.1/CP015318.1
1421	Mesorhizobium australicum WSM2073	WSM2073	Proteobacteria	Alphaproteobacteria	GCA_000230995.3	6200534	62.8437	chromosome:NC_019973.1/CP003358.1
1422	Mesorhizobium ciceri	CC1192	Proteobacteria	Alphaproteobacteria	GCA_001618825.1	6295397	62.6665	chromosome:NZ_CP015062.1/CP015062.1
1423	Mesorhizobium loti NZP2037	NZP2037	Proteobacteria	Alphaproteobacteria	GCA_001676765.1	7007326	62.9273	chromosome:NZ_CP016079.1/CP016079.1
1424	Mesorhizobium opportunistum WSM2075	WSM2075	Proteobacteria	Alphaproteobacteria	GCA_000176035.2	6884444	62.8675	chromosome:NC_015675.1/CP002279.1
1425	Mesorhizobium sp. B7	B7	Proteobacteria	Alphaproteobacteria	GCA_001889605.1	5158483	65.1947	chromosome:NZ_CP018171.1/CP018171.1
1426	Mesotoga prima MesG1.Ag.4.2	MesG1.Ag.4.2	Thermotogae	Thermotogae	GCA_000147715.3	2974229	45.4511	chromosome:NC_017934.1/CP003532.1
1427	Methylacidiphilum fumariolicum SolV		PVC group	Verrucomicrobia	GCA_000953475.1	2476671	41.4766	chromosome Strain_SolV_genome_(final):NZ_LM997411.1/LM997411.1
1428	Methylacidiphilum infernorum V4	V4	PVC group	Verrucomicrobia	GCA_000019665.1	2287145	45.4828	chromosome:NC_010794.1/CP000975.1
1429	Methylibium petroleiphilum PM1	PM1	Proteobacteria	Betaproteobacteria	GCA_000015725.1	4044195	69.1978	chromosome:NC_008825.1/CP000555.1
1430	Methylobacillus flagellatus KT	KT	Proteobacteria	Betaproteobacteria	GCA_000013705.1	2971517	55.7191	chromosome:NC_007947.1/CP000284.1
1431	Methylobacterium aquaticum	MA-22A	Proteobacteria	Alphaproteobacteria	GCA_001548015.1	5348274	71.1067	chromosome Unknown:NZ_AP014704.1/AP014704.1
1432	Methylobacterium extorquens	PSBB040	Proteobacteria	Alphaproteobacteria	GCA_001971665.1	5654313	68.2171	chromosome:NZ_CP019322.1/CP019322.1
1433	Methylobacterium nodulans ORS 2060	ORS 2060	Proteobacteria	Alphaproteobacteria	GCA_000022085.1	7772460	68.8572	chromosome:NC_011894.1/CP001349.1
1434	Methylobacterium phyllosphaerae	CBMB27	Proteobacteria	Alphaproteobacteria	GCA_001936175.1	6083998	69.81	chromosome:NZ_CP015367.1/CP015367.1
1435	Methylobacterium populi BJ001	BJ001	Proteobacteria	Alphaproteobacteria	GCA_000019945.1	5800441	69.3901	chromosome:NC_010725.1/CP001029.1
1436	Methylobacterium radiotolerans JCM 2831	JCM 2831	Proteobacteria	Alphaproteobacteria	GCA_000019725.1	6077833	71.5021	chromosome:NC_010505.1/CP001001.1
1437	Methylobacterium sp. 4-46	4-46	Proteobacteria	Alphaproteobacteria	GCA_000019365.1	7659055	71.5831	chromosome:NC_010511.1/CP000943.1
1438	Methylobacterium sp. AMS5	AMS5	Proteobacteria	Alphaproteobacteria	GCA_001542815.1	5435450	68.5033	chromosome:NZ_CP006992.1/CP006992.1
1439	Methylobacterium sp. C1	C1	Proteobacteria	Alphaproteobacteria	GCA_001854385.1	6459145	71.2318	chromosome:NZ_CP017640.1/CP017640.1
1440	Methyloceanibacter caenitepidi	Gela4	Proteobacteria	Alphaproteobacteria	GCA_000828475.1	3424964	62.8423	chromosome:NZ_AP014648.1/AP014648.1
1441	Methylocella silvestris BL2	BL2	Proteobacteria	Alphaproteobacteria	GCA_000021745.1	4305430	63.0834	chromosome:NC_011666.1/CP001280.1
1442	Methylococcus capsulatus str. Bath	Bath	Proteobacteria	Gammaproteobacteria	GCA_000008325.1	3304561	63.5846	chromosome:NC_002977.6/AE017282.2
1443	Methylocystis sp. SC2	SC2	Proteobacteria	Alphaproteobacteria	GCA_000304315.1	3773444	63.3548	chromosome I:NC_018485.1/HE956757.1
1444	Methylomicrobium alcaliphilum 20Z	20Z	Proteobacteria	Gammaproteobacteria	GCA_000968535.1	4668296	48.7459	chromosome:NC_016112.1/FO082060.1
1445	Methylomonas denitrificans	FJG1	Proteobacteria	Gammaproteobacteria	GCA_000785705.2	5172098	51.6628	chromosome:NZ_CP014476.1/CP014476.1
1446	Methylomonas methanica MC09	MC09	Proteobacteria	Gammaproteobacteria	GCA_000214665.1	5051681	51.31	chromosome:NC_015572.1/CP002738.1
1447	Methylomonas sp. DH-1	DH-1	Proteobacteria	Gammaproteobacteria	GCA_001644685.1	4849532	56.4701	chromosome:NZ_CP014360.1/CP014360.1
1448	Methylophaga frappieri	JAM7	Proteobacteria	Gammaproteobacteria	GCA_000260965.1	2697465	47.7974	chromosome:NC_017856.1/CP003380.1
1449	Methylophaga nitratireducenticrescens	JAM1	Proteobacteria	Gammaproteobacteria	GCA_000260985.2	3137191	44.7486	chromosome:NC_017857.2/CP003390.2
1450	Methylophilus sp. TWE2	TWE2	Proteobacteria	Betaproteobacteria	GCA_001183865.1	3079044	49.539	chromosome:NZ_CP012020.1/CP012020.1
1451	Methylotenera mobilis JLW8	JLW8	Proteobacteria	Betaproteobacteria	GCA_000023705.1	2547570	45.5102	chromosome:NC_012968.1/CP001672.1
1452	Methylotenera versatilis 301	301	Proteobacteria	Betaproteobacteria	GCA_000093025.1	3059871	42.6351	chromosome:NC_014207.1/CP002056.1
1453	Methyloversatilis sp. RAC08	RAC08	Proteobacteria	Betaproteobacteria	GCA_001713355.1	3937190	65.022	chromosome:NZ_CP016448.1/CP016448.1
1454	Methylovorus glucosetrophus SIP3-4	SIP3-4	Proteobacteria	Betaproteobacteria	GCA_000023745.1	2995511	54.8604	chromosome:NC_012969.1/CP001674.1
1455	Methylovorus sp. MP688	MP688	Proteobacteria	Betaproteobacteria	GCA_000183115.1	2862391	55.4381	chromosome:NC_014733.1/CP002252.1
1456	Micavibrio aeruginosavorus ARL-13	ARL-13	Proteobacteria	Alphaproteobacteria	GCA_000226315.1	2481983	54.713	chromosome:NC_016026.1/CP002382.1
1457	Microbacterium aurum	KACC 15219	Terrabacteria group	Actinobacteria	GCA_001974985.1	3424892	69.8985	chromosome:NZ_CP018762.1/CP018762.1
1458	Microbacterium chocolatum	SIT 101	Terrabacteria group	Actinobacteria	GCA_001652465.1	3117902	69.9743	chromosome:NZ_CP015810.1/CP015810.1
1459	Microbacterium paludicola	CC3	Terrabacteria group	Actinobacteria	GCA_001887285.1	3410829	70.0957	chromosome:NZ_CP018134.1/CP018134.1
1460	Microbacterium sp. 1.5R	1.5R	Terrabacteria group	Actinobacteria	GCA_001889265.1	3620317	68.1413	chromosome:NZ_CP018151.1/CP018151.1
1461	Microbacterium sp. BH-3-3-3	BH-3-3-3	Terrabacteria group	Actinobacteria	GCA_001792815.1	3508491	70.4701	chromosome:NZ_CP017674.1/CP017674.1
1462	Microbacterium sp. CGR1	CGR1	Terrabacteria group	Actinobacteria	GCA_001266755.1	3634864	68.0383	chromosome:NZ_CP012299.1/CP012299.1
1463	Microbacterium sp. No. 7	No. 7	Terrabacteria group	Actinobacteria	GCA_001314225.1	4599046	71.2337	chromosome:NZ_CP012697.1/CP012697.1
1464	Microbacterium sp. PAMC 28756	HSR44	Terrabacteria group	Actinobacteria	GCA_001558975.1	3539061	70.3955	chromosome:NZ_CP014313.1/CP014313.1
1465	Microbacterium sp. XT11	XT11	Terrabacteria group	Actinobacteria	GCA_001513675.1	3475315	69.3916	chromosome:NZ_CP013859.1/CP013859.1
1466	Microbacterium testaceum StLB037	StLB037	Terrabacteria group	Actinobacteria	GCA_000202635.1	3982034	70.2784	chromosome:NC_015125.1/AP012052.1
1467	Microbulbifer agarilyticus	GP101	Proteobacteria	Gammaproteobacteria	GCA_001999945.1	4255625	55.4405	chromosome:NZ_CP019650.1/CP019650.1
1468	Microbulbifer sp. CCB-MM1	CCB-MM1	Proteobacteria	Gammaproteobacteria	GCA_001750105.1	3864326	58.8511	chromosome:NZ_CP014143.1/CP014143.1
1469	Microbulbifer thermotolerans	DAU221	Proteobacteria	Gammaproteobacteria	GCA_001617625.1	3938396	56.5686	chromosome:NZ_CP014864.1/CP014864.1
1470	Micrococcus luteus NCTC 2665	NCTC 2665	Terrabacteria group	Actinobacteria	GCA_000023205.1	2501097	72.9952	chromosome:NC_012803.1/CP001628.1
1471	Microcoleus sp. PCC 7113	PCC 7113	Terrabacteria group	Cyanobacteria/Melainabacteria group	GCA_000317515.1	7470429	46.2148	chromosome:NC_019738.1/CP003630.1
1472	Microcystis aeruginosa NIES-2481	NIES-2481	Terrabacteria group	Cyanobacteria/Melainabacteria group	GCA_001704955.1	4293006	42.9111	chromosome:NZ_CP012375.1/CP012375.1
1473	Microcystis panniformis FACHB-1757	FACHB-1757	Terrabacteria group	Cyanobacteria/Melainabacteria group	GCA_001264245.1	5686839	42.3546	chromosome:NZ_CP011339.1/CP011339.1
1474	Microlunatus phosphovorus NM-1	NM-1	Terrabacteria group	Actinobacteria	GCA_000270245.1	5683123	67.2675	chromosome:NC_015635.1/AP012204.1
1475	Micromonospora aurantiaca ATCC 27029	ATCC 27029	Terrabacteria group	Actinobacteria	GCA_000145235.1	7025559	72.8221	chromosome:NC_014391.1/CP002162.1
1476	Micromonospora sp. L5	L5	Terrabacteria group	Actinobacteria	GCA_000177655.2	6962533	72.8375	chromosome:NC_014815.1/CP002399.1
1477	Microterricola viridarii	ERGS5:02	Terrabacteria group	Actinobacteria	GCA_001542775.1	3689726	68.6985	chromosome:NZ_CP014145.1/CP014145.1
1478	Minicystis rosea	DSM 24000	Proteobacteria	delta/epsilon subdivisions	GCA_001931535.1	16040666	69.1023	chromosome:CP016211.1
1479	Mitsuaria sp. 7	7	Proteobacteria	Betaproteobacteria	GCA_001653795.1	5822419	68.3438	chromosome:NZ_CP011514.1/CP011514.1
1480	Mobiluncus curtisii ATCC 43063	ATCC 43063	Terrabacteria group	Actinobacteria	GCA_000196535.1	2146480	55.4133	chromosome:NC_014246.1/CP001992.1
1481	Modestobacter marinus	BC501	Terrabacteria group	Actinobacteria	GCA_000306785.1	5575517	74.1311	chromosome:NC_017955.1/FO203431.1
1482	Moorea producens PAL-8-15-08-1	PAL-8-15-08-1	Terrabacteria group	Cyanobacteria/Melainabacteria group	GCA_001767235.1	9673108	43.5185	chromosome:NZ_CP017599.1/CP017599.1
1483	Moorella thermoacetica	DSM 521	Terrabacteria group	Firmicutes	GCA_001267405.1	2527564	55.9451	chromosome:NZ_CP012369.1/CP012369.1
1484	Moraxella bovoculi	58069	Proteobacteria	Gammaproteobacteria	GCA_000988605.1	2193308	45.5156	chromosome:CP011374.1
1485	Moraxella catarrhalis	25240	Proteobacteria	Gammaproteobacteria	GCA_000740455.1	1941566	41.4854	chromosome:NZ_CP008804.1/CP008804.1
1486	Moraxella osloensis	CCUG 350	Proteobacteria	Gammaproteobacteria	GCA_001553955.1	2434688	43.8541	chromosome:NZ_CP014234.1/CP014234.1
1487	Moraxella ovis	199/55	Proteobacteria	Gammaproteobacteria	GCA_001636015.1	2265514	45.3563	chromosome:NZ_CP011158.1/CP011158.1
1488	Morganella morganii	FDAARGOS_172	Proteobacteria	Gammaproteobacteria	GCA_001558895.1	3908044	50.99	chromosome:NZ_CP014026.1/CP014026.1
1489	Moritella viscosa		Proteobacteria	Gammaproteobacteria	GCA_000953735.1	5086074	39.4407	chromosome 1:NZ_LN554852.1/LN554852.1
1490	Mucilaginibacter sp. PAMC 26640	PAMC 26640	FCB group	Bacteroidetes/Chlorobi group	GCA_001596135.1	5611374	43.3246	chromosome:NZ_CP014773.1/CP014773.1
1491	Mucinivorans hirudinis		FCB group	Bacteroidetes/Chlorobi group	GCA_000723505.1	3149227	44.8992	chromosome I:NZ_HG934468.1/HG934468.1
1492	Murdochiella sp. Marseille-P2341	Marseille-P2341	Terrabacteria group	Firmicutes	GCA_900119705.1	1671491	49.4785	chromosome contig00001:NZ_LT632322.1/LT632322.1
1493	Muricauda lutaonensis	CC-HSB-11	FCB group	Bacteroidetes/Chlorobi group	GCA_000963865.1	3274259	44.9687	chromosome:NZ_CP011071.1/CP011071.1
1494	Muricauda ruestringensis DSM 13258	DSM 13258	FCB group	Bacteroidetes/Chlorobi group	GCA_000224085.1	3842422	41.358	chromosome:NC_015945.1/CP002999.1
1495	Mycobacterium abscessus	FLAC003	Terrabacteria group	Actinobacteria	GCA_001606195.1	4826045	64.1495	chromosome:NZ_CP014950.1/CP014950.1
1496	Mycobacterium africanum GM041182	GM041182	Terrabacteria group	Actinobacteria	GCA_000253355.1	4389314	65.5884	chromosome:NC_015758.1/FR878060.1
1497	Mycobacterium avium	RCAD0278	Terrabacteria group	Actinobacteria	GCA_001683455.1	4953610	69.2942	chromosome:NZ_CP016396.1/CP016396.1
1498	Mycobacterium bovis	ATCC BAA-935	Terrabacteria group	Actinobacteria	GCA_000758245.1	4358088	65.6134	chromosome:NZ_CP009449.1/CP009449.1
1499	Mycobacterium canettii CIPT 140010059	CIPT 140010059	Terrabacteria group	Actinobacteria	GCA_000253375.1	4482059	65.6223	chromosome:NC_015848.1/HE572590.1
1500	Mycobacterium chelonae CCUG 47445	CCUG 47445	Terrabacteria group	Actinobacteria	GCA_001632805.1	5029817	63.9202	chromosome:NZ_CP007220.1/CP007220.1
1501	Mycobacterium chimaera	AH16	Terrabacteria group	Actinobacteria	GCA_001750065.2	5852822	67.8022	chromosome:NZ_CP012885.2/CP012885.2
1502	Mycobacterium chubuense NBB4	NBB4	Terrabacteria group	Actinobacteria	GCA_000266905.1	5583723	68.6857	chromosome:NC_018027.1/CP003053.1
1503	Mycobacterium fortuitum	CT6	Terrabacteria group	Actinobacteria	GCA_001307545.1	6254616	66.2199	chromosome:NZ_CP011269.1/CP011269.1
1504	Mycobacterium gilvum PYR-GCK	PYR-GCK	Terrabacteria group	Actinobacteria	GCA_000016365.1	5619607	67.9166	chromosome:NC_009338.1/CP000656.1
1505	Mycobacterium goodii	X7B	Terrabacteria group	Actinobacteria	GCA_001187505.1	7105933	67.5719	chromosome:NZ_CP012150.1/CP012150.1
1506	Mycobacterium haemophilum DSM 44634	ATCC 29548	Terrabacteria group	Actinobacteria	GCA_000340435.3	4235765	63.948	chromosome:NZ_CP011883.2/CP011883.2
1507	Mycobacterium immunogenum	FLAC016	Terrabacteria group	Actinobacteria	GCA_001677135.1	5604845	64.2631	chromosome:NZ_CP016189.1/CP016189.1
1508	Mycobacterium indicus pranii MTCC 9506	MTCC 9506	Terrabacteria group	Actinobacteria	GCA_000298095.1	5589007	68.0281	chromosome:NC_018612.1/CP002275.1
1509	Mycobacterium intracellulare ATCC 13950	ATCC 13950	Terrabacteria group	Actinobacteria	GCA_000277125.1	5402402	68.1008	chromosome:NC_016946.1/CP003322.1
1510	Mycobacterium kansasii ATCC 12478	ATCC 12478	Terrabacteria group	Actinobacteria	GCA_000157895.2	6432277	66.2395	chromosome:NC_022663.1/CP006835.1
1511	Mycobacterium leprae TN	TN	Terrabacteria group	Actinobacteria	GCA_000195855.1	3268203	57.7967	chromosome:NC_002677.1/AL450380.1
1512	Mycobacterium liflandii 128FXT	128FXT	Terrabacteria group	Actinobacteria	GCA_000026445.2	6208955	65.615	chromosome:NC_020133.1/CP003899.1
1513	Mycobacterium litorale	F4	Terrabacteria group	Actinobacteria	GCA_002007745.1	6103712	67.3537	chromosome:NZ_CP019882.1/CP019882.1
1514	Mycobacterium marinum M	M	Terrabacteria group	Actinobacteria	GCA_000018345.1	6636827	65.7266	chromosome:NC_010612.1/CP000854.1
1515	Mycobacterium microti	12	Terrabacteria group	Actinobacteria	GCA_001544815.1	4370115	65.6294	chromosome:CP010333.1
1516	Mycobacterium neoaurum VKM Ac-1815D	VKM Ac-1815D	Terrabacteria group	Actinobacteria	GCA_000317305.3	5421267	66.8854	chromosome:NC_023036.2/CP006936.2
1517	Mycobacterium paraintracellulare	MOTT64	Terrabacteria group	Actinobacteria	GCA_000276825.1	5501090	68.0748	chromosome:NC_016948.1/CP003324.1
1518	Mycobacterium phlei	CCUG 21000	Terrabacteria group	Actinobacteria	GCA_001583415.1	5349645	69.4396	chromosome:NZ_CP014475.1/CP014475.1
1519	Mycobacterium rhodesiae NBB3	NBB3	Terrabacteria group	Actinobacteria	GCA_000230895.3	6415739	65.4905	chromosome:NC_016604.1/CP003169.1
1520	Mycobacterium sinense	JDM601	Terrabacteria group	Actinobacteria	GCA_000214155.1	4643668	68.3722	chromosome:NC_015576.1/CP002329.1
1521	Mycobacterium smegmatis	INHR1	Terrabacteria group	Actinobacteria	GCA_000767665.1	6988337	67.403	chromosome:NZ_CP009495.1/CP009495.1
1522	Mycobacterium sp. djl-10	djl-10	Terrabacteria group	Actinobacteria	GCA_001695755.1	6395946	67.9373	chromosome:NZ_CP016640.1/CP016640.1
1523	Mycobacterium sp. EPa45	EPa45	Terrabacteria group	Actinobacteria	GCA_001021385.1	6177406	66.3514	chromosome:NZ_CP011773.1/CP011773.1
1524	Mycobacterium sp. JLS	JLS	Terrabacteria group	Actinobacteria	GCA_000016005.1	6048425	68.3564	chromosome:NC_009077.1/CP000580.1
1525	Mycobacterium sp. JS623	JS623	Terrabacteria group	Actinobacteria	GCA_000328565.1	6464916	65.0735	chromosome:NC_019966.1/CP003078.1
1526	Mycobacterium sp. KMS	KMS	Terrabacteria group	Actinobacteria	GCA_000015405.1	5737227	68.4377	chromosome:NC_008705.1/CP000518.1
1527	Mycobacterium sp. MCS	MCS	Terrabacteria group	Actinobacteria	GCA_000014165.1	5705448	68.4534	chromosome:NC_008146.1/CP000384.1
1528	Mycobacterium sp. MOTT36Y	MOTT36Y	Terrabacteria group	Actinobacteria	GCA_000262165.1	5613626	67.9129	chromosome:NC_017904.1/CP003491.1
1529	Mycobacterium sp. NRRL B-3805	NRRL B-3805	Terrabacteria group	Actinobacteria	GCA_001580405.1	5421338	66.8855	chromosome:NZ_CP011022.1/CP011022.1
1530	Mycobacterium sp. QIA-37	QIA-37	Terrabacteria group	Actinobacteria	GCA_001611855.1	4855372	64.1428	chromosome:NZ_CP010071.1/CP010071.1
1531	Mycobacterium sp. VKM Ac-1817D	VKM Ac-1817D	Terrabacteria group	Actinobacteria	GCA_000416365.2	6324222	66.1969	chromosome:NZ_CP009914.1/CP009914.1
1532	Mycobacterium sp. WY10	WY10	Terrabacteria group	Actinobacteria	GCA_001886515.1	6041408	66.4704	chromosome:NZ_CP018043.1/CP018043.1
1533	Mycobacterium sp. YC-RL4	YC-RL4	Terrabacteria group	Actinobacteria	GCA_001644575.1	5801417	67.4778	chromosome:NZ_CP015596.1/CP015596.1
1534	Mycobacterium tuberculosis	KIT87190	Terrabacteria group	Actinobacteria	GCA_000706665.1	4410788	65.6132	chromosome:NZ_CP007809.1/CP007809.1
1535	Mycobacterium ulcerans Agy99	Agy99	Terrabacteria group	Actinobacteria	GCA_000013925.1	5631606	65.4727	chromosome:CP000325.1
1536	Mycobacterium vaccae 95051	95051	Terrabacteria group	Actinobacteria	GCA_001655245.1	6235754	68.5863	chromosome:NZ_CP011491.1/CP011491.1
1537	Mycobacterium vanbaalenii PYR-1	PYR-1	Terrabacteria group	Actinobacteria	GCA_000015305.1	6491865	67.7931	chromosome:NC_008726.1/CP000511.1
1538	Mycobacterium yongonense 05-1390	05-1390	Terrabacteria group	Actinobacteria	GCA_000418535.2	5521023	67.9507	chromosome:NC_021715.1/CP003347.1
1539	Mycoplasma agalactiae	5632	Terrabacteria group	Tenericutes	GCA_000089865.1	1006702	29.6241	chromosome:NC_013948.1/FP671138.1
1540	Mycoplasma arginini	HAZ145_1	Terrabacteria group	Tenericutes	GCA_001547975.1	678592	26.3773	chromosome Unknown:NZ_AP014657.1/AP014657.1
1541	Mycoplasma arthritidis 158L3-1	158L3-1	Terrabacteria group	Tenericutes	GCA_000020065.1	820453	30.7095	chromosome:NC_011025.1/CP001047.1
1542	Mycoplasma bovis	NM 2012	Terrabacteria group	Tenericutes	GCA_001043135.1	990348	29.2935	chromosome:NZ_CP011348.1/CP011348.1
1543	Mycoplasma bovoculi M165/69	M165/69	Terrabacteria group	Tenericutes	GCA_000524555.1	760240	28.2166	chromosome:NZ_CP007154.1/CP007154.1
1544	Mycoplasma californicum	ST-6	Terrabacteria group	Tenericutes	GCA_000695835.1	793841	30.829	chromosome:NZ_CP007521.1/CP007521.1
1545	Mycoplasma canadense	HAZ360_1	Terrabacteria group	Tenericutes	GCA_000828855.1	693241	24.3435	chromosome:NZ_AP014631.1/AP014631.1
1546	Mycoplasma canis	LV	Terrabacteria group	Tenericutes	GCA_000988065.1	968791	27.0134	chromosome:NZ_CP011368.1/CP011368.1
1547	Mycoplasma capricolum subsp. capripneumoniae M1601	M1601	Terrabacteria group	Tenericutes	GCA_000192395.2	1016707	23.6722	chromosome:NZ_CP017125.1/CP017125.1
1548	Mycoplasma crocodyli MP145	MP145	Terrabacteria group	Tenericutes	GCA_000025845.1	934379	26.9537	chromosome:NC_014014.1/CP001991.1
1549	Mycoplasma cynos C142	C142	Terrabacteria group	Tenericutes	GCA_000328725.1	998123	25.7004	chromosome:NC_019949.1/HF559394.1
1550	Mycoplasma dispar	ATCC 27140	Terrabacteria group	Tenericutes	GCA_000941075.1	1084449	29.0402	chromosome:NZ_CP007229.1/CP007229.1
1551	Mycoplasma fermentans M64	M64	Terrabacteria group	Tenericutes	GCA_000186005.1	1118751	26.8595	chromosome:NC_014921.1/CP002458.1
1552	Mycoplasma flocculare ATCC 27399	Ms42	Terrabacteria group	Tenericutes	GCA_000815065.1	778866	28.958	chromosome:NZ_CP007585.1/CP007585.1
1553	Mycoplasma gallinaceum	B2096 8B	Terrabacteria group	Tenericutes	GCA_000965765.1	845307	28.3755	chromosome:CP011021.1
1554	Mycoplasma gallisepticum CA06_2006.052-5-2P	CA06_2006.052-5-2P	Terrabacteria group	Tenericutes	GCA_000286795.1	976412	31.6319	chromosome:NC_018412.1/CP003512.1
1555	Mycoplasma genitalium M6320	M6320	Terrabacteria group	Tenericutes	GCA_000292485.1	579796	31.6767	chromosome:NC_018497.1/CP003772.1
1556	Mycoplasma haemocanis str. Illinois	Illinois	Terrabacteria group	Tenericutes	GCA_000238995.1	919992	35.3336	chromosome:NC_016638.1/CP003199.1
1557	Mycoplasma haemofelis Ohio2	Ohio2	Terrabacteria group	Tenericutes	GCA_000186985.3	1155937	38.8128	chromosome:NC_017520.1/CP002808.1
1558	Mycoplasma hominis ATCC 23114	ATCC 23114	Terrabacteria group	Tenericutes	GCA_000085865.1	665445	27.1182	chromosome:NC_013511.1/FP236530.1
1559	Mycoplasma hyopneumoniae J	J	Terrabacteria group	Tenericutes	GCA_000008205.1	897405	28.5222	chromosome:NC_007295.1/AE017243.1
1560	Mycoplasma hyorhinis SK76	SK76	Terrabacteria group	Tenericutes	GCA_000313635.1	836897	25.892	chromosome:NC_019552.1/CP003914.1
1561	Mycoplasma leachii PG50	PG50	Terrabacteria group	Tenericutes	GCA_000183365.1	1008951	23.7505	chromosome:NC_014751.1/CP002108.1
1562	Mycoplasma mobile 163K	163K	Terrabacteria group	Tenericutes	GCA_000008365.1	777079	24.9513	chromosome:NC_006908.1/AE017308.1
1563	Mycoplasma mycoides subsp. mycoides SC str. PG1	PG1	Terrabacteria group	Tenericutes	GCA_000011445.1	1211703	23.9656	chromosome:NC_005364.2/BX293980.2
1564	Mycoplasma ovis str. Michigan	Michigan	Terrabacteria group	Tenericutes	GCA_000508245.1	702511	31.6925	chromosome:NC_023062.1/CP006935.1
1565	Mycoplasma parvum str. Indiana	Indiana	Terrabacteria group	Tenericutes	GCA_000477415.1	564395	26.9751	chromosome:NC_022575.1/CP006771.1
1566	Mycoplasma penetrans HF-2	HF-2	Terrabacteria group	Tenericutes	GCA_000011225.1	1358633	25.7175	chromosome:NC_004432.1/BA000026.2
1567	Mycoplasma pneumoniae	M2192	Terrabacteria group	Tenericutes	GCA_001272875.1	817169	39.9783	chromosome:NZ_CP010548.1/CP010548.1
1568	Mycoplasma pullorum	B359_6	Terrabacteria group	Tenericutes	GCA_001900245.1	1007172	29.0701	chromosome:NZ_CP017813.1/CP017813.1
1569	Mycoplasma pulmonis UAB CTIP	UAB CTIP	Terrabacteria group	Tenericutes	GCA_000195875.1	963879	26.6365	chromosome:NC_002771.1/AL445566.1
1570	Mycoplasma putrefaciens KS1	KS1	Terrabacteria group	Tenericutes	GCA_000224105.1	832603	26.9392	chromosome:NC_015946.1/CP003021.1
1571	Mycoplasma sp. (ex Biomphalaria glabrata)		Terrabacteria group	Tenericutes	GCA_001484045.1	647830	28.49	chromosome:CP013128.1
1572	Mycoplasma suis str. Illinois	Illinois	Terrabacteria group	Tenericutes	GCA_000179035.2	742431	31.0762	chromosome:NC_015155.1/CP002525.1
1573	Mycoplasma synoviae ATCC 25204	WVU1853	Terrabacteria group	Tenericutes	GCA_000969765.1	846495	28.3449	chromosome:NZ_CP011096.1/CP011096.1
1574	Mycoplasma wenyonii str. Massachusetts	Massachusetts	Terrabacteria group	Tenericutes	GCA_000277795.1	650228	33.9223	chromosome:NC_018149.1/CP003703.1
1575	Mycoplasma yeatsii GM274B	GM274B	Terrabacteria group	Tenericutes	GCA_000875755.1	895051	25.7356	chromosome:NZ_CP007520.1/CP007520.1
1576	Myroides odoratimimus	PR63039	FCB group	Bacteroidetes/Chlorobi group	GCA_001481655.1	4366950	34.1869	chromosome:NZ_CP013690.1/CP013690.1
1577	Myroides profundi	D25	FCB group	Bacteroidetes/Chlorobi group	GCA_000833025.1	4064534	33.8458	chromosome:NZ_CP010817.1/CP010817.1
1578	Myroides sp. A21	A21	FCB group	Bacteroidetes/Chlorobi group	GCA_000807225.1	4155464	34.0794	chromosome:NZ_CP010327.1/CP010327.1
1579	Myroides sp. ZB35	ZB35	FCB group	Bacteroidetes/Chlorobi group	GCA_001865835.1	4065010	34.1342	chromosome:NZ_CP017769.1/CP017769.1
1580	Myxococcus fulvus 124B02	124B02	Proteobacteria	delta/epsilon subdivisions	GCA_000988565.1	11048835	69.9627	chromosome:NZ_CP006003.1/CP006003.1
1581	Myxococcus hansupus	mixupus	Proteobacteria	delta/epsilon subdivisions	GCA_000280925.3	9490432	69.1669	chromosome:NZ_CP012109.1/CP012109.1
1582	Myxococcus stipitatus DSM 14675	DSM 14675	Proteobacteria	delta/epsilon subdivisions	GCA_000331735.1	10350586	69.1922	chromosome:NC_020126.1/CP004025.1
1583	Myxococcus xanthus DK 1622	DK 1622	Proteobacteria	delta/epsilon subdivisions	GCA_000012685.1	9139763	68.8912	chromosome:NC_008095.1/CP000113.1
1584	Nakamurella multipartita DSM 44233	DSM 44233	Terrabacteria group	Actinobacteria	GCA_000024365.1	6060298	70.9165	chromosome:NC_013235.1/CP001737.1
1585	Natranaerobius thermophilus JW/NM-WN-LF	JW/NM-WN-LF	Terrabacteria group	Firmicutes	GCA_000020005.1	3165557	36.3223	chromosome:NC_010718.1/CP001034.1
1586	Nautilia profundicola AmH	AmH	Proteobacteria	delta/epsilon subdivisions	GCA_000021725.1	1676444	33.5075	chromosome:NC_012115.1/CP001279.1
1587	Ndongobacter massiliensis	Marseille-P3170	Terrabacteria group	Firmicutes	GCA_900120375.1	1864878	49.6948	chromosome contig00001:NZ_LT635480.1/LT635480.1
1588	Negativicoccus massiliensis	AT7	Terrabacteria group	Firmicutes	GCA_900155405.1	1360589	51.1354	chromosome contig00001:NZ_LT700188.1/LT700188.1
1589	Neisseria elongata subsp. glycolytica ATCC 29315	ATCC 29315	Proteobacteria	Betaproteobacteria	GCA_000818035.1	2256647	54.2596	chromosome:NZ_CP007726.1/CP007726.1
1590	Neisseria gonorrhoeae	FA19	Proteobacteria	Betaproteobacteria	GCA_001047225.1	2232367	52.3849	chromosome:NZ_CP012026.1/CP012026.1
1591	Neisseria lactamica 020-06	020-06	Proteobacteria	Betaproteobacteria	GCA_000196295.1	2220606	52.275	chromosome:NC_014752.1/FN995097.1
1592	Neisseria meningitidis	510612	Proteobacteria	Betaproteobacteria	GCA_000626595.1	2188020	51.8335	chromosome:NZ_CP007524.1/CP007524.1
1593	Neisseria sicca	FDAARGOS_260	Proteobacteria	Betaproteobacteria	GCA_002073715.1	2783913	50.9493	chromosome:CP020452.1
1594	Neisseria weaveri	NCTC13585	Proteobacteria	Betaproteobacteria	GCA_900086555.1	2188497	49.0042	chromosome 1:NZ_LT571436.1/LT571436.1
1595	Neoasaia chiangmaiensis	NBRC 101099	Proteobacteria	Alphaproteobacteria	GCA_002005465.1	3407860	61.5038	chromosome:NZ_CP014691.1/CP014691.1
1596	Neomicrococcus aestuarii	B18	Terrabacteria group	Actinobacteria	GCA_001887245.1	2667837	59.1462	chromosome:NZ_CP018135.1/CP018135.1
1597	Neorhizobium galegae bv. officinalis bv. officinalis str. HAMBI 1141	HAMBI 1141	Proteobacteria	Alphaproteobacteria	GCA_000731295.1	4599166	61.6423	chromosome I:NZ_HG938355.1/HG938355.1
1598	Neorickettsia helminthoeca str. Oregon	Oregon	Proteobacteria	Alphaproteobacteria	GCA_000632985.1	884232	41.6931	chromosome:NZ_CP007481.1/CP007481.1
1599	Neorickettsia risticii str. Illinois	Illinois	Proteobacteria	Alphaproteobacteria	GCA_000022525.1	879977	41.2713	chromosome:NC_013009.1/CP001431.1
1600	Neorickettsia sennetsu str. Miyayama	Miyayama	Proteobacteria	Alphaproteobacteria	GCA_000013165.1	859006	41.0843	chromosome:NC_007798.1/CP000237.1
1601	Niabella ginsenosidivorans	BS26	FCB group	Bacteroidetes/Chlorobi group	GCA_001654455.1	5627734	44.484	chromosome:NZ_CP015772.1/CP015772.1
1602	Niabella soli DSM 19437	JS13-8; DSM 19437	FCB group	Bacteroidetes/Chlorobi group	GCA_000243115.3	4697343	45.2375	chromosome:NZ_CP007035.1/CP007035.1
1603	Niastella koreensis GR20-10	GR20-10	FCB group	Bacteroidetes/Chlorobi group	GCA_000246855.1	9033684	44.8697	chromosome:NC_016609.1/CP003178.1
1604	Nitratifractor salsuginis DSM 16511	DSM 16511	Proteobacteria	delta/epsilon subdivisions	GCA_000186245.1	2101285	53.9119	chromosome:NC_014935.1/CP002452.1
1605	Nitratireductor basaltis	RR3-28	Proteobacteria	Alphaproteobacteria	GCA_001953055.1	3357577	58.5909	chromosome:NZ_CP019044.1/CP019044.1
1606	Nitratiruptor sp. SB155-2	SB155-2	Proteobacteria	delta/epsilon subdivisions	GCA_000010325.1	1877931	39.6886	chromosome:NC_009662.1/AP009178.1
1607	Nitrobacter hamburgensis X14	X14	Proteobacteria	Alphaproteobacteria	GCA_000013885.1	4406967	61.7138	chromosome:NC_007964.1/CP000319.1
1608	Nitrobacter winogradskyi Nb-255	Nb-255	Proteobacteria	Alphaproteobacteria	GCA_000012725.1	3402093	62.049	chromosome:NC_007406.1/CP000115.1
1609	Nitrosococcus halophilus Nc 4	Nc 4	Proteobacteria	Gammaproteobacteria	GCA_000024725.1	4079427	51.584	chromosome:NC_013960.1/CP001798.1
1610	Nitrosococcus oceani ATCC 19707	ATCC 19707	Proteobacteria	Gammaproteobacteria	GCA_000012805.1	3481691	50.3176	chromosome:NC_007484.1/CP000127.1
1611	Nitrosococcus watsonii C-113	C-113	Proteobacteria	Gammaproteobacteria	GCA_000143085.1	3328570	50.1175	chromosome:NC_014315.1/CP002086.1
1612	Nitrosomonas communis	Nm2	Proteobacteria	Betaproteobacteria	GCA_001007935.1	4067838	44.7318	chromosome:NZ_CP011451.1/CP011451.1
1613	Nitrosomonas europaea ATCC 19718	ATCC 19718	Proteobacteria	Betaproteobacteria	GCA_000009145.1	2812094	50.7182	chromosome:NC_004757.1/AL954747.1
1614	Nitrosomonas eutropha C91	C91	Proteobacteria	Betaproteobacteria	GCA_000014765.1	2661057	48.4863	chromosome:NC_008344.1/CP000450.1
1615	Nitrosomonas sp. AL212	AL212	Proteobacteria	Betaproteobacteria	GCA_000175095.2	3180526	44.8351	chromosome:NC_015222.1/CP002552.1
1616	Nitrosomonas sp. Is79A3	Is79A3	Proteobacteria	Betaproteobacteria	GCA_000219585.1	3783444	45.4431	chromosome:NC_015731.1/CP002876.1
1617	Nitrosomonas ureae	Nm10	Proteobacteria	Betaproteobacteria	GCA_001455205.1	3307820	44.4832	chromosome:NZ_CP013341.1/CP013341.1
1618	Nitrosospira briensis C-128	C-128	Proteobacteria	Betaproteobacteria	GCA_000619905.2	3210113	53.2531	chromosome:NZ_CP012371.1/CP012371.1
1619	Nitrosospira multiformis ATCC 25196	ATCC 25196	Proteobacteria	Betaproteobacteria	GCA_000196355.1	3184243	53.9426	chromosome:NC_007614.1/CP000103.1
1620	Nitrospira defluvii		Nitrospirae	Nitrospira	GCA_000196815.1	4317083	59.0266	chromosome:NC_014355.1/FP929003.1
1621	Nitrospira moscoviensis	NSP M-1	Nitrospirae	Nitrospira	GCA_001273775.1	4589485	61.987	chromosome:NZ_CP011801.1/CP011801.1
1622	Nocardia brasiliensis ATCC 700358	HUJEG-1	Terrabacteria group	Actinobacteria	GCA_000250675.3	9436348	68.0471	chromosome:NC_018681.1/CP003876.1
1623	Nocardia cyriacigeorgica GUH-2	GUH-2	Terrabacteria group	Actinobacteria	GCA_000284035.1	6194645	68.3661	chromosome:NC_016887.1/FO082843.1
1624	Nocardia farcinica IFM 10152	IFM 10152	Terrabacteria group	Actinobacteria	GCA_000009805.1	6021225	70.8334	chromosome:NC_006361.1/AP006618.1
1625	Nocardia nova SH22a	SH22a	Terrabacteria group	Actinobacteria	GCA_000523235.1	8348532	67.7702	chromosome:NZ_CP006850.1/CP006850.1
1626	Nocardia seriolae	EM150506	Terrabacteria group	Actinobacteria	GCA_001865855.1	8304518	68.0803	chromosome:NZ_CP017839.1/CP017839.1
1627	Nocardia soli	Y48	Terrabacteria group	Actinobacteria	GCA_001886715.1	7310115	68.0864	chromosome:NZ_CP018082.1/CP018082.1
1628	Nocardioides dokdonensis FR1436	FR1436	Terrabacteria group	Actinobacteria	GCA_001653335.1	4376707	72.2559	chromosome:NZ_CP015079.1/CP015079.1
1629	Nocardioides sp. JS614	JS614	Terrabacteria group	Actinobacteria	GCA_000015265.1	4985871	71.652	chromosome:NC_008699.1/CP000509.1
1630	Nocardiopsis alba ATCC BAA-2165	ATCC BAA-2165	Terrabacteria group	Actinobacteria	GCA_000294515.1	5848211	69.6499	chromosome:NC_018524.1/CP003788.1
1631	Nocardiopsis dassonvillei	NOCA502F	Terrabacteria group	Actinobacteria	GCA_001877055.1	6585441	72.7387	chromosome:NZ_CP017965.1/CP017965.1
1632	Nonlabens dokdonensis DSW-6	DSW-6	FCB group	Bacteroidetes/Chlorobi group	GCA_000332115.1	3914632	35.3153	chromosome:NC_020156.1/CP001397.1
1633	Nonlabens sp. MIC269	MIC269	FCB group	Bacteroidetes/Chlorobi group	GCA_001430865.1	2884293	35.4514	chromosome:NZ_CP011373.1/CP011373.1
1634	Nonomuraea sp. ATCC 55076	ATCC 55076	Terrabacteria group	Actinobacteria	GCA_002057455.1	13047416	71.8087	chromosome:NZ_CP017717.1/CP017717.1
1635	'Nostoc azollae' 0708	708	Terrabacteria group	Cyanobacteria/Melainabacteria group	GCA_000196515.1	5354700	38.4486	chromosome:NC_014248.1/CP002059.1
1636	Nostoc punctiforme PCC 73102	ATCC 29133; PCC 73102	Terrabacteria group	Cyanobacteria/Melainabacteria group	GCA_000020025.1	8234322	41.415	chromosome:NC_010628.1/CP001037.1
1637	Nostoc sp. NIES-3756	NIES-3756	Terrabacteria group	Cyanobacteria/Melainabacteria group	GCA_001548375.1	6463965	40.6308	chromosome Unknown:NZ_AP017295.1/AP017295.1
1638	Nostoc sp. PCC 7107	PCC 7107	Terrabacteria group	Cyanobacteria/Melainabacteria group	GCA_000316625.1	6329823	40.3578	chromosome:NC_019676.1/CP003548.1
1639	Nostoc sp. PCC 7120	PCC 7120	Terrabacteria group	Cyanobacteria/Melainabacteria group	GCA_000009705.1	6413771	41.3475	chromosome:NC_003272.1/BA000019.2
1640	Nostoc sp. PCC 7524	PCC 7524	Terrabacteria group	Cyanobacteria/Melainabacteria group	GCA_000316645.1	6635030	41.5322	chromosome:NC_019684.1/CP003552.1
1641	Novibacillus thermophilus	SG-1	Terrabacteria group	Firmicutes	GCA_002005165.1	3629225	50.4437	chromosome:NZ_CP019699.1/CP019699.1
1642	Novosphingobium aromaticivorans DSM 12444	DSM 12444	Proteobacteria	Alphaproteobacteria	GCA_000013325.1	3561584	65.1528	chromosome:NC_007794.1/CP000248.1
1643	Novosphingobium pentaromativorans US6-1	US6-1	Proteobacteria	Alphaproteobacteria	GCA_000767465.1	3979506	63.4988	chromosome:NZ_CP009291.1/CP009291.1
1644	Novosphingobium resinovorum	SA1	Proteobacteria	Alphaproteobacteria	GCA_001742225.1	3778345	65.6279	chromosome:NZ_CP017075.1/CP017075.1
1645	Novosphingobium sp. PP1Y	PP1Y	Proteobacteria	Alphaproteobacteria	GCA_000253255.1	3911486	63.7081	chromosome:NC_015580.1/FR856862.1
1646	Obesumbacterium proteus	DSM 2777	Proteobacteria	Gammaproteobacteria	GCA_001586165.1	5011796	49.0885	chromosome:NZ_CP014608.1/CP014608.1
1647	Oblitimonas alkaliphila	D2441	Proteobacteria	Gammaproteobacteria	GCA_001267235.1	2400551	47.3368	chromosome:CP012361.1
1648	Oceanimonas sp. GK1	GK1	Proteobacteria	Gammaproteobacteria	GCA_000243075.1	3514537	61.102	chromosome:NC_016745.1/CP003171.1
1649	Oceanithermus profundus DSM 14977	DSM 14977	Terrabacteria group	Deinococcus-Thermus	GCA_000183745.1	2303940	70.0248	chromosome:NC_014761.1/CP002361.1
1650	Oceanobacillus iheyensis HTE831	HTE831	Terrabacteria group	Firmicutes	GCA_000011245.1	3630528	35.6813	chromosome:NC_004193.1/BA000028.3
1651	Ochrobactrum anthropi ATCC 49188	ATCC 49188	Proteobacteria	Alphaproteobacteria	GCA_000017405.1	4783208	56.1191	chromosome 1:NC_009667.1/CP000758.1; chromosome 2:NC_009668.1/CP000759.1
1652	Ochrobactrum pituitosum	AA2	Proteobacteria	Alphaproteobacteria	GCA_002025625.1	5135226	53.7436	chromosome 1:NZ_CP018779.1/CP018779.1; chromosome 2:NZ_CP018782.1/CP018782.1; chromosome 3:NZ_CP018780.1/CP018780.1
1653	Ochrobactrum pseudogrignonense	K8	Proteobacteria	Alphaproteobacteria	GCA_001652485.1	4992805	53.7229	chromosome 1:NZ_CP015775.1/CP015775.1; chromosome 2:NZ_CP015776.1/CP015776.1
1654	Octadecabacter antarcticus 307	307	Proteobacteria	Alphaproteobacteria	GCA_000155675.2	4812600	54.6399	chromosome:NC_020911.1/CP003740.1
1655	Octadecabacter arcticus 238	238	Proteobacteria	Alphaproteobacteria	GCA_000155735.2	5200279	55.2567	chromosome:NC_020908.1/CP003742.1
1656	Octadecabacter temperatus	SB1	Proteobacteria	Alphaproteobacteria	GCA_001187845.1	3233068	54.7172	chromosome:NZ_CP012160.1/CP012160.1
1657	Odoribacter splanchnicus DSM 20712	DSM 220712	FCB group	Bacteroidetes/Chlorobi group	GCA_000190535.1	4392288	43.3585	chromosome:NC_015160.1/CP002544.1
1658	Oenococcus oeni PSU-1	PSU-1	Terrabacteria group	Firmicutes	GCA_000014385.1	1780517	37.8889	chromosome:NC_008528.1/CP000411.1
1659	Oleispira antarctica RB-8		Proteobacteria	Gammaproteobacteria	GCA_000967895.1	4406383	42.1594	chromosome:NZ_FO203512.1/FO203512.1
1660	Oligotropha carboxidovorans OM4	OM4	Proteobacteria	Alphaproteobacteria	GCA_000218585.1	3539447	62.5122	chromosome:NC_017538.1/CP002821.1
1661	Olsenella sp. Marseille-P2300	Marseille-P2300	Terrabacteria group	Actinobacteria	GCA_900119915.1	2176737	68.081	chromosome contig00001:NZ_LT635455.1/LT635455.1
1662	Olsenella sp. oral taxon 807	F0089	Terrabacteria group	Actinobacteria	GCA_001189515.2	3213585	62.0824	chromosome:NZ_CP012069.2/CP012069.2
1663	Olsenella uli DSM 7084	DSM 7084	Terrabacteria group	Actinobacteria	GCA_000143845.1	2051896	64.6975	chromosome:NC_014363.1/CP002106.1
1664	Onion yellows phytoplasma OY-M	onion yellows	Terrabacteria group	Tenericutes	GCA_000009845.1	853092	27.7598	chromosome:NC_005303.2/AP006628.2
1665	Opitutaceae bacterium TAV5	TAV5	PVC group	Verrucomicrobia	GCA_000242935.3	7317842	63.5691	chromosome:NZ_CP007053.1/CP007053.1
1666	Opitutus terrae PB90-1	PB90-1	PVC group	Verrucomicrobia	GCA_000019965.1	5957605	65.3411	chromosome:NC_010571.1/CP001032.1
1667	Orientia tsutsugamushi str. Ikeda	Ikeda	Proteobacteria	Alphaproteobacteria	GCA_000010205.1	2008987	30.5138	chromosome:NC_010793.1/AP008981.1
1668	Ornithobacterium rhinotracheale DSM 15997	DSM 15997	FCB group	Bacteroidetes/Chlorobi group	GCA_000265465.1	2399175	37.2176	chromosome:NC_018016.1/CP003283.1
1669	Oscillatoria acuminata PCC 6304	PCC 6304	Terrabacteria group	Cyanobacteria/Melainabacteria group	GCA_000317105.1	7689443	47.6011	chromosome:NC_019693.1/CP003607.1
1670	Oscillatoria nigro-viridis PCC 7112	PCC 7112	Terrabacteria group	Cyanobacteria/Melainabacteria group	GCA_000317475.1	7479014	45.8677	chromosome:NC_019729.1/CP003614.1
1671	Oscillibacter valericigenes Sjm18-20	Sjm18-20	Terrabacteria group	Firmicutes	GCA_000283575.1	4410036	53.3212	chromosome:NC_016048.1/AP012044.1
1672	Ottowia sp. oral taxon 894	W10237	Proteobacteria	Betaproteobacteria	GCA_001262075.1	2925783	63.5926	chromosome:NZ_CP012073.1/CP012073.1
1673	Owenweeksia hongkongensis DSM 17368	DSM 17368	FCB group	Bacteroidetes/Chlorobi group	GCA_000236705.1	4000057	40.2335	chromosome:NC_016599.1/CP003156.1
1674	Paenalcaligenes hominis	15S00501	Proteobacteria	Betaproteobacteria	GCA_002005365.1	2688496	48.4123	chromosome:NZ_CP019697.1/CP019697.1
1675	Paenarthrobacter aurescens TC1	TC1; ATCC BAA-1386	Terrabacteria group	Actinobacteria	GCA_000014925.1	4597686	62.343	chromosome:NC_008711.1/CP000474.1
1676	Paenibacillus beijingensis	DSM 24997	Terrabacteria group	Firmicutes	GCA_000961095.1	5749967	52.5355	chromosome:NZ_CP011058.1/CP011058.1
1677	Paenibacillus borealis	DSM 13188	Terrabacteria group	Firmicutes	GCA_000758665.1	8156808	51.3893	chromosome:NZ_CP009285.1/CP009285.1
1678	Paenibacillus bovis	BD3526	Terrabacteria group	Firmicutes	GCA_001421015.1	5354277	47.2942	chromosome:NZ_CP013023.1/CP013023.1
1679	Paenibacillus durus	DSM 1735	Terrabacteria group	Firmicutes	GCA_000756615.1	6038347	50.8141	chromosome:NZ_CP009288.1/CP009288.1
1680	Paenibacillus graminis	DSM 15220	Terrabacteria group	Firmicutes	GCA_000758705.1	7166464	50.569	chromosome:NZ_CP009287.1/CP009287.1
1681	Paenibacillus larvae subsp. larvae	ATCC 9545	Terrabacteria group	Firmicutes	GCA_002003265.1	4289950	44.1604	chromosome:NZ_CP019687.1/CP019687.1
1682	Paenibacillus mucilaginosus KNP414	KNP414	Terrabacteria group	Firmicutes	GCA_000218915.1	8663821	58.3832	chromosome:NC_015690.1/CP002869.1
1683	Paenibacillus naphthalenovorans	32O-Y	Terrabacteria group	Firmicutes	GCA_001465255.1	5200139	49.6894	chromosome:NZ_CP013652.1/CP013652.1
1684	Paenibacillus odorifer	DSM 15391	Terrabacteria group	Firmicutes	GCA_000758725.1	6812473	44.2149	chromosome:NZ_CP009428.1/CP009428.1
1685	Paenibacillus peoriae	HS311	Terrabacteria group	Firmicutes	GCA_001272655.2	6006533	45.7199	chromosome:NZ_CP011512.1/CP011512.1
1686	Paenibacillus polymyxa	YC0573	Terrabacteria group	Firmicutes	GCA_001874425.2	6126117	45.6172	chromosome:NZ_CP017968.2/CP017968.2
1687	Paenibacillus riograndensis SBR5		Terrabacteria group	Firmicutes	GCA_000981585.1	7919576	50.9728	chromosome I:NZ_LN831776.1/LN831776.1
1688	Paenibacillus sabinae T27	T27	Terrabacteria group	Firmicutes	GCA_000612505.1	5270569	52.638	chromosome:NZ_CP004078.1/CP004078.1
1689	Paenibacillus sp. 32O-W	32O-W	Terrabacteria group	Firmicutes	GCA_001465275.1	5375858	56.336	chromosome:NZ_CP013653.1/CP013653.1
1690	Paenibacillus sp. FSL H7-0357	FSL H7-0357	Terrabacteria group	Firmicutes	GCA_000758525.1	7692748	49.1357	chromosome:NZ_CP009241.1/CP009241.1
1691	Paenibacillus sp. FSL H7-0737	FSL H7-0737	Terrabacteria group	Firmicutes	GCA_000758545.1	6765883	43.6866	chromosome:NZ_CP009279.1/CP009279.1
1692	Paenibacillus sp. FSL P4-0081	FSL P4-0081	Terrabacteria group	Firmicutes	GCA_000758565.1	8423054	51.0707	chromosome:NZ_CP009280.1/CP009280.1
1693	Paenibacillus sp. FSL R5-0345	FSL R5-0345	Terrabacteria group	Firmicutes	GCA_000758585.1	6787172	43.6579	chromosome:NZ_CP009281.1/CP009281.1
1694	Paenibacillus sp. FSL R5-0912	FSL R5-0912	Terrabacteria group	Firmicutes	GCA_000758605.1	7718525	51.0781	chromosome:NZ_CP009282.1/CP009282.1
1695	Paenibacillus sp. FSL R7-0273	FSL R7-0273	Terrabacteria group	Firmicutes	GCA_000758625.1	7288921	51.8998	chromosome:NZ_CP009283.1/CP009283.1
1696	Paenibacillus sp. FSL R7-0331	FSL R7-0331	Terrabacteria group	Firmicutes	GCA_000758645.1	6931967	51.2277	chromosome:NZ_CP009284.1/CP009284.1
1697	Paenibacillus sp. IHB B 3084	IHB B 3084	Terrabacteria group	Firmicutes	GCA_001447315.1	5508564	46.8611	chromosome:CP013203.1
1698	Paenibacillus sp. IHBB 10380	IHBB 10380	Terrabacteria group	Firmicutes	GCA_000949425.1	5770242	41.3383	chromosome:NZ_CP010976.1/CP010976.1
1699	Paenibacillus sp. JDR-2	JDR-2	Terrabacteria group	Firmicutes	GCA_000023585.1	7184930	50.2781	chromosome:NC_012914.1/CP001656.1
1700	Paenibacillus sp. LPB0068	LPB0068	Terrabacteria group	Firmicutes	GCA_001857945.1	4627176	39.9971	chromosome:NZ_CP017770.1/CP017770.1
1701	Paenibacillus sp. Y412MC10	Y412MC10	Terrabacteria group	Firmicutes	GCA_000024685.1	7121665	51.2395	chromosome:NC_013406.1/CP001793.1
1702	Paenibacillus stellifer	DSM 14472	Terrabacteria group	Firmicutes	GCA_000758685.1	5658798	53.5429	chromosome:NZ_CP009286.1/CP009286.1
1703	Paenibacillus swuensis	DY6	Terrabacteria group	Firmicutes	GCA_001644605.1	5012599	48.9299	chromosome:NZ_CP011388.1/CP011388.1
1704	Paenibacillus terrae HPL-003	HPL-003	Terrabacteria group	Firmicutes	GCA_000235585.1	6083395	46.7701	chromosome:NC_016641.1/CP003107.1
1705	Paenibacillus xylanexedens	PAMC 22703	Terrabacteria group	Firmicutes	GCA_001908275.1	7053622	45.9535	chromosome:NZ_CP018620.1/CP018620.1
1706	Paenibacillus yonginensis	DCY84	Terrabacteria group	Firmicutes	GCA_001685395.1	4985901	51.0144	chromosome:NZ_CP014167.1/CP014167.1
1707	Paludibacter propionicigenes WB4	WB4	FCB group	Bacteroidetes/Chlorobi group	GCA_000183135.1	3685504	38.8567	chromosome:NC_014734.1/CP002345.1
1708	Paludisphaera borealis	PX4	PVC group	Planctomycetes	GCA_001956985.1	7497544	66.3188	chromosome:NZ_CP019082.1/CP019082.1
1709	Pandoraea apista	TF81F4	Proteobacteria	Betaproteobacteria	GCA_000826965.3	5582097	62.6449	chromosome:CP010518.3
1710	Pandoraea faecigallinarum	DSM 23572	Proteobacteria	Betaproteobacteria	GCA_001029105.3	5241671	63.6975	chromosome:NZ_CP011807.3/CP011807.3
1711	Pandoraea norimbergensis	DSM 11628	Proteobacteria	Betaproteobacteria	GCA_001465545.3	6167370	63.0613	chromosome:NZ_CP013480.3/CP013480.3
1712	Pandoraea oxalativorans	DSM 23570	Proteobacteria	Betaproteobacteria	GCA_000972785.3	5630311	63.1237	chromosome:NZ_CP011253.3/CP011253.3
1713	Pandoraea pnomenusa	DSM 16536	Proteobacteria	Betaproteobacteria	GCA_000767615.3	5389285	64.8708	chromosome:NZ_CP009553.3/CP009553.3
1714	Pandoraea pulmonicola	DSM 16583	Proteobacteria	Betaproteobacteria	GCA_000815105.2	5867621	64.2951	chromosome:NZ_CP010310.2/CP010310.2
1715	Pandoraea sputorum	DSM 21091	Proteobacteria	Betaproteobacteria	GCA_000814845.2	5742997	62.7749	chromosome:NZ_CP010431.2/CP010431.2
1716	Pandoraea thiooxydans	ATSB16	Proteobacteria	Betaproteobacteria	GCA_001931675.1	4464185	63.1942	chromosome:CP014839.1
1717	Pandoraea vervacti	NS15	Proteobacteria	Betaproteobacteria	GCA_000934605.2	5636000	63.5537	chromosome:NZ_CP010897.2/CP010897.2
1718	Pannonibacter phragmitetus	31801	Proteobacteria	Alphaproteobacteria	GCA_001484065.1	5318696	63.3375	chromosome:NZ_CP013068.1/CP013068.1
1719	Pantoea agglomerans	FDAARGOS_160	Proteobacteria	Gammaproteobacteria	GCA_001558735.1	4050093	55.3681	chromosome:NZ_CP014129.1/CP014129.1
1720	Pantoea ananatis	R100	Proteobacteria	Gammaproteobacteria	GCA_001543055.1	4526803	53.73	chromosome:NZ_CP014207.1/CP014207.1
1721	Pantoea rwandensis	ND04	Proteobacteria	Gammaproteobacteria	GCA_000759475.1	4327607	53.9265	chromosome:NZ_CP009454.1/CP009454.1
1722	Pantoea sp. At-9b	At-9b	Proteobacteria	Gammaproteobacteria	GCA_000175935.2	4368708	54.8206	chromosome:NC_014837.1/CP002433.1
1723	Pantoea sp. PSNIH1	PSNIH1	Proteobacteria	Gammaproteobacteria	GCA_000784875.3	3488376	56.8002	chromosome:NZ_CP009880.1/CP009880.2
1724	Pantoea sp. PSNIH2	PSNIH2	Proteobacteria	Gammaproteobacteria	GCA_000784965.1	4271053	57.1498	chromosome:NZ_CP009866.1/CP009866.1
1725	Pantoea stewartii subsp. stewartii DC283	DC283	Proteobacteria	Gammaproteobacteria	GCA_002082215.1	4528215	54.1946	chromosome:CP017581.1
1726	Pantoea vagans C9-1	C9-1	Proteobacteria	Gammaproteobacteria	GCA_000148935.1	4024986	55.5479	chromosome:NC_014562.1/CP002206.1
1727	Parabacteroides distasonis ATCC 8503	ATCC 8503	FCB group	Bacteroidetes/Chlorobi group	GCA_000012845.1	4811379	45.0596	chromosome:NC_009615.1/CP000140.1
1728	Parabacteroides sp. YL27	YL27	FCB group	Bacteroidetes/Chlorobi group	GCA_001688845.1	3306456	50.1215	chromosome:NZ_CP015402.1/CP015402.1
1729	Paraburkholderia caribensis	MWAP64	Proteobacteria	Betaproteobacteria	GCA_001449005.1	6578399	62.8619	chromosome 1:NZ_CP013102.1/CP013102.1; chromosome 2:NZ_CP013103.1/CP013103.1
1730	Paraburkholderia fungorum	ATCC BAA-463	Proteobacteria	Betaproteobacteria	GCA_000961515.1	8621765	61.8213	chromosome 1:NZ_CP010026.1/CP010026.1; chromosome 2:NZ_CP010027.1/CP010027.1; chromosome 3:NZ_CP010025.1/CP010025.1
1731	Paraburkholderia phenoliruptrix BR3459a	BR3459a	Proteobacteria	Betaproteobacteria	GCA_000300095.1	6865712	63.6067	chromosome 1:NC_018695.1/CP003863.1; chromosome 2:NC_018672.1/CP003864.1
1732	Paraburkholderia phymatum STM815	STM815	Proteobacteria	Betaproteobacteria	GCA_000020045.1	6176561	62.7215	chromosome 1:NC_010622.1/CP001043.1; chromosome 2:NC_010623.1/CP001044.1
1733	Paraburkholderia phytofirmans PsJN	PsJN	Proteobacteria	Betaproteobacteria	GCA_000020125.1	8093536	62.3464	chromosome 1:NC_010681.1/CP001052.1; chromosome 2:NC_010676.1/CP001053.1
1734	Paraburkholderia sp. SOS3	SOS3	Proteobacteria	Betaproteobacteria	GCA_001922345.1	7475330	63.3073	chromosome 1:NZ_CP018811.1/CP018811.1; chromosome 2:NZ_CP018812.1/CP018812.1
1735	Paraburkholderia sprentiae WSM5005	WSM5005	Proteobacteria	Betaproteobacteria	GCA_001865575.1	6303212	63.6749	chromosome 1:NZ_CP017561.1/CP017561.1; chromosome 2:NZ_CP017562.1/CP017562.1
1736	Paraburkholderia xenovorans LB400	LB400	Proteobacteria	Betaproteobacteria	GCA_000013645.1	9731138	62.6278	chromosome 1:NC_007951.1/CP000270.1; chromosome 2:NC_007952.1/CP000271.1; chromosome 3:NC_007953.1/CP000272.1
1737	Parachlamydia acanthamoebae UV-7	UV-7	PVC group	Chlamydiae	GCA_000253035.1	3072383	39.0289	chromosome:NC_015702.1/FR872580.1
1738	Paracoccus aminophilus JCM 7686	JCM 7686	Proteobacteria	Alphaproteobacteria	GCA_000444995.1	3613807	63.3854	chromosome:NC_022041.1/CP006650.1
1739	Paracoccus denitrificans PD1222	PD1222	Proteobacteria	Alphaproteobacteria	GCA_000203895.1	4582379	66.7508	chromosome 1:NC_008686.1/CP000489.1; chromosome 2:NC_008687.1/CP000490.1
1740	Paracoccus yeei	FDAARGOS_252	Proteobacteria	Alphaproteobacteria	GCA_002073635.1	3621923	67.1759	chromosome:CP020442.1
1741	Parageobacillus thermoglucosidans	DSM 2542	Terrabacteria group	Firmicutes	GCA_001295365.1	3873116	43.8911	chromosome:NZ_CP012712.1/CP012712.1
1742	Paraglaciecola psychrophila 170	170	Proteobacteria	Gammaproteobacteria	GCA_000347635.1	5413691	40.3652	chromosome:NC_020514.1/CP003837.1
1743	Pararhodospirillum photometricum DSM 122	DSM 122	Proteobacteria	Alphaproteobacteria	GCA_000284415.2	3876289	64.7391	chromosome DSM 122:NC_017059.1/HE663493.1
1744	Parasaccharibacter apium	G7_7_3c	Proteobacteria	Alphaproteobacteria	GCA_002079945.1	2011634	59.4166	chromosome:CP020554.1
1745	Parascardovia denticolens DSM 10105 = JCM 12538	JCM 12538	Terrabacteria group	Actinobacteria	GCA_001042675.1	1890857	58.313	chromosome Unknown:NZ_AP012333.1/AP012333.1
1746	Parvibaculum lavamentivorans DS-1	DS-1	Proteobacteria	Alphaproteobacteria	GCA_000017565.1	3914745	62.3281	chromosome:NC_009719.1/CP000774.1
1747	Parvimonas micra	KCOM 1535; ChDC B708	Terrabacteria group	Firmicutes	GCA_000800295.1	1627009	28.6134	chromosome:NZ_CP009761.1/CP009761.1
1748	Parvularcula bermudensis HTCC2503	HTCC2503	Proteobacteria	Alphaproteobacteria	GCA_000152825.2	2902643	60.6561	chromosome:NC_014414.1/CP002156.1
1749	Pasteurella multocida	ATCC 43137	Proteobacteria	Gammaproteobacteria	GCA_000754275.1	2271840	40.3547	chromosome:NZ_CP008918.1/CP008918.1
1750	Paucibacter sp. KCTC 42545	KCTC 42545	Proteobacteria	Betaproteobacteria	GCA_001477625.1	5169161	63.1862	chromosome:NZ_CP013692.1/CP013692.1
1751	Pectobacterium atrosepticum	JG10-08	Proteobacteria	Gammaproteobacteria	GCA_000696465.1	5004926	51.1472	chromosome:NZ_CP007744.1/CP007744.1
1752	Pectobacterium carotovorum subsp. odoriferum	BC S7	Proteobacteria	Gammaproteobacteria	GCA_000769535.1	4933575	51.7502	chromosome:CP009678.1
1753	Pectobacterium parmentieri WPP163	WPP163	Proteobacteria	Gammaproteobacteria	GCA_000024645.1	5063892	50.4774	chromosome:NC_013421.1/CP001790.1
1754	Pectobacterium sp. SCC3193	SCC3193	Proteobacteria	Gammaproteobacteria	GCA_000260925.1	5164411	50.3674	chromosome:NC_017845.1/CP003415.1
1755	Pectobacterium wasabiae CFBP 3304	CFBP 3304	Proteobacteria	Gammaproteobacteria	GCA_001742185.1	5043228	50.5533	chromosome:NZ_CP015750.1/CP015750.1
1756	Pediococcus acidilactici	BCC1	Terrabacteria group	Firmicutes	GCA_001922325.1	2096059	42.2196	chromosome:NZ_CP018763.1/CP018763.1
1757	Pediococcus claussenii	TMW 2.53	Terrabacteria group	Firmicutes	GCA_001702215.1	1889038	36.8393	chromosome:NZ_CP014933.1/CP014933.1
1758	Pediococcus damnosus	TMW 2.1536	Terrabacteria group	Firmicutes	GCA_001611155.1	2125430	38.1893	chromosome:NZ_CP012294.1/CP012294.1
1759	Pediococcus pentosaceus	wikim20	Terrabacteria group	Firmicutes	GCA_001411765.2	1739283	37.2326	chromosome:NZ_CP015918.1/CP015918.1
1760	Pedobacter cryoconitis	PAMC 27485	FCB group	Bacteroidetes/Chlorobi group	GCA_001590605.1	5950539	38.7806	chromosome:NZ_CP014504.1/CP014504.1
1761	Pedobacter heparinus DSM 2366	DSM 2366	FCB group	Bacteroidetes/Chlorobi group	GCA_000023825.1	5167383	42.0489	chromosome:NC_013061.1/CP001681.1
1762	Pedobacter sp. PACM 27299	PAMC 27299	FCB group	Bacteroidetes/Chlorobi group	GCA_001412655.1	6147290	40.5382	chromosome:NZ_CP012996.1/CP012996.1
1763	Pedobacter steynii	DX4	FCB group	Bacteroidetes/Chlorobi group	GCA_001721645.1	6581659	41.3121	chromosome:NZ_CP017141.1/CP017141.1
1764	Pelagibaca abyssi	JLT2014	Proteobacteria	Alphaproteobacteria	GCA_001975705.1	4246390	65.877	chromosome:NZ_CP015093.1/CP015093.1
1765	Pelagibacterium halotolerans B2	B2	Proteobacteria	Alphaproteobacteria	GCA_000230555.1	3944837	61.3695	chromosome:NC_016078.1/CP003075.1
1766	Pelobacter acetylenicus	DSM 3246	Proteobacteria	delta/epsilon subdivisions	GCA_001888165.1	3192352	57.422	chromosome:NZ_CP015455.1/CP015455.1
1767	Pelobacter carbinolicus DSM 2380	DSM 2380	Proteobacteria	delta/epsilon subdivisions	GCA_000012885.1	3665893	55.1137	chromosome:NC_007498.2/CP000142.2
1768	Pelobacter propionicus DSM 2379	DSM 2379	Proteobacteria	delta/epsilon subdivisions	GCA_000015045.1	4008000	59.0242	chromosome:NC_008609.1/CP000482.1
1769	Pelobacter sp. SFB93	SFB93	Proteobacteria	delta/epsilon subdivisions	GCA_001887775.1	3218469	53.4117	chromosome:NZ_CP015519.1/CP015519.1
1770	Pelodictyon phaeoclathratiforme BU-1	BU-1	FCB group	Bacteroidetes/Chlorobi group	GCA_000020645.1	3018238	48.0776	chromosome:NC_011060.1/CP001110.1
1771	Pelosinus fermentans JBW45	JBW45	Terrabacteria group	Firmicutes	GCA_000271665.2	5380816	39.5103	chromosome:NZ_CP010978.1/CP010978.1
1772	Pelosinus sp. UFO1	UFO1	Terrabacteria group	Firmicutes	GCA_000725345.1	5115410	38.6775	chromosome:NZ_CP008852.1/CP008852.1
1773	Pelotomaculum thermopropionicum SI	SI	Terrabacteria group	Firmicutes	GCA_000010565.1	3025375	52.9611	chromosome:AP009389.1
1774	Peptoclostridium acidaminophilum DSM 3953	DSM 3953	Terrabacteria group	Firmicutes	GCA_000597865.1	2246262	44.0466	chromosome:NZ_CP007452.1/CP007452.1
1775	Peptoniphilus sp. ING2-D1G		Terrabacteria group	Firmicutes	GCA_000952975.1	1601846	34.8455	chromosome I:NZ_LM997412.1/LM997412.1
1776	Persephonella marina EX-H1	EX-H1	Aquificae	Aquificae	GCA_000021565.1	1930284	37.1564	chromosome:NC_012440.1/CP001230.1
1777	Persicobacter sp. JZB09	JZB09	FCB group	Bacteroidetes/Chlorobi group	GCA_001308105.1	3776595	42.3918	chromosome:NZ_CP012851.1/CP012851.1
1778	Petrimonas mucosa		FCB group	Bacteroidetes/Chlorobi group	GCA_900095795.1	3717632	47.9738	chromosome I:NZ_LT608328.1/LT608328.1
1779	Petrotoga mobilis SJ95	SJ95	Thermotogae	Thermotogae	GCA_000018605.1	2169548	34.1232	chromosome:NC_010003.1/CP000879.1
1780	Phaeobacter gallaeciensis	JL2886	Proteobacteria	Alphaproteobacteria	GCA_001678945.1	4061725	61.5163	chromosome:NZ_CP015124.1/CP015124.1
1781	Phaeobacter gallaeciensis DSM 26640	DSM 26640	Proteobacteria	Alphaproteobacteria	GCA_000511385.1	3776653	59.6245	chromosome:NC_023137.1/CP006966.1
1782	Phaeobacter inhibens	DOK1-1	Proteobacteria	Alphaproteobacteria	GCA_001969345.1	3718082	59.7497	chromosome:NZ_CP019307.1/CP019307.1
1783	Phaeobacter sp. P97	P97	Proteobacteria	Alphaproteobacteria	GCA_001888185.1	3653592	58.6359	chromosome:NZ_CP016364.1/CP016364.1
1784	Phenylobacterium zucineum HLK1	HLK1	Proteobacteria	Alphaproteobacteria	GCA_000017265.1	3996255	71.3464	chromosome:NC_011144.1/CP000747.1
1785	Photobacterium gaetbulicola Gung47	Gung47	Proteobacteria	Gammaproteobacteria	GCA_000940995.1	5909413	49.7396	chromosome 1:NZ_CP005973.1/CP005973.1; chromosome 2:NZ_CP005974.1/CP005974.1
1786	Photobacterium profundum SS9	SS9	Proteobacteria	Gammaproteobacteria	GCA_000196255.1	6323247	41.7048	chromosome 1:NC_006370.1/CR354531.1; chromosome 2:NC_006371.1/CR354532.1
1787	Photorhabdus asymbiotica		Proteobacteria	Gammaproteobacteria	GCA_000196475.1	5064808	42.1526	chromosome:NC_012962.1/FM162591.1
1788	Photorhabdus luminescens subsp. laumondii TTO1	TTO1	Proteobacteria	Gammaproteobacteria	GCA_000196155.1	5688987	42.8254	chromosome:NC_005126.1/BX470251.1
1789	Photorhabdus temperata subsp. thracensis	DSM 15199	Proteobacteria	Gammaproteobacteria	GCA_001010285.1	5147098	44.109	chromosome:NZ_CP011104.1/CP011104.1
1790	Phycisphaera mikurensis NBRC 102666	NBRC 102666	PVC group	Planctomycetes	GCA_000284115.1	3803225	73.2878	chromosome:NC_017080.1/AP012338.1
1791	Phycisphaerae bacterium SM-Chi-D1	SM-Chi-D1	PVC group	Planctomycetes	GCA_001999965.1	3868357	47.0422	chromosome:CP019646.1
1792	Phycisphaerae bacterium ST-NAGAB-D1	ST-NAGAB-D1	PVC group	Planctomycetes	GCA_002007645.1	4250973	51.9778	chromosome:CP019791.1
1793	Pimelobacter simplex	VKM Ac-2033D	Terrabacteria group	Actinobacteria	GCA_000785495.1	5637360	72.8502	chromosome:NZ_CP009896.1/CP009896.1
1794	Pirellula sp. SH-Sr6A	SH-Sr6A	PVC group	Planctomycetes	GCA_001610875.1	6534136	54.2473	chromosome:CP011272.1
1795	Pirellula staleyi DSM 6068	DSM 6068	PVC group	Planctomycetes	GCA_000025185.1	6196199	57.4647	chromosome:NC_013720.1/CP001848.1
1796	Piscirickettsia salmonis	PM32597B1	Proteobacteria	Gammaproteobacteria	GCA_000756415.3	3186149	39.7264	chromosome:NZ_CP012508.1/CP012508.1
1797	Planctomyces sp. SH-PL14	SH-PL14	PVC group	Planctomycetes	GCA_001610835.1	8442773	65.5593	chromosome:NZ_CP011270.1/CP011270.1
1798	Planctomyces sp. SH-PL62	SH-PL62	PVC group	Planctomycetes	GCA_001610895.1	6507102	69.3034	chromosome:NZ_CP011273.1/CP011273.1
1799	Planctopirus limnophila DSM 3776	DSM 3776	PVC group	Planctomycetes	GCA_000092105.1	5423075	53.6616	chromosome:NC_014148.1/CP001744.1
1800	Planktomarina temperata RCA23	RCA23	Proteobacteria	Alphaproteobacteria	GCA_000738435.1	3288122	53.6389	chromosome:NZ_CP003984.1/CP003984.1
1801	Planococcus antarcticus DSM 14505	DSM 14505	Terrabacteria group	Firmicutes	GCA_001687565.2	3765545	43.2393	chromosome:NZ_CP016534.2/CP016534.2
1802	Planococcus donghaensis	DSM 22276	Terrabacteria group	Firmicutes	GCA_001687665.2	3305371	40.0585	chromosome:NZ_CP016543.2/CP016543.2
1803	Planococcus faecalis	AJ003	Terrabacteria group	Firmicutes	GCA_002009235.1	3495892	40.9105	chromosome:NZ_CP019401.1/CP019401.1
1804	Planococcus halocryophilus	DSM 24743	Terrabacteria group	Firmicutes	GCA_001687585.2	3424893	40.0511	chromosome:NZ_CP016537.2/CP016537.2
1805	Planococcus kocurii	ATCC 43650	Terrabacteria group	Firmicutes	GCA_001465835.2	3472056	40.9172	chromosome:NZ_CP013661.2/CP013661.2
1806	Planococcus maritimus DSM 17275	DSM 17275	Terrabacteria group	Firmicutes	GCA_001687625.2	3280721	47.173	chromosome:NZ_CP016538.2/CP016538.2
1807	Planococcus maritimus Y42	Y42	Terrabacteria group	Firmicutes	GCA_001999905.1	3718896	48.754	chromosome:NZ_CP019640.1/CP019640.1
1808	Planococcus plakortidis	DSM 23997	Terrabacteria group	Firmicutes	GCA_001687605.2	3261818	49.9764	chromosome:NZ_CP016539.2/CP016539.2
1809	Planococcus rifietoensis	M8	Terrabacteria group	Firmicutes	GCA_001465795.2	3505011	48.4542	chromosome:NZ_CP013659.2/CP013659.2
1810	Planococcus sp. L10.15	L10.15	Terrabacteria group	Firmicutes	GCA_001186155.3	3249625	39.4172	chromosome:NZ_CP016540.2/CP016540.2
1811	Planococcus sp. PAMC 21323	PAMC 21323	Terrabacteria group	Firmicutes	GCA_000785555.1	3196500	39.338	chromosome:NZ_CP009129.1/CP009129.1
1812	Plautia stali symbiont		Proteobacteria	Gammaproteobacteria	GCA_000180175.2	4035456	56.9569	chromosome:NC_022546.1/AP012551.1
1813	Plesiomonas shigelloides	NCTC10360	Proteobacteria	Gammaproteobacteria	GCA_900087055.1	3405979	52.0311	chromosome 1:NZ_LT575468.1/LT575468.1
1814	Pleurocapsa sp. PCC 7327	PCC 7327	Terrabacteria group	Cyanobacteria/Melainabacteria group	GCA_000317025.1	4986817	45.1933	chromosome:NC_019689.1/CP003590.1
1815	Pluralibacter gergoviae	FB2	Proteobacteria	Gammaproteobacteria	GCA_000757785.1	5489680	59.1056	chromosome:NZ_CP009450.1/CP009450.1
1816	Polaribacter reichenbachii	6Alg 8T	FCB group	Bacteroidetes/Chlorobi group	GCA_001975665.1	4125014	29.507	chromosome:NZ_CP019419.1/CP019419.1
1817	Polaribacter sp. BM10	BM10	FCB group	Bacteroidetes/Chlorobi group	GCA_002005425.1	3254403	29.8533	chromosome:NZ_CP019704.1/CP019704.1
1818	Polaribacter sp. MED152	MED152	FCB group	Bacteroidetes/Chlorobi group	GCA_000152945.2	2961474	30.5885	chromosome:NC_020830.1/CP004349.1
1819	Polaribacter vadi	LPB0003	FCB group	Bacteroidetes/Chlorobi group	GCA_001761365.1	3809314	29.6381	chromosome:NZ_CP017477.1/CP017477.1
1820	Polaromonas naphthalenivorans CJ2	CJ2	Proteobacteria	Betaproteobacteria	GCA_000015505.1	4410291	62.5251	chromosome:NC_008781.1/CP000529.1
1821	Polaromonas sp. JS666	JS666	Proteobacteria	Betaproteobacteria	GCA_000013865.1	5200264	62.4723	chromosome:NC_007948.1/CP000316.1
1822	Polymorphum gilvum SL003B-26A1	SL003B-26A1	Proteobacteria	Alphaproteobacteria	GCA_000192745.1	4649365	67.2182	chromosome:NC_015259.1/CP002568.1
1823	Polynucleobacter asymbioticus	MWH-RechtKol4	Proteobacteria	Betaproteobacteria	GCA_001874565.1	2382558	44.6588	chromosome:NZ_CP015017.1/CP015017.1
1824	Polynucleobacter duraquae	MWH-MoK4	Proteobacteria	Betaproteobacteria	GCA_000973625.1	2026292	45.1601	chromosome:NZ_CP007501.1/CP007501.1
1825	Polynucleobacter necessarius subsp. necessarius STIR1	STIR1	Proteobacteria	Betaproteobacteria	GCA_000019745.1	1560469	45.5574	chromosome:NC_010531.1/CP001010.1
1826	Pontibacter akesuensis	AKS 1T	FCB group	Bacteroidetes/Chlorobi group	GCA_001611675.1	4713421	51.0012	chromosome:NZ_CP014766.1/CP014766.1
1827	Pontibacter korlensis	X14-1T	FCB group	Bacteroidetes/Chlorobi group	GCA_000973725.1	5462537	47.3443	chromosome:NZ_CP009621.1/CP009621.1
1828	Porphyrobacter neustonensis	DSM 9434	Proteobacteria	Alphaproteobacteria	GCA_001663175.1	3090363	65.2518	chromosome:NZ_CP016033.1/CP016033.1
1829	Porphyrobacter sp. LM 6	LM 6	Proteobacteria	Alphaproteobacteria	GCA_001720465.1	2979257	64.7166	chromosome:NZ_CP017113.1/CP017113.1
1830	Porphyromonas asaccharolytica DSM 20707	DSM 20707	FCB group	Bacteroidetes/Chlorobi group	GCA_000212375.1	2186370	52.4682	chromosome:NC_015501.1/CP002689.1
1831	Porphyromonas gingivalis	A7436	FCB group	Bacteroidetes/Chlorobi group	GCA_001263815.1	2367029	48.3326	chromosome:NZ_CP011995.1/CP011995.1
1832	Pragia fontium	24613	Proteobacteria	Gammaproteobacteria	GCA_001026985.1	4094629	45.3762	chromosome:NZ_CP010423.1/CP010423.1
1833	Prevotella dentalis DSM 3688	DSM 3688	FCB group	Bacteroidetes/Chlorobi group	GCA_000242335.3	3341085	55.9188	chromosome 1:NC_019960.1/CP003368.1; chromosome 2:NC_019968.1/CP003369.1
1834	Prevotella denticola F0289	F0289	FCB group	Bacteroidetes/Chlorobi group	GCA_000193395.1	2937589	50.3607	chromosome:NC_015311.1/CP002589.1
1835	Prevotella enoeca	F0113	FCB group	Bacteroidetes/Chlorobi group	GCA_001444445.1	2861432	46.4709	chromosome:NZ_CP013195.1/CP013195.1
1836	Prevotella fusca JCM 17724	W1435	FCB group	Bacteroidetes/Chlorobi group	GCA_001262015.1	3261806	44.1227	chromosome 1:NZ_CP012074.1/CP012074.1; chromosome 2:NZ_CP012075.1/CP012075.1
1837	Prevotella intermedia	17-2	FCB group	Bacteroidetes/Chlorobi group	GCA_001548195.1	2737273	43.4621	chromosome 1:NZ_AP014926.1/AP014926.1; chromosome 2:NZ_AP014925.1/AP014925.1
1838	Prevotella melaninogenica ATCC 25845	ATCC 25845	FCB group	Bacteroidetes/Chlorobi group	GCA_000144405.1	3168282	40.9833	chromosome I:NC_014370.1/CP002122.1; chromosome II:NC_014371.1/CP002123.1
1839	Prevotella ruminicola 23	Bryant 23	FCB group	Bacteroidetes/Chlorobi group	GCA_000025925.1	3619559	47.6855	chromosome:NC_014033.1/CP002006.1
1840	Prevotella sp. oral taxon 299 str. F0039	F0039	FCB group	Bacteroidetes/Chlorobi group	GCA_000163055.2	709850	37.9513	chromosome:NC_022124.1/CP003666.1
1841	Prochlorococcus marinus str. MIT 9301	MIT 9301	Terrabacteria group	Cyanobacteria/Melainabacteria group	GCA_000015965.1	1641879	31.3399	chromosome:NC_009091.1/CP000576.1
1842	Prochlorococcus marinus str. MIT 9303	MIT 9303	Terrabacteria group	Cyanobacteria/Melainabacteria group	GCA_000015705.1	2682675	50.0076	chromosome:CP000554.1
1843	Prochlorococcus marinus str. NATL2A	NATL2A	Terrabacteria group	Cyanobacteria/Melainabacteria group	GCA_000012465.1	1842899	35.123	chromosome:NC_007335.2/CP000095.2
1844	Prochlorococcus marinus subsp. marinus str. CCMP1375	CCMP1375; SS120	Terrabacteria group	Cyanobacteria/Melainabacteria group	GCA_000007925.1	1751080	36.4421	chromosome:NC_005042.1/AE017126.1
1845	Prochlorococcus sp. MIT 0604	MIT 0604	Terrabacteria group	Cyanobacteria/Melainabacteria group	GCA_000757845.1	1780061	31.1735	chromosome:NZ_CP007753.1/CP007753.1
1846	Prochlorococcus sp. MIT 0801	MIT 0801	Terrabacteria group	Cyanobacteria/Melainabacteria group	GCA_000757865.1	1929203	34.9094	chromosome:NZ_CP007754.1/CP007754.1
1847	Propionibacterium acnes 6609	6609	Terrabacteria group	Actinobacteria	GCA_000217615.1	2560282	60.0101	chromosome:NC_017535.1/CP002815.1
1848	Propionibacterium freudenreichii subsp. shermanii CIRM-BIA1	CIRM-B1AI	Terrabacteria group	Actinobacteria	GCA_000091725.1	2616384	67.2661	chromosome:NC_014215.1/FN806773.1
1849	Propionibacterium sp. oral taxon 193	F0672	Terrabacteria group	Actinobacteria	GCA_001717565.1	2571505	59.9535	chromosome:NZ_CP017040.1/CP017040.1
1850	Propionimicrobium sp. Marseille-P3275	Marseille-P3275	Terrabacteria group	Actinobacteria	GCA_900155645.1	2010679	50.64	chromosome contig00001:NZ_LT706985.1/LT706985.1
1851	Prosthecochloris aestuarii DSM 271	DSM 271	FCB group	Bacteroidetes/Chlorobi group	GCA_000020625.1	2512923	50.0951	chromosome:NC_011059.1/CP001108.1
1852	Prosthecochloris sp. CIB 2401	CIB 2401	FCB group	Bacteroidetes/Chlorobi group	GCA_001687065.1	2399849	52.1287	chromosome:NZ_CP016432.1/CP016432.1
1853	Proteiniphilum saccharofermentans		FCB group	Bacteroidetes/Chlorobi group	GCA_900095135.1	4414963	43.628	chromosome I:NZ_LT605205.1/LT605205.1
1854	Proteus mirabilis	CYPM1	Proteobacteria	Gammaproteobacteria	GCA_001281545.1	3793000	38.7765	chromosome:NZ_CP012674.1/CP012674.1
1855	Proteus vulgaris	CYPV1	Proteobacteria	Gammaproteobacteria	GCA_001281565.1	3794983	38.7831	chromosome:NZ_CP012675.1/CP012675.1
1856	Protochlamydia naegleriophila	KNic	PVC group	Chlamydiae	GCA_001499655.1	2885090	42.703	chromosome cPNK:NZ_LN879502.1/LN879502.1
1857	Providencia rettgeri	RB151	Proteobacteria	Gammaproteobacteria	GCA_001874625.1	4780676	40.4584	chromosome:NZ_CP017671.1/CP017671.1
1858	Providencia stuartii	ATCC 33672	Proteobacteria	Gammaproteobacteria	GCA_000754345.1	4285951	41.5457	chromosome:NZ_CP008920.1/CP008920.1
1859	Pseudanabaena sp. PCC 7367	PCC 7367	Terrabacteria group	Cyanobacteria/Melainabacteria group	GCA_000317065.1	4557046	46.3148	chromosome:NC_019701.1/CP003592.1
1860	Pseudarthrobacter chlorophenolicus A6	A6	Terrabacteria group	Actinobacteria	GCA_000022025.1	4395537	66.2797	chromosome:NC_011886.1/CP001341.1
1861	Pseudarthrobacter phenanthrenivorans Sphe3	Sphe3	Terrabacteria group	Actinobacteria	GCA_000189535.1	4250414	65.5849	chromosome:NC_015145.1/CP002379.1
1862	Pseudarthrobacter sulfonivorans	Ar51	Terrabacteria group	Actinobacteria	GCA_001484605.1	5043757	64.6588	chromosome:NZ_CP013747.1/CP013747.1
1863	Pseudoalteromonas aliena	EH1	Proteobacteria	Gammaproteobacteria	GCA_001999225.1	4594697	39.0559	chromosome:NZ_CP019628.1/CP019628.1
1864	Pseudoalteromonas atlantica T6c	T6c	Proteobacteria	Gammaproteobacteria	GCA_000014225.1	5187005	44.6161	chromosome:NC_008228.1/CP000388.1
1865	Pseudoalteromonas haloplanktis TAC125	TAC125	Proteobacteria	Gammaproteobacteria	GCA_000026085.1	3850272	40.0917	chromosome I:NC_007481.1/CR954246.1; chromosome II:NC_007482.1/CR954247.1
1866	Pseudoalteromonas issachenkonii	KCTC 12958	Proteobacteria	Gammaproteobacteria	GCA_001455325.1	4131541	40.2897	chromosome I:NZ_CP013350.1/CP013350.1; chromosome II:NZ_CP013351.1/CP013351.1
1867	Pseudoalteromonas luteoviolacea	S4054249	Proteobacteria	Gammaproteobacteria	GCA_001750165.1	6223983	41.6592	chromosome 1:NZ_CP015411.1/CP015411.1; chromosome 2:NZ_CP015412.1/CP015412.1
1868	Pseudoalteromonas phenolica	KCTC 12086	Proteobacteria	Gammaproteobacteria	GCA_001444405.1	4868993	40.58	chromosome I:NZ_CP013187.1/CP013187.1; chromosome II:NZ_CP013188.1/CP013188.1
1869	Pseudoalteromonas rubra	SCSIO 6842	Proteobacteria	Gammaproteobacteria	GCA_001482385.1	5843912	47.6407	chromosome 1:NZ_CP013611.1/CP013611.1; chromosome 2:NZ_CP013612.1/CP013612.1
1870	Pseudoalteromonas sp. Bsw20308	BSW20308	Proteobacteria	Gammaproteobacteria	GCA_000310105.2	3924123	39.1	chromosome:NZ_CP013138.1/CP013138.1
1871	Pseudoalteromonas sp. OCN003	OCN003	Proteobacteria	Gammaproteobacteria	GCA_000788395.1	4815987	39.9614	chromosome 1:NZ_CP009888.1/CP009888.1; chromosome 2:NZ_CP009889.1/CP009889.1
1872	Pseudoalteromonas sp. SM9913		Proteobacteria	Gammaproteobacteria	GCA_000184065.1	4037671	40.2794	chromosome I:NC_014803.1/CP001796.1; chromosome II:NC_014800.1/CP001797.1
1873	Pseudoalteromonas translucida KMM 520	KMM 520	Proteobacteria	Gammaproteobacteria	GCA_001465295.1	4147593	40.1004	chromosome I:NZ_CP011034.1/CP011034.1; chromosome II:NZ_CP011035.1/CP011035.1
1874	Pseudogulbenkiania sp. NH8B	NH8B	Proteobacteria	Betaproteobacteria	GCA_000283535.1	4332995	64.3566	chromosome:NC_016002.1/AP012224.1
1875	Pseudohongiella spirulinae	KCTC 32221	Proteobacteria	Gammaproteobacteria	GCA_001444425.1	3345119	54.0046	chromosome:NZ_CP013189.1/CP013189.1
1876	Pseudomonas aeruginosa Carb01 63	Carb01 63	Proteobacteria	Gammaproteobacteria	GCA_000981825.1	7497593	65.5967	chromosome:NZ_CP011317.1/CP011317.1
1877	Pseudomonas aeruginosa Cu1510	Cu1510	Proteobacteria	Gammaproteobacteria	GCA_001465155.1	6123018	66.6549	chromosome:CP013144.1
1878	Pseudomonas alcaligenes	NEB 585	Proteobacteria	Gammaproteobacteria	GCA_001597285.1	4406305	65.4993	chromosome:NZ_CP014784.1/CP014784.1
1879	Pseudomonas alcaliphila JAB1	JAB1	Proteobacteria	Gammaproteobacteria	GCA_001941865.1	5340293	62.5382	chromosome:NZ_CP016162.1/CP016162.1
1880	Pseudomonas alkylphenolica	KL28	Proteobacteria	Gammaproteobacteria	GCA_000746525.1	5764622	60.6264	chromosome:NZ_CP009048.1/CP009048.1
1881	Pseudomonas amygdali pv. lachrymans	NM002	Proteobacteria	Gammaproteobacteria	GCA_002068135.1	6009235	58.1435	chromosome:CP020351.1
1882	Pseudomonas antarctica	PAMC 27494	Proteobacteria	Gammaproteobacteria	GCA_001647715.1	6441449	59.8465	chromosome:NZ_CP015600.1/CP015600.1
1883	Pseudomonas azotoformans	S4	Proteobacteria	Gammaproteobacteria	GCA_001579805.1	6859618	60.3139	chromosome:NZ_CP014546.1/CP014546.1
1884	Pseudomonas balearica DSM 6083	DSM6083 (=SP1402)	Proteobacteria	Gammaproteobacteria	GCA_000818015.1	4383480	64.6554	chromosome:NZ_CP007511.1/CP007511.1
1885	Pseudomonas brassicacearum	LBUM300	Proteobacteria	Gammaproteobacteria	GCA_001449085.1	6976764	60.7552	chromosome:NZ_CP012680.1/CP012680.1
1886	Pseudomonas cerasi		Proteobacteria	Gammaproteobacteria	GCA_900074915.1	5891735	59.034	chromosome 1:NZ_LT222319.1/LT222319.1
1887	Pseudomonas chlororaphis PA23	PA23	Proteobacteria	Gammaproteobacteria	GCA_000698865.1	7122173	62.6399	chromosome:NZ_CP008696.1/CP008696.1
1888	Pseudomonas chlororaphis PCL1606	PCL1606	Proteobacteria	Gammaproteobacteria	GCA_000963835.1	6646309	64.0313	chromosome:NZ_CP011110.1/CP011110.1
1889	Pseudomonas cichorii JBC1	JBC1	Proteobacteria	Gammaproteobacteria	GCA_000517305.1	5986012	58.1034	chromosome:NZ_CP007039.1/CP007039.1
1890	Pseudomonas citronellolis	P3B5	Proteobacteria	Gammaproteobacteria	GCA_001586155.1	6951444	67.1127	chromosome:NZ_CP014158.1/CP014158.1
1891	Pseudomonas cremoricolorata	ND07	Proteobacteria	Gammaproteobacteria	GCA_000759535.1	4780403	63.2427	chromosome:NZ_CP009455.1/CP009455.1
1892	Pseudomonas denitrificans ATCC 13867	ATCC 13867	Proteobacteria	Gammaproteobacteria	GCA_000349845.1	5696307	65.2394	chromosome:NC_020829.1/CP004143.1
1893	Pseudomonas entomophila L48	L48	Proteobacteria	Gammaproteobacteria	GCA_000026105.1	5888780	64.1597	chromosome:NC_008027.1/CT573326.1
1894	Pseudomonas fluorescens	PCL1751	Proteobacteria	Gammaproteobacteria	GCA_000934565.1	6143950	60.3571	chromosome:NZ_CP010896.1/CP010896.1
1895	Pseudomonas fluorescens NCIMB 11764	NCIMB 11764	Proteobacteria	Gammaproteobacteria	GCA_000293885.3	6998154	59.0072	chromosome:NZ_CP010945.1/CP010945.1
1896	Pseudomonas fragi	P121	Proteobacteria	Gammaproteobacteria	GCA_001543265.1	5101809	58.633	chromosome:NZ_CP013861.1/CP013861.1
1897	Pseudomonas frederiksbergensis	ERDD5:01	Proteobacteria	Gammaproteobacteria	GCA_001874645.1	5747498	58.7276	chromosome:NZ_CP017886.1/CP017886.1
1898	Pseudomonas fulva 12-X	12-X	Proteobacteria	Gammaproteobacteria	GCA_000213805.1	4920769	63.5117	chromosome:NC_015556.1/CP002727.1
1899	Pseudomonas knackmussii B13	B13	Proteobacteria	Gammaproteobacteria	GCA_000689415.1	6162905	65.6108	chromosome I:NZ_HG322950.1/HG322950.1
1900	Pseudomonas koreensis CRS05-R5	CRS05-R5	Proteobacteria	Gammaproteobacteria	GCA_001654515.1	5991225	60.5986	chromosome:NZ_CP015852.1/CP015852.1
1901	Pseudomonas koreensis D26	D26	Proteobacteria	Gammaproteobacteria	GCA_001605965.1	6301761	59.5855	chromosome:NZ_CP014947.1/CP014947.1
1902	Pseudomonas mandelii JR-1	JR-1	Proteobacteria	Gammaproteobacteria	GCA_000257545.3	6778052	59.2395	chromosome:NZ_CP005960.1/CP005960.1
1903	Pseudomonas mendocina NK-01	NK-01	Proteobacteria	Gammaproteobacteria	GCA_000204295.1	5434353	62.5079	chromosome:NC_015410.1/CP002620.1
1904	Pseudomonas mendocina ymp	ymp	Proteobacteria	Gammaproteobacteria	GCA_000016565.1	5072807	64.6761	chromosome:NC_009439.1/CP000680.1
1905	Pseudomonas monteilii	USDA-ARS-USMARC-56711	Proteobacteria	Gammaproteobacteria	GCA_001534745.1	4714359	64.3563	chromosome:NZ_CP013997.1/CP013997.1
1906	Pseudomonas monteilii SB3078	SB3078	Proteobacteria	Gammaproteobacteria	GCA_000510285.1	6000087	62.4612	chromosome:NC_023075.1/CP006978.1
1907	Pseudomonas mosselii SJ10	SJ10	Proteobacteria	Gammaproteobacteria	GCA_000498975.2	6247860	63.3925	chromosome:NZ_CP009365.1/CP009365.1
1908	Pseudomonas oryzihabitans	USDA-ARS-USMARC-56511	Proteobacteria	Gammaproteobacteria	GCA_001518815.1	4834356	65.1132	chromosome:NZ_CP013987.1/CP013987.1
1909	Pseudomonas parafulva CRS01-1	CRS01-1	Proteobacteria	Gammaproteobacteria	GCA_000800255.1	5087619	63.4636	chromosome:NZ_CP009747.1/CP009747.1
1910	Pseudomonas parafulva PRS09-11288	PRS09-11288	Proteobacteria	Gammaproteobacteria	GCA_002021815.1	4690783	61.7106	chromosome:NZ_CP019952.1/CP019952.1
1911	Pseudomonas plecoglossicida	NyZ12	Proteobacteria	Gammaproteobacteria	GCA_000831585.1	6233254	62.3968	chromosome:NZ_CP010359.1/CP010359.1
1912	Pseudomonas poae RE*1-1-14	RE*1-1-14	Proteobacteria	Gammaproteobacteria	GCA_000336465.1	5512241	60.8473	chromosome:NC_020209.1/CP004045.1
1913	Pseudomonas protegens	H78	Proteobacteria	Gammaproteobacteria	GCA_002006545.1	7032394	63.4034	chromosome:NZ_CP013184.1/CP013184.1
1914	Pseudomonas pseudoalcaligenes		Proteobacteria	Gammaproteobacteria	GCA_000953455.1	4696984	62.3377	chromosome I:NZ_LK391695.1/LK391695.1
1915	Pseudomonas psychrotolerans	PRS08-11306	Proteobacteria	Gammaproteobacteria	GCA_001913135.1	5271920	64.787	chromosome:NZ_CP018758.1/CP018758.1
1916	Pseudomonas putida	1A00316	Proteobacteria	Gammaproteobacteria	GCA_001515585.2	5715815	64.4389	chromosome:NZ_CP014343.1/CP014343.1
1917	Pseudomonas putida NBRC 14164	NBRC 14164	Proteobacteria	Gammaproteobacteria	GCA_000412675.1	6156701	62.3308	chromosome:NC_021505.1/AP013070.1
1918	Pseudomonas resinovorans NBRC 106553	NBRC 106553	Proteobacteria	Gammaproteobacteria	GCA_000412695.1	6285863	65.5545	chromosome:NC_021499.1/AP013068.1
1919	Pseudomonas rhizosphaerae	DSM 16299	Proteobacteria	Gammaproteobacteria	GCA_000761155.1	4688635	61.9942	chromosome:NZ_CP009533.1/CP009533.1
1920	Pseudomonas savastanoi pv. phaseolicola 1448A	1448A; BAA-978	Proteobacteria	Gammaproteobacteria	GCA_000012205.1	5928787	58.015	chromosome:NC_005773.3/CP000058.1
1921	Pseudomonas sp. A3(2016)	A3	Proteobacteria	Gammaproteobacteria	GCA_001661075.1	6823539	59.5825	chromosome:NZ_CP014870.1/CP014870.1
1922	Pseudomonas sp. CC6-YY-74	CC6-YY-74	Proteobacteria	Gammaproteobacteria	GCA_002025205.1	5040792	61.7328	chromosome:NZ_CP019947.1/CP019947.1
1923	Pseudomonas sp. CCOS 191	CCOS 191	Proteobacteria	Gammaproteobacteria	GCA_001007005.1	6012947	64.1858	chromosome I:NZ_LN847264.1/LN847264.1
1924	Pseudomonas sp. DR 5-09	DR 5-09	Proteobacteria	Gammaproteobacteria	GCA_001655595.1	6427864	60.4534	chromosome:NZ_CP011566.1/CP011566.1
1925	Pseudomonas sp. FGI182	FGI182	Proteobacteria	Gammaproteobacteria	GCA_000511325.1	5891312	63.2823	chromosome:NZ_CP007012.1/CP007012.1
1926	Pseudomonas sp. GR 6-02	GR 6-02	Proteobacteria	Gammaproteobacteria	GCA_001655615.1	6500345	59.4133	chromosome:NZ_CP011567.1/CP011567.1
1927	Pseudomonas sp. JY-Q	JY-Q	Proteobacteria	Gammaproteobacteria	GCA_001655295.1	6178825	61.3405	chromosome:NZ_CP011525.1/CP011525.1
1928	Pseudomonas sp. L10.10	L10.10	Proteobacteria	Gammaproteobacteria	GCA_001294575.1	5149788	58.2311	chromosome:NZ_CP012676.1/CP012676.1
1929	Pseudomonas sp. LPH1	LPH1	Proteobacteria	Gammaproteobacteria	GCA_002037565.1	5229495	62.7152	chromosome:NZ_CP017290.1/CP017290.1
1930	Pseudomonas sp. MRSN12121	MRSN12121	Proteobacteria	Gammaproteobacteria	GCA_000931465.1	6929263	63.8419	chromosome:NZ_CP010892.1/CP010892.1
1931	Pseudomonas sp. MS586	MS586	Proteobacteria	Gammaproteobacteria	GCA_001594225.1	6247726	60.537	chromosome:NZ_CP014205.1/CP014205.1
1932	Pseudomonas sp. Os17	Os17	Proteobacteria	Gammaproteobacteria	GCA_001547895.1	6885464	63.4868	chromosome Unknown:NZ_AP014627.1/AP014627.1
1933	Pseudomonas sp. S-6-2	S-6-2	Proteobacteria	Gammaproteobacteria	GCA_002056295.1	4035153	60.0808	chromosome:NZ_CP020100.1/CP020100.1
1934	Pseudomonas sp. St29	St29	Proteobacteria	Gammaproteobacteria	GCA_001547915.1	6833117	63.3171	chromosome Unknown:NZ_AP014628.1/AP014628.1
1935	Pseudomonas sp. StFLB209	StFLB209	Proteobacteria	Gammaproteobacteria	GCA_000829415.1	6332373	60.7361	chromosome:NZ_AP014637.1/AP014637.1
1936	Pseudomonas sp. TCU-HL1	TCU-HL1	Proteobacteria	Gammaproteobacteria	GCA_001708505.1	6244007	63.2274	chromosome:NZ_CP015992.1/CP015992.1
1937	Pseudomonas sp. TKP	TKP	Proteobacteria	Gammaproteobacteria	GCA_000508205.1	7012672	60.4866	chromosome:NC_023064.1/CP006852.1
1938	Pseudomonas sp. URMO17WK12:I11 1		Proteobacteria	Gammaproteobacteria	GCA_001511755.1	6374437	59.2257	chromosome 1:NZ_LN854573.1/LN854573.1
1939	Pseudomonas sp. URMO17WK12:I11 2		Proteobacteria	Gammaproteobacteria	GCA_001511775.1	4835345	61.682	chromosome 1:NZ_LN865164.1/LN865164.1
1940	Pseudomonas sp. UW4	UW4	Proteobacteria	Gammaproteobacteria	GCA_000316175.1	6183388	60.0549	chromosome:NC_019670.1/CP003880.1
1941	Pseudomonas sp. VLB120	VLB120	Proteobacteria	Gammaproteobacteria	GCA_000494915.1	5644569	61.8284	chromosome:NC_022738.1/CP003961.1
1942	Pseudomonas stutzeri 19SMN4	19SMN4	Proteobacteria	Gammaproteobacteria	GCA_000661915.1	4725662	62.3469	chromosome:NZ_CP007509.1/CP007509.1
1943	Pseudomonas stutzeri 273	273	Proteobacteria	Gammaproteobacteria	GCA_001648195.1	5030940	60.2843	chromosome:NZ_CP015641.1/CP015641.1
1944	Pseudomonas stutzeri CGMCC 1.1803	CGMCC 1.1803	Proteobacteria	Gammaproteobacteria	GCA_000219605.1	4547930	63.9284	chromosome:NC_015740.1/CP002881.1
1945	Pseudomonas syringae pv. actinidiae	NZ-45	Proteobacteria	Gammaproteobacteria	GCA_001913215.1	6665031	58.3642	chromosome:NZ_CP017007.1/CP017007.1
1946	Pseudomonas trivialis	IHBB745	Proteobacteria	Gammaproteobacteria	GCA_001186335.1	6452803	59.8972	chromosome:NZ_CP011507.1/CP011507.1
1947	Pseudomonas veronii	R02	Proteobacteria	Gammaproteobacteria	GCA_002028325.1	6852809	61.063	chromosome:NZ_CP018420.1/CP018420.1
1948	Pseudonocardia dioxanivorans CB1190	CB1190	Terrabacteria group	Actinobacteria	GCA_000196675.1	7096571	73.3095	chromosome:NC_015312.1/CP002593.1
1949	Pseudonocardia sp. AL041005-10	AL041005-10	Terrabacteria group	Actinobacteria	GCA_001294605.1	6143341	74.3548	chromosome:NZ_CP011862.1/CP011862.1
1950	Pseudonocardia sp. EC080610-09	EC080610-09	Terrabacteria group	Actinobacteria	GCA_001420975.1	6138223	73.9873	chromosome:NZ_CP012181.1/CP012181.1
1951	Pseudonocardia sp. EC080619-01	EC080619-01	Terrabacteria group	Actinobacteria	GCA_001420995.1	6149338	73.9783	chromosome:NZ_CP012184.1/CP012184.1
1952	Pseudonocardia sp. EC080625-04	EC080625-04	Terrabacteria group	Actinobacteria	GCA_001294425.1	6135769	73.8364	chromosome:NZ_CP010989.1/CP010989.1
1953	Pseudonocardia sp. HH130629-09	HH130629-09	Terrabacteria group	Actinobacteria	GCA_001294645.1	6058802	73.6132	chromosome:NZ_CP011868.1/CP011868.1
1954	Pseudonocardia sp. HH130630-07	HH130630-07	Terrabacteria group	Actinobacteria	GCA_001698125.1	6186048	73.8888	chromosome:NZ_CP013854.1/CP013854.1
1955	Pseudopedobacter saltans DSM 12145	DSM 12145	FCB group	Bacteroidetes/Chlorobi group	GCA_000190735.2	4635236	36.5826	chromosome:NC_015177.1/CP002545.1
1956	Pseudopropionibacterium propionicum F0230a	F0230a	Terrabacteria group	Actinobacteria	GCA_000277715.1	3449360	66.0606	chromosome:NC_018142.1/CP002734.1
1957	Pseudothermotoga elfii DSM 9442 = NBRC 107921	NBRC 107921	Thermotogae	Thermotogae	GCA_000504085.1	2169860	38.7237	chromosome:NC_022792.1/AP014507.1
1958	Pseudothermotoga hypogea DSM 11164 = NBRC 106472	DSM 11164	Thermotogae	Thermotogae	GCA_000816145.1	2165416	49.4731	chromosome:NZ_CP007141.1/CP007141.1
1959	Pseudothermotoga lettingae TMO	TMO	Thermotogae	Thermotogae	GCA_000017865.1	2135342	38.697	chromosome:NC_009828.1/CP000812.1
1960	Pseudothermotoga thermarum DSM 5069	DSM 5069	Thermotogae	Thermotogae	GCA_000217815.1	2039943	40.3241	chromosome:NC_015707.1/CP002351.1
1961	Pseudoxanthomonas spadix BD-a59	BD-a59	Proteobacteria	Gammaproteobacteria	GCA_000233915.4	3452554	67.6527	chromosome:NC_016147.2/CP003093.2
1962	Pseudoxanthomonas suwonensis 11-1	11-1	Proteobacteria	Gammaproteobacteria	GCA_000185965.1	3419049	70.2107	chromosome:NC_014924.1/CP002446.1
1963	Psychrobacter alimentarius	PAMC 27889	Proteobacteria	Gammaproteobacteria	GCA_001606025.1	3332539	42.8757	chromosome:NZ_CP014945.1/CP014945.1
1964	Psychrobacter arcticus 273-4	273-4	Proteobacteria	Gammaproteobacteria	GCA_000012305.1	2650701	42.8002	chromosome:NC_007204.1/CP000082.1
1965	Psychrobacter cryohalolentis K5	K5	Proteobacteria	Gammaproteobacteria	GCA_000013905.1	3059876	42.2913	chromosome:NC_007969.1/CP000323.1
1966	Psychrobacter sp. AntiMn-1	AntiMn-1	Proteobacteria	Gammaproteobacteria	GCA_001854065.1	3138120	43.8977	chromosome:NZ_CP012969.1/CP012969.1
1967	Psychrobacter sp. DAB_AL43B		Proteobacteria	Gammaproteobacteria	GCA_900168255.1	3309148	42.0085	chromosome I:NZ_LT799838.1/LT799838.1
1968	Psychrobacter sp. G	G	Proteobacteria	Gammaproteobacteria	GCA_000418305.1	3079438	42.4434	chromosome:NC_021661.1/CP006265.1
1969	Psychrobacter sp. P11G5	P11G5	Proteobacteria	Gammaproteobacteria	GCA_001593305.1	3423795	41.9473	chromosome:NZ_CP012533.1/CP012533.1
1970	Psychrobacter sp. P2G3	P2G3	Proteobacteria	Gammaproteobacteria	GCA_001593285.1	3321751	41.8648	chromosome:NZ_CP012529.1/CP012529.1
1971	Psychrobacter sp. PRwf-1	PRwf-1	Proteobacteria	Gammaproteobacteria	GCA_000016885.1	2978976	44.8749	chromosome:NC_009524.1/CP000713.1
1972	Psychrobacter urativorans	R10.10B	Proteobacteria	Gammaproteobacteria	GCA_001298525.1	2802354	42.2147	chromosome:NZ_CP012678.1/CP012678.1
1973	Psychroflexus torquis ATCC 700755	ATCC 700755	FCB group	Bacteroidetes/Chlorobi group	GCA_000153485.2	4321832	34.5253	chromosome:NC_018721.1/CP003879.1
1974	Psychromonas ingrahamii 37	37	Proteobacteria	Gammaproteobacteria	GCA_000015285.1	4559598	40.0863	chromosome:NC_008709.1/CP000510.1
1975	Psychromonas sp. CNPT3	CNPT3	Proteobacteria	Gammaproteobacteria	GCA_000153405.2	3052410	38.6165	chromosome:NC_020802.1/CP004404.1
1976	Pusillimonas sp. T7-7	T7-7	Proteobacteria	Betaproteobacteria	GCA_000209655.1	3883605	56.9201	chromosome:NC_015458.1/CP002663.1
1977	Rahnella aquatilis HX2	HX2	Proteobacteria	Gammaproteobacteria	GCA_000255535.1	4962173	52.1889	chromosome:NC_017047.1/CP003403.1
1978	Rahnella sp. Y9602	Y9602	Proteobacteria	Gammaproteobacteria	GCA_000187705.1	4864217	52.3475	chromosome:NC_015061.1/CP002505.1
1979	Ralstonia eutropha H16	H16	Proteobacteria	Betaproteobacteria	GCA_000009285.2	6964522	66.5991	chromosome 1:NC_008313.1/AM260479.1; chromosome 2:NC_008314.1/AM260480.1
1980	Ralstonia eutropha JMP134	JMP134	Proteobacteria	Betaproteobacteria	GCA_000203875.1	6532685	64.8038	chromosome 1:NC_007347.1/CP000090.1; chromosome 2:NC_007348.1/CP000091.1
1981	Ralstonia insidiosa	FC1138	Proteobacteria	Betaproteobacteria	GCA_001653935.1	5936997	63.6572	chromosome 1:NZ_CP012605.1/CP012605.1; chromosome 2:NZ_CP012606.1/CP012606.1
1982	Ralstonia mannitolilytica	SN83A39	Proteobacteria	Betaproteobacteria	GCA_001628775.1	4842994	66.0434	chromosome 1:NZ_CP011257.1/CP011257.1; chromosome 2:NZ_CP011258.1/CP011258.1
1983	Ralstonia pickettii 12J	12J	Proteobacteria	Betaproteobacteria	GCA_000020205.1	5244795	63.6984	chromosome 1:NC_010682.1/CP001068.1; chromosome 2:NC_010678.1/CP001069.1
1984	Ralstonia pickettii DTP0602	DTP0602	Proteobacteria	Betaproteobacteria	GCA_000471925.1	8125850	65.9119	chromosome 3:CP006669.1; chromosome 1:CP006667.1; chromosome 2:CP006668.1
1985	Ralstonia solanacearum	UY031	Proteobacteria	Betaproteobacteria	GCA_001299555.1	3412138	66.5286	chromosome:NZ_CP012687.1/CP012687.1
1986	Ramlibacter tataouinensis	5-10	Proteobacteria	Betaproteobacteria	GCA_001580455.1	4916630	67.6304	chromosome:NZ_CP010951.1/CP010951.1
1987	Ramlibacter tataouinensis TTB310	TTB310	Proteobacteria	Betaproteobacteria	GCA_000215705.1	4070193	69.9967	chromosome:NC_015677.1/CP000245.1
1988	Raoultella ornithinolytica MG	MG	Proteobacteria	Gammaproteobacteria	GCA_001866535.1	5719363	55.6751	chromosome:NZ_CP017802.1/CP017802.1
1989	Raoultella ornithinolytica S12	S12	Proteobacteria	Gammaproteobacteria	GCA_000829965.1	5522044	57.4666	chromosome:NZ_CP010557.1/CP010557.1
1990	Rathayibacter toxicus	WAC3373	Terrabacteria group	Actinobacteria	GCA_001465855.1	2346032	61.4758	chromosome:NZ_CP013292.1/CP013292.1
1991	Rathayibacter tritici	NCPPB 1953	Terrabacteria group	Actinobacteria	GCA_001641005.1	3354681	69.4815	chromosome:NZ_CP015515.1/CP015515.1
1992	Renibacterium salmoninarum ATCC 33209	ATCC 33209	Terrabacteria group	Actinobacteria	GCA_000018885.1	3155250	56.2713	chromosome:NC_010168.1/CP000910.1
1993	Rhizobiales bacterium NRL2		Proteobacteria	Alphaproteobacteria	GCA_001664005.1	4700671	67.1167	chromosome:CP016093.1
1994	Rhizobium etli bv. mimosae str. Mim1	Mim1	Proteobacteria	Alphaproteobacteria	GCA_000442435.1	4284494	61.3247	chromosome:NC_021905.1/CP005950.1
1995	Rhizobium gallicum	IE4872	Proteobacteria	Alphaproteobacteria	GCA_001908615.1	4278225	60.0737	chromosome:NZ_CP017101.1/CP017101.1
1996	Rhizobium leguminosarum	Vaf10	Proteobacteria	Alphaproteobacteria	GCA_001679785.1	5035299	60.9281	chromosome:NZ_CP016286.1/CP016286.1
1997	Rhizobium phaseoli	R611	Proteobacteria	Alphaproteobacteria	GCA_001664445.1	4534235	61.5585	chromosome:NZ_CP013547.1/CP013547.1
1998	Rhizobium sp. IRBG74	IRBG74	Proteobacteria	Alphaproteobacteria	GCA_000499645.1	4880017	59.2941	chromosome I:NC_022535.1/HG518322.1; chromosome II:NC_022545.1/HG518323.1
[truncated: 661 more rows]
