# Supplementary material for: Evaluation of the Persistence of Higher-Order Strand Symmetry in Genomic Sequences by Novel Word Symmetry Distance Analysis
Source: Front Genet. 2019 Mar 7;10:148. doi: 10.3389/fgene.2019.00148 (PMC6416199; doi:10.3389/fgene.2019.00148)
Supplement: Supplementary file 9 [file Table_2.XLSX]

## Sheet: Archaea
Supplementary material 2-1-1. Symmetry indexes S1 and S2 (Archaea)
	Genome	Sequence type	Order	S1	S2
1	Acidianus hospitalis W1	Genomic sequence	1	0.994808	0.994764
			2	0.992863	0.992926
			3	0.991582	0.991026
			4	0.98752	0.986086
			5	0.982428	0.977979
			6	0.972407	0.959932
			7	0.953576	0.921158
			8	0.913081	0.830517
			9	0.835374	0.666382
			10	0.698397	0.463344
		Random sequence	1	0.994808	0.994764
			2	0.992411	0.992416
			3	0.991773	0.991376
			4	0.989064	0.988137
			5	0.984965	0.98265
			6	0.974203	0.966397
			7	0.953284	0.933458
			8	0.909819	0.860052
			9	0.825677	0.70402
			10	0.672991	0.475373
2	Acidilobus saccharovorans 345-15	Genomic sequence	1	0.996762	0.996845
			2	0.994788	0.994783
			3	0.99377	0.993671
			4	0.989936	0.989313
			5	0.98408	0.981625
			6	0.971301	0.964178
			7	0.944821	0.92414
			8	0.892902	0.835818
			9	0.794635	0.648848
			10	0.626627	0.409871
		Random sequence	1	0.996762	0.996845
			2	0.994905	0.99501
			3	0.99394	0.99409
			4	0.990499	0.990454
			5	0.984425	0.983806
			6	0.970424	0.968477
			7	0.942283	0.937368
			8	0.884583	0.872401
			9	0.772206	0.732299
			10	0.565468	0.445834
3	Aciduliprofundum boonei T469	Genomic sequence	1	0.994995	0.993672
			2	0.989197	0.987784
			3	0.988714	0.987643
			4	0.985011	0.984057
			5	0.979509	0.976466
			6	0.967455	0.955596
			7	0.94318	0.909411
			8	0.893151	0.812691
			9	0.796979	0.643053
			10	0.631051	0.423488
		Random sequence	1	0.994995	0.993672
			2	0.989429	0.987548
			3	0.989459	0.987701
			4	0.985288	0.983008
			5	0.980235	0.976786
			6	0.968164	0.962421
			7	0.94185	0.930233
			8	0.886767	0.859931
			9	0.778029	0.701229
			10	0.582512	0.431586
4	Aciduliprofundum sp. MAR08-339	Genomic sequence	1	0.997285	0.997259
			2	0.996117	0.996039
			3	0.993854	0.993568
			4	0.989608	0.988759
			5	0.98258	0.980899
			6	0.969268	0.96278
			7	0.941717	0.92065
			8	0.886971	0.831673
			9	0.782019	0.654455
			10	0.601085	0.416253
		Random sequence	1	0.997285	0.997259
			2	0.996091	0.995992
			3	0.995118	0.99499
			4	0.992006	0.991749
			5	0.985583	0.984913
			6	0.971051	0.96965
			7	0.941245	0.938053
			8	0.881949	0.873601
			9	0.766981	0.735836
			10	0.553191	0.440385
5	Aeropyrum camini SY1 = JCM 12091	Genomic sequence	1	0.990915	0.990909
			2	0.98807	0.988976
			3	0.98738	0.988057
			4	0.983082	0.983929
			5	0.977153	0.976274
			6	0.96542	0.960286
			7	0.941165	0.924204
			8	0.891273	0.842972
			9	0.795106	0.667876
			10	0.62586	0.423208
		Random sequence	1	0.990915	0.990909
			2	0.987561	0.987541
			3	0.986487	0.986229
			4	0.983354	0.983077
			5	0.978834	0.978259
			6	0.966929	0.965425
			7	0.940901	0.937021
			8	0.886077	0.876365
			9	0.777595	0.744313
			10	0.574849	0.461943
6	Aeropyrum pernix K1	Genomic sequence	1	0.990445	0.990068
			2	0.986037	0.985862
			3	0.986123	0.986188
			4	0.981919	0.982078
			5	0.976331	0.974893
			6	0.96555	0.960285
			7	0.941713	0.926523
			8	0.892461	0.849444
			9	0.797393	0.681157
			10	0.628359	0.431902
		Random sequence	1	0.990445	0.990068
			2	0.984977	0.984558
			3	0.985909	0.985303
			4	0.981928	0.981323
			5	0.977638	0.976999
			6	0.965832	0.964604
			7	0.939954	0.936859
			8	0.886809	0.878089
			9	0.78048	0.751551
			10	0.581106	0.473987
7	Archaeoglobus fulgidus DSM 4304	Genomic sequence	1	0.99642	0.996423
			2	0.995052	0.995284
			3	0.994552	0.994859
			4	0.991449	0.991422
			5	0.986417	0.985138
			6	0.974492	0.970027
			7	0.952108	0.937544
			8	0.907749	0.867352
			9	0.822225	0.722285
			10	0.667305	0.49049
		Random sequence	1	0.99642	0.996423
			2	0.994874	0.9949
			3	0.994545	0.994554
			4	0.991252	0.991267
			5	0.986543	0.986548
			6	0.975019	0.974942
			7	0.951206	0.950989
			8	0.902332	0.901269
			9	0.806311	0.799217
			10	0.62164	0.559398
8	Archaeoglobus profundus DSM 5631	Genomic sequence	1	0.998248	0.998022
			2	0.996203	0.996318
			3	0.99465	0.994882
			4	0.990737	0.990471
			5	0.984793	0.983144
			6	0.971612	0.965056
			7	0.945719	0.926283
			8	0.894195	0.844679
			9	0.793959	0.679412
			10	0.61809	0.440914
		Random sequence	1	0.998248	0.998022
			2	0.996329	0.995928
			3	0.995194	0.994789
			4	0.991968	0.991584
			5	0.985206	0.984504
			6	0.971814	0.969747
			7	0.943584	0.938444
			8	0.887553	0.874029
			9	0.778692	0.7347
			10	0.576957	0.45277
9	Archaeoglobus sulfaticallidus PM70-1	Genomic sequence	1	0.993909	0.993064
			2	0.988538	0.987402
			3	0.987264	0.986766
			4	0.983412	0.98277
			5	0.978743	0.976936
			6	0.967788	0.962359
			7	0.946597	0.929533
			8	0.902928	0.855035
			9	0.817408	0.709202
			10	0.66116	0.490495
		Random sequence	1	0.993909	0.993064
			2	0.987959	0.986761
			3	0.987958	0.986767
			4	0.984537	0.983113
			5	0.980418	0.978836
			6	0.969638	0.967478
			7	0.947802	0.943889
			8	0.899825	0.891211
			9	0.804202	0.777948
			10	0.621989	0.524358
10	Archaeoglobus veneficus SNP6	Genomic sequence	1	0.996462	0.996613
			2	0.993254	0.993442
			3	0.993143	0.993652
			4	0.98958	0.989629
			5	0.983952	0.98321
			6	0.972041	0.968305
			7	0.947962	0.935735
			8	0.89991	0.867298
			9	0.806004	0.727704
			10	0.635333	0.479881
		Random sequence	1	0.996462	0.996613
			2	0.993658	0.993871
			3	0.992808	0.992912
			4	0.990051	0.990115
			5	0.984875	0.984854
			6	0.972316	0.972125
			7	0.947069	0.946383
			8	0.895104	0.892816
			9	0.793364	0.781901
			10	0.598658	0.520693
11	Caldisphaera lagunensis DSM 15908	Genomic sequence	1	0.995576	0.993997
			2	0.991593	0.989969
			3	0.991876	0.990656
			4	0.988378	0.98458
			5	0.983939	0.973949
			6	0.972578	0.947035
			7	0.950556	0.881243
			8	0.907133	0.750433
			9	0.828132	0.584684
			10	0.695388	0.41887
		Random sequence	1	0.995576	0.993997
			2	0.99127	0.989514
			3	0.991282	0.9889
			4	0.988401	0.984705
			5	0.983596	0.976362
			6	0.971692	0.954739
			7	0.948951	0.906965
			8	0.90222	0.798158
			9	0.813229	0.611465
			10	0.660905	0.409983
12	Caldivirga maquilingensis IC-167	Genomic sequence	1	0.998725	0.998754
			2	0.997999	0.99805
			3	0.996253	0.995751
			4	0.99342	0.992091
			5	0.988164	0.984183
			6	0.97652	0.966739
			7	0.954696	0.928493
			8	0.911237	0.842707
			9	0.830522	0.679357
			10	0.687986	0.465505
		Random sequence	1	0.998725	0.998754
			2	0.997563	0.99745
			3	0.996241	0.99591
			4	0.993996	0.993462
			5	0.988145	0.987402
			6	0.975757	0.974573
			7	0.951574	0.948584
			8	0.902647	0.894027
			9	0.806313	0.778977
			10	0.624172	0.52484
13	Candidatus Caldiarchaeum subterraneum	Genomic sequence	1	0.996293	0.996374
			2	0.993255	0.993289
			3	0.992714	0.993028
			4	0.989748	0.990016
			5	0.983614	0.982983
			6	0.970507	0.966915
			7	0.945819	0.93413
			8	0.894318	0.861005
			9	0.795093	0.705794
			10	0.616803	0.451282
		Random sequence	1	0.996293	0.996374
			2	0.994438	0.994617
			3	0.993912	0.994132
			4	0.989722	0.989944
			5	0.983506	0.98362
			6	0.970964	0.971018
			7	0.944699	0.944497
			8	0.889736	0.888223
			9	0.780686	0.769639
			10	0.57386	0.490653
14	Candidatus Korarchaeum cryptofilum OPF8	Genomic sequence	1	0.988984	0.9889
			2	0.983555	0.985012
			3	0.982927	0.984921
			4	0.978081	0.979865
			5	0.97257	0.972832
			6	0.960759	0.956413
			7	0.937511	0.921282
			8	0.888562	0.841159
			9	0.79297	0.669777
			10	0.623757	0.424699
		Random sequence	1	0.988984	0.9889
			2	0.982893	0.982783
			3	0.983195	0.983063
			4	0.978811	0.978672
			5	0.974188	0.974053
			6	0.962612	0.962454
			7	0.937917	0.937626
			8	0.883601	0.882293
			9	0.772914	0.762105
			10	0.563178	0.477042
15	Candidatus Methanomassiliicoccus intestinalis Issoire-Mx1	Genomic sequence	1	0.99761	0.997432
			2	0.996577	0.996096
			3	0.995313	0.994567
			4	0.991832	0.990817
			5	0.985543	0.982595
			6	0.97317	0.966909
			7	0.948955	0.933383
			8	0.90147	0.861848
			9	0.81054	0.708368
			10	0.645567	0.469108
		Random sequence	1	0.99761	0.997432
			2	0.995939	0.995742
			3	0.995188	0.994783
			4	0.992226	0.991695
			5	0.986143	0.985154
			6	0.973643	0.971073
			7	0.94864	0.942757
			8	0.899133	0.884845
			9	0.801255	0.758215
			10	0.617778	0.496867
16	Candidatus Methanomethylophilus alvus Mx1201	Genomic sequence	1	0.998419	0.998245
			2	0.997829	0.997086
			3	0.995174	0.994276
			4	0.990944	0.98877
			5	0.984052	0.979305
			6	0.970051	0.959852
			7	0.944753	0.922812
			8	0.894723	0.838981
			9	0.800522	0.668567
			10	0.635888	0.434336
		Random sequence	1	0.998419	0.998245
			2	0.996877	0.996636
			3	0.996207	0.996047
			4	0.992459	0.992101
			5	0.986452	0.985875
			6	0.973026	0.971897
			7	0.944635	0.941976
			8	0.889521	0.882685
			9	0.781894	0.756922
			10	0.580134	0.478219
17	Candidatus Methanoplasma termitum	Genomic sequence	1	0.982372	0.982443
			2	0.972574	0.972864
			3	0.972882	0.974017
			4	0.968037	0.970308
			5	0.963119	0.964017
			6	0.950602	0.948387
			7	0.926482	0.915429
			8	0.876126	0.842649
			9	0.772416	0.68504
			10	0.587194	0.429551
		Random sequence	1	0.982372	0.982443
			2	0.973676	0.973799
			3	0.972401	0.972551
			4	0.967333	0.967488
			5	0.963774	0.963969
			6	0.953642	0.953796
			7	0.929868	0.929812
			8	0.874742	0.873484
			9	0.762018	0.75061
			10	0.547763	0.45772
18	Candidatus Nanopusillus acidilobi	Genomic sequence	1	0.996427	0.99647
			2	0.994126	0.994315
			3	0.992195	0.989823
			4	0.986858	0.9772
			5	0.978542	0.94764
			6	0.960934	0.882614
			7	0.930929	0.753876
			8	0.874117	0.587595
			9	0.782473	0.444254
			10	0.648338	0.320117
		Random sequence	1	0.996427	0.99647
			2	0.994349	0.995368
			3	0.993198	0.991704
			4	0.988168	0.983173
			5	0.981232	0.961687
			6	0.963234	0.906543
			7	0.929064	0.788154
			8	0.864583	0.622747
			9	0.757871	0.451171
			10	0.599549	0.306975
19	Candidatus Nitrocosmicus oleophilus	Genomic sequence	1	0.999834	0.999804
			2	0.999084	0.999074
			3	0.9978	0.997202
			4	0.994937	0.993787
			5	0.990199	0.986375
			6	0.98035	0.9706
			7	0.962612	0.940698
			8	0.927145	0.876214
			9	0.861094	0.741695
			10	0.740184	0.533301
		Random sequence	1	0.999834	0.999804
			2	0.998767	0.998673
			3	0.997578	0.996987
			4	0.995324	0.994249
			5	0.990912	0.988146
			6	0.981727	0.975269
			7	0.964499	0.948443
			8	0.929888	0.890709
			9	0.863046	0.767224
			10	0.736695	0.553651
20	Candidatus Nitrosocosmicus sp. G61	Genomic sequence	1	0.998138	0.998422
			2	0.997118	0.997648
			3	0.996323	0.996181
			4	0.993966	0.992726
			5	0.989406	0.985474
			6	0.980139	0.970342
			7	0.961894	0.93913
			8	0.925584	0.870893
			9	0.855585	0.72593
			10	0.729038	0.516207
		Random sequence	1	0.998138	0.998422
			2	0.996789	0.997171
			3	0.996383	0.996192
			4	0.994432	0.993476
			5	0.989666	0.986849
			6	0.980118	0.972545
			7	0.962082	0.943659
			8	0.925118	0.881368
			9	0.853735	0.746941
			10	0.720179	0.529304
21	Candidatus Nitrosopelagicus brevis	Genomic sequence	1	0.996758	0.995746
			2	0.993853	0.992027
			3	0.991626	0.990103
			4	0.987715	0.984891
			5	0.982231	0.974799
			6	0.969233	0.948214
			7	0.943334	0.884592
			8	0.891319	0.753972
			9	0.796804	0.569624
			10	0.642223	0.385205
		Random sequence	1	0.996758	0.995746
			2	0.992956	0.991955
			3	0.992025	0.991244
			4	0.988587	0.986687
			5	0.982726	0.977226
			6	0.967623	0.954345
			7	0.939803	0.906518
			8	0.88419	0.805235
			9	0.778074	0.610605
			10	0.597041	0.384198
22	Candidatus Nitrosopumilus adriaticus	Genomic sequence	1	0.994721	0.994356
			2	0.991154	0.99151
			3	0.990307	0.98945
			4	0.986055	0.984485
			5	0.980635	0.975106
			6	0.969288	0.952374
			7	0.948567	0.900563
			8	0.905783	0.791856
			9	0.825274	0.621111
			10	0.687301	0.433235
		Random sequence	1	0.994721	0.994356
			2	0.992256	0.991897
			3	0.991794	0.99072
			4	0.988609	0.987527
			5	0.983908	0.980037
			6	0.972604	0.963169
			7	0.950036	0.925768
			8	0.903535	0.843307
			9	0.813609	0.672365
			10	0.652975	0.443218
23	Candidatus Nitrosopumilus koreensis AR1	Genomic sequence	1	0.997788	0.997694
			2	0.995831	0.996673
			3	0.994669	0.994746
			4	0.991183	0.989796
			5	0.985803	0.979876
			6	0.974527	0.955164
			7	0.951556	0.900584
			8	0.905829	0.788899
			9	0.820832	0.614668
			10	0.676895	0.425651
		Random sequence	1	0.997788	0.997694
			2	0.996726	0.996432
			3	0.995996	0.995085
			4	0.992688	0.991097
			5	0.986337	0.982462
			6	0.973579	0.963976
			7	0.948952	0.926108
			8	0.897919	0.839469
			9	0.802463	0.666476
			10	0.633049	0.431625
24	Candidatus Nitrosopumilus piranensis	Genomic sequence	1	0.993873	0.993438
			2	0.991979	0.991081
			3	0.990306	0.989331
			4	0.98683	0.984768
			5	0.98231	0.975236
			6	0.971764	0.952194
			7	0.949571	0.898969
			8	0.905835	0.788156
			9	0.823608	0.61576
			10	0.683476	0.43023
		Random sequence	1	0.993873	0.993438
			2	0.990828	0.990336
			3	0.991029	0.989835
			4	0.988015	0.986303
			5	0.982747	0.978758
			6	0.9715	0.961293
			7	0.948349	0.923218
			8	0.900545	0.839164
			9	0.808393	0.668698
			10	0.643209	0.437573
25	Candidatus Nitrosopumilus sediminis	Genomic sequence	1	0.996294	0.996385
			2	0.99344	0.99439
			3	0.991708	0.992764
			4	0.987926	0.987327
			5	0.982447	0.975917
			6	0.971615	0.953687
			7	0.949981	0.901011
			8	0.905425	0.789729
			9	0.822347	0.617262
			10	0.680754	0.4282
		Random sequence	1	0.996294	0.996385
			2	0.994311	0.995141
			3	0.993871	0.994684
			4	0.990874	0.990723
			5	0.985947	0.982677
			6	0.973414	0.963967
			7	0.949574	0.924451
			8	0.900783	0.838444
			9	0.807767	0.665339
			10	0.643059	0.434073
26	Candidatus Nitrososphaera evergladensis SR1	Genomic sequence	1	0.996004	0.995995
			2	0.992028	0.992229
			3	0.992003	0.992346
			4	0.988336	0.988359
			5	0.983918	0.983269
			6	0.975015	0.972504
			7	0.956304	0.949045
			8	0.917762	0.898676
			9	0.842027	0.786866
			10	0.697837	0.557367
		Random sequence	1	0.996004	0.995995
			2	0.992827	0.992819
			3	0.99291	0.992908
			4	0.9902	0.990201
			5	0.986044	0.986043
			6	0.9761	0.976076
			7	0.956459	0.95639
			8	0.915532	0.915001
			9	0.832454	0.828395
			10	0.671371	0.632454
27	Candidatus Nitrososphaera gargensis Ga9.2	Genomic sequence	1	0.994028	0.994128
			2	0.989088	0.988994
			3	0.98861	0.988735
			4	0.986133	0.986314
			5	0.982712	0.982573
			6	0.973721	0.972073
			7	0.955202	0.949009
			8	0.91489	0.896934
			9	0.836453	0.784278
			10	0.688286	0.552601
		Random sequence	1	0.994028	0.994128
			2	0.989842	0.989966
			3	0.990365	0.990461
			4	0.987674	0.987743
			5	0.984476	0.984485
			6	0.974761	0.974683
			7	0.954639	0.954406
			8	0.912983	0.912028
			9	0.828905	0.823672
			10	0.665577	0.621791
28	Candidatus Nitrosotenuis cloacae	Genomic sequence	1	0.991556	0.992127
			2	0.98641	0.986829
			3	0.987194	0.987373
			4	0.982751	0.982367
			5	0.977028	0.974442
			6	0.963565	0.95515
			7	0.938527	0.917561
			8	0.888529	0.833479
			9	0.793429	0.659434
			10	0.627564	0.42595
		Random sequence	1	0.991556	0.992127
			2	0.986516	0.987374
			3	0.987228	0.987898
			4	0.984137	0.98467
			5	0.979575	0.979443
			6	0.968257	0.966368
			7	0.943053	0.936899
			8	0.889433	0.873013
			9	0.783744	0.733265
			10	0.58768	0.456851
29	Cuniculiplasma divulgatum	Genomic sequence	1	0.997601	0.997287
			2	0.996321	0.995598
			3	0.994493	0.993073
			4	0.990992	0.988644
			5	0.98551	0.980558
			6	0.973562	0.962814
			7	0.950792	0.923073
			8	0.905364	0.834263
			9	0.817657	0.670416
			10	0.662731	0.459237
		Random sequence	1	0.997601	0.997287
			2	0.995336	0.995268
			3	0.994784	0.994827
			4	0.991984	0.991518
			5	0.986924	0.985012
			6	0.975479	0.969988
			7	0.951671	0.937896
			8	0.902554	0.86939
			9	0.80821	0.719624
			10	0.635007	0.46934
30	Desulfurococcus fermentans DSM 16532	Genomic sequence	1	0.993365	0.993845
			2	0.987687	0.987849
			3	0.988102	0.987985
			4	0.984924	0.984568
			5	0.979249	0.977978
			6	0.966213	0.961544
			7	0.938946	0.923721
			8	0.883806	0.839272
			9	0.777598	0.665315
			10	0.590831	0.417354
		Random sequence	1	0.993365	0.993845
			2	0.987896	0.98852
			3	0.988757	0.989044
			4	0.98475	0.985187
			5	0.979165	0.979283
			6	0.965654	0.965053
			7	0.937223	0.935085
			8	0.877392	0.870439
			9	0.759799	0.731779
			10	0.542048	0.431536
31	Desulfurococcus kamchatkensis 1221n	Genomic sequence	1	0.98128	0.981095
			2	0.974711	0.975778
			3	0.973744	0.974916
			4	0.967182	0.968826
			5	0.961837	0.962539
			6	0.949348	0.947176
			7	0.925698	0.914374
			8	0.873583	0.835255
			9	0.768937	0.664153
			10	0.582183	0.411055
		Random sequence	1	0.98128	0.981095
			2	0.973349	0.973284
			3	0.97179	0.971668
			4	0.96762	0.967613
			5	0.963652	0.963564
			6	0.952111	0.951556
			7	0.927242	0.92553
			8	0.869713	0.863941
			9	0.753194	0.727437
			10	0.535751	0.42775
32	Desulfurococcus mucosus DSM 2162	Genomic sequence	1	0.990337	0.990476
			2	0.987177	0.98809
			3	0.983377	0.984447
			4	0.977883	0.979347
			5	0.971013	0.971548
			6	0.957735	0.954526
			7	0.931471	0.916358
			8	0.877398	0.827941
			9	0.771598	0.643203
			10	0.590271	0.403213
		Random sequence	1	0.990337	0.990476
			2	0.986119	0.986371
			3	0.985597	0.985878
			4	0.982248	0.982509
			5	0.976473	0.976636
			6	0.962868	0.962701
			7	0.934484	0.933507
			8	0.87312	0.869395
			9	0.751803	0.731389
			10	0.527546	0.423217
33	Ferroglobus placidus DSM 10642	Genomic sequence	1	0.99504	0.994928
			2	0.992695	0.992723
			3	0.991934	0.991941
			4	0.989056	0.988626
			5	0.984607	0.982241
			6	0.974277	0.967466
			7	0.953465	0.934762
			8	0.910366	0.860024
			9	0.827279	0.712799
			10	0.677881	0.485279
		Random sequence	1	0.99504	0.994928
			2	0.993291	0.993001
			3	0.992183	0.991878
			4	0.989709	0.98917
			5	0.985099	0.984388
			6	0.973791	0.972677
			7	0.95108	0.948492
			8	0.902944	0.896407
			9	0.808928	0.78857
			10	0.629274	0.542963
34	Ferroplasma acidarmanus fer1	Genomic sequence	1	0.992914	0.992662
			2	0.989588	0.989344
			3	0.989295	0.988491
			4	0.986027	0.984687
			5	0.981986	0.978201
			6	0.972019	0.961489
			7	0.951169	0.921676
			8	0.90802	0.832645
			9	0.825839	0.66409
			10	0.679366	0.449742
		Random sequence	1	0.992914	0.992662
			2	0.989332	0.989415
			3	0.989379	0.989349
			4	0.986041	0.986151
			5	0.981942	0.980514
			6	0.970886	0.965774
			7	0.948613	0.934187
			8	0.901947	0.865822
			9	0.810192	0.714116
			10	0.642429	0.46987
35	Ferroplasma acidiphilum	Genomic sequence	1	0.994297	0.994116
			2	0.991305	0.991024
			3	0.990576	0.989148
			4	0.987168	0.984892
			5	0.981575	0.97722
			6	0.970858	0.960077
			7	0.948852	0.91851
			8	0.903417	0.826353
			9	0.819453	0.655115
			10	0.67045	0.442586
		Random sequence	1	0.994297	0.994116
			2	0.991666	0.991822
			3	0.991094	0.991227
			4	0.98849	0.98808
			5	0.983319	0.981077
			6	0.971691	0.965575
			7	0.948217	0.932962
			8	0.900283	0.862637
			9	0.805803	0.707983
			10	0.633014	0.459255
36	Fervidicoccus fontis Kam940	Genomic sequence	1	0.990018	0.990015
			2	0.986185	0.987229
			3	0.986255	0.987046
			4	0.982835	0.983843
			5	0.978141	0.976095
			6	0.965173	0.95648
			7	0.939099	0.913027
			8	0.885065	0.815497
			9	0.782817	0.627264
			10	0.605878	0.393245
		Random sequence	1	0.990018	0.990015
			2	0.986314	0.986561
			3	0.986225	0.986074
			4	0.981854	0.981195
			5	0.97763	0.975415
			6	0.964903	0.959201
			7	0.93757	0.922921
			8	0.879668	0.841393
			9	0.768431	0.665911
			10	0.571286	0.402248
37	Geoglobus acetivorans	Genomic sequence	1	0.996744	0.996789
			2	0.995684	0.995626
			3	0.993635	0.993589
			4	0.990446	0.990354
			5	0.984544	0.982687
			6	0.972552	0.96593
			7	0.948235	0.929594
			8	0.900267	0.856823
			9	0.807478	0.711693
			10	0.640459	0.474697
		Random sequence	1	0.996744	0.996789
			2	0.995362	0.995461
			3	0.994629	0.994755
			4	0.991715	0.991859
			5	0.986877	0.986927
			6	0.97304	0.972846
			7	0.946673	0.945797
			8	0.894092	0.891484
			9	0.790439	0.777815
			10	0.594534	0.514293
38	Geoglobus ahangari	Genomic sequence	1	0.992865	0.993121
			2	0.98915	0.989932
			3	0.987236	0.988073
			4	0.98343	0.984106
			5	0.978606	0.977772
			6	0.967783	0.962288
			7	0.945146	0.927555
			8	0.898096	0.849094
			9	0.806666	0.688088
			10	0.644811	0.447269
		Random sequence	1	0.992865	0.993121
			2	0.987454	0.987761
			3	0.988255	0.988525
			4	0.984863	0.985179
			5	0.98049	0.980692
			6	0.968283	0.968198
			7	0.943166	0.942394
			8	0.890484	0.887634
			9	0.785179	0.771997
			10	0.585022	0.501205
39	Halalkalicoccus jeotgali B3	Genomic sequence	1	0.999409	0.999335
			2	0.999023	0.998679
			3	0.99803	0.997265
			4	0.995311	0.993136
			5	0.990508	0.985724
			6	0.981103	0.968215
			7	0.963654	0.930846
			8	0.929095	0.84531
			9	0.865146	0.66885
			10	0.751746	0.460567
		Random sequence	1	0.999409	0.999335
			2	0.997729	0.997703
			3	0.997091	0.996849
			4	0.994119	0.9931
			5	0.989519	0.986805
			6	0.980009	0.973724
			7	0.961219	0.94617
			8	0.922052	0.884854
			9	0.846404	0.751874
			10	0.706024	0.527505
40	Halanaeroarchaeum sulfurireducens	Genomic sequence	1	0.997873	0.997511
			2	0.995999	0.996011
			3	0.994578	0.993006
			4	0.991617	0.988622
			5	0.986948	0.980477
			6	0.976129	0.961423
			7	0.955127	0.921095
			8	0.913707	0.827005
			9	0.835436	0.649239
			10	0.70008	0.443477
		Random sequence	1	0.997873	0.997511
			2	0.995958	0.9956
			3	0.995506	0.995143
			4	0.992913	0.992011
			5	0.988445	0.985734
			6	0.976508	0.970305
			7	0.953355	0.939024
			8	0.906961	0.872614
			9	0.817843	0.728893
			10	0.653179	0.485058
41	haloarchaeon HSR6 (Halodesulfurarchaeum formicicum)	Genomic sequence	1	0.999259	0.998984
			2	0.99804	0.997942
			3	0.997126	0.996851
			4	0.993192	0.991594
			5	0.988219	0.983101
			6	0.97666	0.963267
			7	0.955834	0.92201
			8	0.914199	0.82647
			9	0.836414	0.646372
			10	0.701334	0.443585
		Random sequence	1	0.999259	0.998984
			2	0.99796	0.997825
			3	0.996659	0.99603
			4	0.993294	0.992104
			5	0.988379	0.985778
			6	0.976101	0.969784
			7	0.953163	0.938118
			8	0.906951	0.871909
			9	0.818702	0.726478
			10	0.654647	0.48265
42	Haloarcula hispanica ATCC 33960	Genomic sequence	1	0.99826	0.998084
			2	0.996569	0.996328
			3	0.995782	0.994862
			4	0.993208	0.990864
			5	0.989297	0.985059
			6	0.980764	0.971237
			7	0.964912	0.943166
			8	0.932804	0.878748
			9	0.871105	0.735476
			10	0.757932	0.521253
		Random sequence	1	0.99826	0.998084
			2	0.997425	0.996865
			3	0.996635	0.995928
			4	0.994391	0.99331
			5	0.990127	0.988159
			6	0.981318	0.977134
			7	0.963653	0.954265
			8	0.927524	0.904948
			9	0.857117	0.799192
			10	0.72249	0.58421
43	Haloarcula marismortui ATCC 43049	Genomic sequence	1	0.999449	0.999438
			2	0.998918	0.998761
			3	0.997942	0.997391
			4	0.995583	0.994109
			5	0.990717	0.987611
			6	0.981872	0.973374
			7	0.965246	0.943756
			8	0.931681	0.880708
			9	0.867536	0.74075
			10	0.749681	0.527047
		Random sequence	1	0.999449	0.999438
			2	0.998937	0.998938
			3	0.998158	0.997814
			4	0.995483	0.99492
			5	0.990949	0.989322
			6	0.981482	0.978057
			7	0.9628	0.954397
			8	0.925933	0.906266
			9	0.854234	0.803286
			10	0.716696	0.588173
44	Haloarcula sp. CBA1115	Genomic sequence	1	0.998756	0.998564
			2	0.996797	0.997119
			3	0.996159	0.995765
			4	0.993242	0.992221
			5	0.9894	0.986351
			6	0.981541	0.973062
			7	0.96495	0.942396
			8	0.932515	0.875132
			9	0.870447	0.728264
			10	0.756803	0.515644
		Random sequence	1	0.998756	0.998564
			2	0.998158	0.997699
			3	0.996687	0.996238
			4	0.994403	0.993376
			5	0.990168	0.988442
			6	0.980826	0.976256
			7	0.962694	0.952087
			8	0.926829	0.902039
			9	0.856482	0.793735
			10	0.722108	0.579314
45	Halobacterium hubeiense	Genomic sequence	1	0.999107	0.99927
			2	0.99742	0.996833
			3	0.996609	0.995216
			4	0.993853	0.989789
			5	0.989608	0.978869
			6	0.9803	0.955528
			7	0.963063	0.90459
			8	0.930425	0.787356
			9	0.871379	0.588626
			10	0.772099	0.419269
		Random sequence	1	0.999107	0.99927
			2	0.998409	0.998502
			3	0.997601	0.997226
			4	0.994706	0.993046
			5	0.990216	0.985761
			6	0.979885	0.969507
			7	0.960078	0.933365
			8	0.920931	0.855262
			9	0.846951	0.697408
			10	0.7126	0.486511
46	Halobacterium salinarum NRC-1	Genomic sequence	1	0.998795	0.998965
			2	0.997425	0.997165
			3	0.99543	0.993899
			4	0.992081	0.989147
			5	0.987447	0.978896
			6	0.976679	0.953092
			7	0.957565	0.900378
			8	0.919127	0.776616
			9	0.849487	0.583207
			10	0.734539	0.418138
		Random sequence	1	0.998795	0.998965
			2	0.997688	0.997784
			3	0.996823	0.996523
			4	0.993777	0.992372
			5	0.988635	0.983255
			6	0.977681	0.965713
			7	0.955639	0.927564
			8	0.911772	0.842188
			9	0.828434	0.67433
			10	0.67971	0.454928
47	Halobacterium sp. DL1	Genomic sequence	1	0.999379	0.999393
			2	0.998042	0.997953
			3	0.997272	0.99636
			4	0.99466	0.992606
			5	0.990652	0.983336
			6	0.981684	0.961083
			7	0.965466	0.915112
			8	0.933764	0.807686
			9	0.875133	0.622333
			10	0.77477	0.4534
		Random sequence	1	0.999379	0.999393
			2	0.99887	0.998771
			3	0.997766	0.997056
			4	0.995004	0.993514
			5	0.990008	0.986507
			6	0.980222	0.971167
			7	0.961318	0.938847
			8	0.924091	0.870137
			9	0.853327	0.72509
			10	0.722871	0.512329
48	Halobiforma lacisalsi AJ5	Genomic sequence	1	0.998902	0.998406
			2	0.997313	0.996499
			3	0.997456	0.996155
			4	0.995072	0.992996
			5	0.991726	0.986301
			6	0.984295	0.970198
			7	0.970184	0.936401
			8	0.943188	0.860173
			9	0.892182	0.696512
			10	0.800341	0.499105
		Random sequence	1	0.998902	0.998406
			2	0.997594	0.996837
			3	0.99702	0.996332
			4	0.995128	0.993962
			5	0.991637	0.989158
			6	0.983426	0.977406
			7	0.967809	0.953746
			8	0.935878	0.902182
			9	0.874686	0.78968
			10	0.758149	0.587206
49	Haloferax gibbonsii	Genomic sequence	1	0.99576	0.994226
			2	0.991107	0.990109
			3	0.990536	0.98872
			4	0.986718	0.984402
			5	0.983286	0.977494
			6	0.975713	0.958764
			7	0.961288	0.917562
			8	0.932104	0.818991
			9	0.876258	0.629613
			10	0.779556	0.447924
		Random sequence	1	0.99576	0.994226
			2	0.990698	0.989044
			3	0.991237	0.989664
			4	0.988931	0.986754
			5	0.985844	0.982261
			6	0.977801	0.969657
			7	0.960544	0.94007
			8	0.925094	0.874839
			9	0.854835	0.734809
			10	0.723822	0.519248
50	Haloferax mediterranei ATCC 33500	Genomic sequence	1	0.998279	0.99818
			2	0.99734	0.997012
			3	0.996408	0.995149
			4	0.993308	0.991112
			5	0.988765	0.98402
			6	0.979048	0.968715
			7	0.961366	0.936678
			8	0.92615	0.865382
			9	0.859539	0.710758
			10	0.739208	0.495956
		Random sequence	1	0.998279	0.99818
			2	0.997391	0.997065
			3	0.996169	0.995871
			4	0.99404	0.993521
			5	0.989748	0.988377
			6	0.979624	0.976322
			7	0.960203	0.952215
			8	0.92024	0.901035
			9	0.841991	0.792154
			10	0.693477	0.567708
51	Haloferax volcanii DS2	Genomic sequence	1	0.996968	0.995773
			2	0.993799	0.992753
			3	0.992893	0.990932
			4	0.989465	0.986814
			5	0.986113	0.980575
			6	0.978637	0.96297
			7	0.963414	0.922775
			8	0.931743	0.824578
			9	0.872776	0.635782
			10	0.772016	0.444992
		Random sequence	1	0.996968	0.995773
			2	0.993988	0.992158
			3	0.993584	0.991809
			4	0.991281	0.989084
			5	0.987346	0.983355
			6	0.978715	0.97029
			7	0.961011	0.9412
			8	0.92396	0.875491
			9	0.851799	0.734807
			10	0.717425	0.516606
52	Halogeometricum borinquense DSM 11551	Genomic sequence	1	0.998526	0.998754
			2	0.996966	0.996924
			3	0.995534	0.995191
			4	0.993516	0.992474
			5	0.988945	0.985036
			6	0.979335	0.968653
			7	0.960993	0.934148
			8	0.925425	0.859421
			9	0.856591	0.701042
			10	0.734092	0.492676
		Random sequence	1	0.998526	0.998754
			2	0.997408	0.997749
			3	0.997164	0.997363
			4	0.994414	0.994512
			5	0.989499	0.988638
			6	0.979487	0.976662
			7	0.959587	0.952057
			8	0.918603	0.900009
			9	0.838643	0.788432
			10	0.687524	0.560258
53	Halolamina sediminis	Genomic sequence	1	0.998562	0.998193
			2	0.995097	0.99406
			3	0.993831	0.992208
			4	0.990339	0.987941
			5	0.987053	0.980889
			6	0.979553	0.962915
			7	0.965409	0.923791
			8	0.937004	0.829009
			9	0.883682	0.658082
			10	0.789659	0.486346
		Random sequence	1	0.998562	0.998193
			2	0.997472	0.997054
			3	0.996847	0.995967
			4	0.995053	0.993391
			5	0.99096	0.98689
			6	0.98244	0.973603
			7	0.965951	0.94474
			8	0.932502	0.881059
			9	0.869291	0.74754
			10	0.750938	0.541529
54	Halomicrobium mukohataei DSM 12286	Genomic sequence	1	0.998778	0.998908
			2	0.997183	0.997065
			3	0.995756	0.995532
			4	0.99296	0.991854
			5	0.988623	0.98352
			6	0.980467	0.965832
			7	0.963863	0.928253
			8	0.932343	0.840745
			9	0.873047	0.661551
			10	0.769581	0.469448
		Random sequence	1	0.998778	0.998908
			2	0.998103	0.998324
			3	0.997507	0.997235
			4	0.99489	0.993945
			5	0.990871	0.987969
			6	0.981317	0.97485
			7	0.963052	0.94708
			8	0.926665	0.887221
			9	0.855572	0.757799
			10	0.723262	0.538609
55	halophilic archaeon DL31	Genomic sequence	1	0.9989	0.998524
			2	0.996151	0.996275
			3	0.994473	0.994341
			4	0.991712	0.990885
			5	0.987483	0.98419
			6	0.978024	0.967252
			7	0.960205	0.930865
			8	0.925493	0.847881
			9	0.859343	0.688479
			10	0.741239	0.498348
		Random sequence	1	0.9989	0.998524
			2	0.997666	0.997155
			3	0.99708	0.996639
			4	0.995019	0.993766
			5	0.989917	0.987494
			6	0.980195	0.974597
			7	0.960596	0.947521
			8	0.921434	0.890156
			9	0.846421	0.767031
			10	0.705098	0.542612
56	Halopiger xanaduensis SH-6	Genomic sequence	1	0.998911	0.998789
			2	0.997554	0.997805
			3	0.996548	0.995257
			4	0.994517	0.992395
			5	0.99085	0.985275
			6	0.983065	0.968525
			7	0.968541	0.932656
			8	0.939747	0.851689
			9	0.88652	0.679706
			10	0.791121	0.479951
		Random sequence	1	0.998911	0.998789
			2	0.998233	0.998059
			3	0.997673	0.997133
			4	0.995551	0.994489
			5	0.991471	0.988726
			6	0.982779	0.975895
			7	0.966427	0.950462
			8	0.93193	0.893909
			9	0.866938	0.772567
			10	0.744467	0.563616
57	Haloquadratum walsbyi C23	Genomic sequence	1	0.999666	0.999654
			2	0.998795	0.998737
			3	0.996605	0.996527
			4	0.993887	0.993504
			5	0.98914	0.987917
			6	0.979378	0.975997
			7	0.960384	0.951519
			8	0.922093	0.89841
			9	0.847798	0.787408
			10	0.708275	0.577318
		Random sequence	1	0.999666	0.999654
			2	0.998959	0.998971
			3	0.997759	0.997767
			4	0.995275	0.995274
			5	0.990042	0.989991
			6	0.979547	0.979401
			7	0.959226	0.958888
			8	0.918941	0.917854
			9	0.838591	0.833538
			10	0.682272	0.6431
58	Halorhabdus tiamatea SARL4B	Genomic sequence	1	0.996904	0.996155
			2	0.992722	0.992384
			3	0.991749	0.990805
			4	0.98908	0.987276
			5	0.98579	0.980521
			6	0.976527	0.963797
			7	0.958854	0.928653
			8	0.924322	0.849404
			9	0.858477	0.684701
			10	0.741323	0.47721
		Random sequence	1	0.996904	0.996155
			2	0.994035	0.993024
			3	0.994253	0.993291
			4	0.992	0.990696
			5	0.988269	0.986195
			6	0.978618	0.973377
			7	0.959482	0.947145
			8	0.920545	0.89124
			9	0.843373	0.76824
			10	0.69814	0.540691
59	Halorhabdus utahensis DSM 12940	Genomic sequence	1	0.996711	0.995702
			2	0.992261	0.991403
			3	0.992124	0.991146
			4	0.989806	0.987775
			5	0.986481	0.982314
			6	0.977776	0.966057
			7	0.961218	0.933705
			8	0.927504	0.860162
			9	0.863225	0.705021
			10	0.746919	0.49668
		Random sequence	1	0.996711	0.995702
			2	0.992613	0.991414
			3	0.992586	0.991177
			4	0.990518	0.988879
			5	0.987219	0.98517
			6	0.978847	0.973737
			7	0.96085	0.949512
			8	0.923805	0.897797
			9	0.850206	0.784534
			10	0.710205	0.563558
60	Halorientalis sp. IM1011	Genomic sequence	1	0.998759	0.998648
			2	0.995918	0.995244
			3	0.99438	0.992563
			4	0.992074	0.989486
			5	0.988387	0.982224
			6	0.98019	0.964131
			7	0.965088	0.927637
			8	0.935323	0.84298
			9	0.878184	0.671284
			10	0.777093	0.482084
		Random sequence	1	0.998759	0.998648
			2	0.997944	0.99793
			3	0.997516	0.997218
			4	0.995375	0.994735
			5	0.991092	0.988208
			6	0.982431	0.975732
			7	0.965699	0.949147
			8	0.930822	0.890528
			9	0.862903	0.764216
			10	0.735686	0.550425
61	Halorubrum lacusprofundi ATCC 49239	Genomic sequence	1	0.997375	0.99632
			2	0.993526	0.992317
			3	0.99385	0.992802
			4	0.991383	0.988904
			5	0.988169	0.982605
			6	0.980341	0.967749
			7	0.964934	0.933904
			8	0.933119	0.855634
			9	0.873231	0.691077
			10	0.7672	0.483314
		Random sequence	1	0.997375	0.99632
			2	0.994542	0.992854
			3	0.994205	0.992513
			4	0.992027	0.989654
			5	0.988306	0.984949
			6	0.98021	0.973496
			7	0.962925	0.948134
			8	0.9272	0.893774
			9	0.85731	0.77299
			10	0.725471	0.549392
62	Halostagnicola larsenii XH-48	Genomic sequence	1	0.998441	0.998265
			2	0.99687	0.996322
			3	0.995973	0.994722
			4	0.993468	0.99151
			5	0.989347	0.984093
			6	0.979728	0.967367
			7	0.961127	0.931691
			8	0.924663	0.853242
			9	0.856214	0.687398
			10	0.733436	0.468861
		Random sequence	1	0.998441	0.998265
			2	0.997228	0.99704
			3	0.996826	0.996317
			4	0.994135	0.993133
			5	0.989837	0.987958
			6	0.979389	0.975103
			7	0.959214	0.949301
			8	0.918533	0.895393
			9	0.839319	0.779874
			10	0.689304	0.550469
63	Haloterrigena daqingensis	Genomic sequence	1	0.998167	0.997902
			2	0.99709	0.996487
			3	0.996816	0.995465
			4	0.993775	0.991871
			5	0.989138	0.98523
			6	0.980946	0.970877
			7	0.964678	0.939442
			8	0.932479	0.869855
			9	0.872214	0.71925
			10	0.762044	0.50525
		Random sequence	1	0.998167	0.997902
			2	0.996328	0.996177
			3	0.995987	0.995623
			4	0.993426	0.992879
			5	0.988902	0.987399
			6	0.979966	0.976365
			7	0.962882	0.954659
			8	0.926597	0.906791
			9	0.854536	0.80339
			10	0.7167	0.590102
64	Haloterrigena turkmenica DSM 5511	Genomic sequence	1	0.997993	0.997365
			2	0.995674	0.995582
			3	0.995443	0.995435
			4	0.993541	0.992375
			5	0.990357	0.985768
			6	0.982688	0.968133
			7	0.9689	0.933542
			8	0.941367	0.854474
			9	0.889332	0.688054
			10	0.795544	0.489946
		Random sequence	1	0.997993	0.997365
			2	0.996331	0.99535
			3	0.995972	0.994997
			4	0.993904	0.992783
			5	0.990638	0.98777
			6	0.982106	0.975675
			7	0.965945	0.950855
			8	0.933601	0.897367
			9	0.870606	0.781234
			10	0.751076	0.574506
65	Halovivax ruber XH-70	Genomic sequence	1	0.999287	0.999197
			2	0.998711	0.998353
			3	0.997601	0.996264
			4	0.995413	0.993057
			5	0.991325	0.985481
			6	0.98245	0.968754
			7	0.965608	0.932622
			8	0.933146	0.852682
			9	0.873051	0.687698
			10	0.765334	0.490303
		Random sequence	1	0.999287	0.999197
			2	0.998696	0.998581
			3	0.997805	0.997489
			4	0.994985	0.9943
			5	0.990596	0.988712
			6	0.981064	0.975882
			7	0.962719	0.949141
			8	0.925752	0.894071
			9	0.854797	0.775561
			10	0.720651	0.556277
66	Hyperthermus butylicus DSM 5456	Genomic sequence	1	0.996997	0.996836
			2	0.994489	0.994195
			3	0.993376	0.992998
			4	0.989362	0.988989
			5	0.983935	0.982762
			6	0.971673	0.967911
			7	0.945888	0.934821
			8	0.895006	0.863678
			9	0.795318	0.704576
			10	0.615963	0.446079
		Random sequence	1	0.996997	0.996836
			2	0.994598	0.994376
			3	0.99393	0.993681
			4	0.990278	0.98999
			5	0.98434	0.984
			6	0.970689	0.970297
			7	0.943191	0.941781
			8	0.888003	0.884213
			9	0.77948	0.763
			10	0.574872	0.483781
67	Ignicoccus hospitalis KIN4/I	Genomic sequence	1	0.999057	0.998936
			2	0.99846	0.998284
			3	0.994923	0.994329
			4	0.990733	0.989847
			5	0.982957	0.979765
			6	0.967722	0.959572
			7	0.939474	0.91719
			8	0.883728	0.820344
			9	0.78037	0.624097
			10	0.605313	0.385747
		Random sequence	1	0.999057	0.998936
			2	0.997788	0.997658
			3	0.99549	0.995332
			4	0.991754	0.991512
			5	0.984113	0.983354
			6	0.968918	0.967175
			7	0.937713	0.933523
			8	0.875823	0.864994
			9	0.754802	0.714935
			10	0.53535	0.414243
68	Ignicoccus islandicus DSM 13165	Genomic sequence	1	0.996994	0.997127
			2	0.995553	0.995507
			3	0.9944	0.994287
			4	0.990629	0.98989
			5	0.982364	0.980563
			6	0.967442	0.962369
			7	0.939199	0.926612
			8	0.882556	0.849298
			9	0.773603	0.679661
			10	0.580894	0.415122
		Random sequence	1	0.996994	0.997127
			2	0.995373	0.995617
			3	0.993997	0.994102
			4	0.991007	0.990911
			5	0.984614	0.984182
			6	0.968999	0.967849
			7	0.938933	0.936371
			8	0.879231	0.872152
			9	0.761703	0.73402
			10	0.544129	0.434299
69	Ignisphaera aggregans DSM 17230	Genomic sequence	1	0.996021	0.995191
			2	0.991956	0.991554
			3	0.992287	0.990469
			4	0.989378	0.986497
			5	0.985153	0.977565
			6	0.973432	0.956797
			7	0.952351	0.908744
			8	0.910051	0.800424
			9	0.830313	0.631612
			10	0.692713	0.449492
		Random sequence	1	0.996021	0.995191
			2	0.992462	0.991564
			3	0.992332	0.991729
			4	0.989877	0.98941
			5	0.985381	0.982574
			6	0.974445	0.967402
			7	0.951298	0.934079
			8	0.903159	0.860534
			9	0.810979	0.703099
			10	0.643809	0.461253
70	Metallosphaera cuprina Ar-4	Genomic sequence	1	0.990988	0.990563
			2	0.986821	0.987169
			3	0.987086	0.988069
			4	0.984562	0.985707
			5	0.979778	0.980081
			6	0.968746	0.965206
			7	0.94517	0.933271
			8	0.896956	0.861812
			9	0.802805	0.710521
			10	0.631216	0.466953
		Random sequence	1	0.990988	0.990563
			2	0.986333	0.985771
			3	0.986031	0.985439
			4	0.982681	0.981995
			5	0.97881	0.977663
			6	0.968816	0.966599
			7	0.945261	0.94028
			8	0.893975	0.881522
			9	0.794171	0.756019
			10	0.606129	0.490216
71	Metallosphaera sedula	Genomic sequence	1	0.989829	0.989544
			2	0.985992	0.986586
			3	0.98501	0.986373
			4	0.980934	0.982125
			5	0.976569	0.976989
			6	0.965629	0.963776
			7	0.945371	0.937443
			8	0.901548	0.876646
			9	0.814496	0.745526
			10	0.651229	0.506376
		Random sequence	1	0.989829	0.989544
			2	0.984229	0.983818
			3	0.984609	0.984154
			4	0.98103	0.980456
			5	0.977551	0.976776
			6	0.967819	0.966914
			7	0.946457	0.945041
			8	0.89953	0.896351
			9	0.805665	0.793806
			10	0.623712	0.552173
72	Methanobacterium congolense	Genomic sequence	1	0.999025	0.999022
			2	0.997366	0.996932
			3	0.99492	0.99412
			4	0.991256	0.989611
			5	0.985403	0.981299
			6	0.974713	0.966429
			7	0.955016	0.931587
			8	0.915214	0.852504
			9	0.839629	0.70416
			10	0.703053	0.501533
		Random sequence	1	0.999025	0.999022
			2	0.998106	0.998236
			3	0.99712	0.996619
			4	0.994734	0.993815
			5	0.989319	0.987587
			6	0.978431	0.974221
			7	0.956545	0.946819
			8	0.91319	0.891052
			9	0.827773	0.768124
			10	0.668271	0.52869
73	Methanobacterium formicicum	Genomic sequence	1	0.995635	0.995245
			2	0.994176	0.994084
			3	0.991173	0.991036
			4	0.985887	0.98525
			5	0.979985	0.977492
			6	0.969225	0.963069
			7	0.949405	0.932131
			8	0.908965	0.861781
			9	0.831232	0.719518
			10	0.688925	0.50362
		Random sequence	1	0.995635	0.995245
			2	0.992675	0.99218
			3	0.992558	0.992211
			4	0.990215	0.989862
			5	0.985571	0.984641
			6	0.975445	0.973239
			7	0.954114	0.948992
			8	0.910114	0.897604
			9	0.82318	0.788223
			10	0.657189	0.549954
74	Methanobacterium lacus	Genomic sequence	1	0.993707	0.993348
			2	0.99096	0.989867
			3	0.989526	0.98865
			4	0.986738	0.984727
			5	0.982895	0.978909
			6	0.974565	0.964321
			7	0.957229	0.928406
			8	0.919832	0.846125
			9	0.847731	0.699968
			10	0.717742	0.506402
		Random sequence	1	0.993707	0.993348
			2	0.990547	0.990305
			3	0.990261	0.98944
			4	0.987709	0.986899
			5	0.984341	0.982078
			6	0.975461	0.970287
			7	0.956294	0.942673
			8	0.916118	0.881963
			9	0.837657	0.748657
			10	0.69027	0.519286
75	Methanobacterium paludis	Genomic sequence	1	0.998314	0.998289
			2	0.997581	0.997523
			3	0.996488	0.995974
			4	0.993777	0.992515
			5	0.988493	0.984863
			6	0.978067	0.968404
			7	0.958207	0.933408
			8	0.918239	0.857601
			9	0.84348	0.706276
			10	0.709439	0.494912
		Random sequence	1	0.998314	0.998289
			2	0.997153	0.997298
			3	0.99641	0.996129
			4	0.993841	0.992952
			5	0.988934	0.986096
			6	0.978894	0.972339
			7	0.958286	0.943254
			8	0.917153	0.88135
			9	0.837498	0.746393
			10	0.689421	0.51601
76	Methanobacterium sp. MB1	Genomic sequence	1	0.995437	0.995976
			2	0.992068	0.992426
			3	0.992234	0.991352
			4	0.988484	0.986554
			5	0.983701	0.979341
			6	0.973012	0.963166
			7	0.950559	0.927609
			8	0.90646	0.847366
			9	0.821251	0.691943
			10	0.667375	0.472463
		Random sequence	1	0.995437	0.995976
			2	0.99202	0.992707
			3	0.992089	0.992492
			4	0.98942	0.989634
			5	0.984869	0.983974
			6	0.973151	0.969961
			7	0.950117	0.941946
			8	0.902484	0.882671
			9	0.808364	0.753027
			10	0.63322	0.499008
77	Methanobrevibacter millerae	Genomic sequence	1	0.99683	0.996896
			2	0.994947	0.994774
			3	0.993022	0.992228
			4	0.989769	0.987629
			5	0.984588	0.977805
			6	0.9743	0.958656
			7	0.956287	0.914227
			8	0.920141	0.820303
			9	0.852419	0.658854
			10	0.73328	0.473334
		Random sequence	1	0.99683	0.996896
			2	0.995057	0.994952
			3	0.994977	0.994409
			4	0.992084	0.990942
			5	0.987866	0.983794
			6	0.978433	0.968238
			7	0.959191	0.932874
			8	0.921164	0.857005
			9	0.847559	0.70218
			10	0.713134	0.489018
78	Methanobrevibacter olleyae	Genomic sequence	1	0.998939	0.999174
			2	0.998027	0.99807
			3	0.996521	0.99516
			4	0.99208	0.98736
			5	0.986461	0.973264
			6	0.976232	0.944503
			7	0.958172	0.879767
			8	0.922927	0.760344
			9	0.860716	0.614053
			10	0.754695	0.45927
		Random sequence	1	0.998939	0.999174
			2	0.997714	0.997484
			3	0.996255	0.994637
			4	0.993144	0.989861
			5	0.98869	0.980846
			6	0.978364	0.956923
			7	0.96015	0.906724
			8	0.922748	0.79519
			9	0.853568	0.627289
			10	0.733005	0.446837
79	Methanobrevibacter ruminantium M1	Genomic sequence	1	0.997563	0.99811
			2	0.994836	0.994453
			3	0.993608	0.993486
			4	0.990953	0.989463
			5	0.986451	0.980677
			6	0.977118	0.962561
			7	0.959782	0.922152
			8	0.92519	0.836582
			9	0.860454	0.690614
			10	0.745289	0.506669
		Random sequence	1	0.997563	0.99811
			2	0.99551	0.996112
			3	0.995485	0.996122
			4	0.993195	0.992984
			5	0.989429	0.98586
			6	0.979567	0.970607
			7	0.961596	0.940106
			8	0.925461	0.873584
			9	0.855398	0.731167
			10	0.725405	0.516569
80	Methanobrevibacter smithii ATCC 35061	Genomic sequence	1	0.974174	0.970916
			2	0.962965	0.957535
			3	0.961333	0.955258
			4	0.951565	0.942045
			5	0.946673	0.93166
			6	0.936047	0.908951
			7	0.920078	0.858722
			8	0.885638	0.754704
			9	0.818343	0.598314
			10	0.696609	0.428964
		Random sequence	1	0.974174	0.970916
			2	0.959001	0.955591
			3	0.96162	0.956814
			4	0.952772	0.948707
			5	0.949876	0.943842
			6	0.940506	0.928783
			7	0.926061	0.897116
			8	0.889216	0.811076
			9	0.811534	0.640509
			10	0.668292	0.433011
81	Methanobrevibacter sp. AbM4	Genomic sequence	1	0.996256	0.995997
			2	0.994088	0.994486
			3	0.993374	0.992665
			4	0.989087	0.987581
			5	0.983773	0.976128
			6	0.973347	0.951522
			7	0.953677	0.894086
			8	0.914738	0.781475
			9	0.844303	0.62275
			10	0.722849	0.448546
		Random sequence	1	0.996256	0.995997
			2	0.99385	0.994072
			3	0.994217	0.993873
			4	0.991689	0.99006
			5	0.987332	0.981414
			6	0.976922	0.961181
			7	0.956546	0.914813
			8	0.915502	0.812519
			9	0.838195	0.638566
			10	0.702812	0.442568
82	Methanobrevibacter sp. YE315	Genomic sequence	1	0.997264	0.996876
			2	0.995489	0.995129
			3	0.99342	0.992507
			4	0.989742	0.987903
			5	0.983434	0.977522
			6	0.971441	0.956807
			7	0.949523	0.915457
			8	0.906726	0.823853
			9	0.829163	0.661347
			10	0.69399	0.463003
		Random sequence	1	0.997264	0.996876
			2	0.995784	0.995094
			3	0.995171	0.993754
			4	0.992143	0.990392
			5	0.987255	0.983466
			6	0.976466	0.968362
			7	0.955755	0.936653
			8	0.913088	0.86572
			9	0.830905	0.714618
			10	0.681384	0.485775
83	Methanocaldococcus bathoardescens	Genomic sequence	1	0.998199	0.998359
			2	0.996699	0.996483
			3	0.995603	0.993849
			4	0.992427	0.988737
			5	0.987251	0.975246
			6	0.975984	0.94598
			7	0.954675	0.876961
			8	0.913463	0.755266
			9	0.840831	0.60432
			10	0.718538	0.44884
		Random sequence	1	0.998199	0.998359
			2	0.997325	0.997934
			3	0.99584	0.995927
			4	0.992322	0.990848
			5	0.986675	0.981581
			6	0.973468	0.959658
			7	0.949753	0.912082
			8	0.902655	0.810089
			9	0.813413	0.626912
			10	0.659183	0.417023
84	Methanocaldococcus fervens AG86	Genomic sequence	1	0.996869	0.995941
			2	0.995594	0.994117
			3	0.994266	0.991496
			4	0.990807	0.985521
			5	0.985225	0.974152
			6	0.973306	0.948268
			7	0.950836	0.888704
			8	0.906451	0.764817
			9	0.82704	0.601609
			10	0.693806	0.430788
		Random sequence	1	0.996869	0.995941
			2	0.994242	0.992767
			3	0.994529	0.993268
			4	0.991403	0.98918
			5	0.985091	0.978295
			6	0.972032	0.957663
			7	0.94774	0.913523
			8	0.896273	0.812272
			9	0.800502	0.627748
			10	0.635136	0.411415
85	Methanocaldococcus infernus ME	Genomic sequence	1	0.994837	0.99327
			2	0.9914	0.990325
			3	0.988856	0.98538
			4	0.985282	0.978339
			5	0.981063	0.96448
			6	0.969464	0.927762
			7	0.948409	0.84089
			8	0.90679	0.739765
			9	0.832264	0.640186
			10	0.70526	0.47667
		Random sequence	1	0.994837	0.99327
			2	0.990512	0.988032
			3	0.9905	0.987868
			4	0.98696	0.98324
			5	0.981566	0.975669
			6	0.968925	0.956891
			7	0.9426	0.914244
			8	0.888222	0.81794
			9	0.785541	0.629651
			10	0.606482	0.397463
86	Methanocaldococcus jannaschii DSM 2661	Genomic sequence	1	0.993365	0.992104
			2	0.990183	0.988448
			3	0.989876	0.987975
			4	0.985707	0.980186
			5	0.981279	0.967987
			6	0.97056	0.939801
			7	0.950581	0.873898
			8	0.910461	0.758657
			9	0.837776	0.612336
			10	0.715082	0.453925
		Random sequence	1	0.993365	0.992104
			2	0.988452	0.987127
			3	0.989412	0.98754
			4	0.985806	0.983185
			5	0.981463	0.97606
			6	0.971325	0.95678
			7	0.948935	0.913719
			8	0.901553	0.815802
			9	0.812611	0.636716
			10	0.657374	0.424325
87	Methanocaldococcus sp. FS406-22	Genomic sequence	1	0.997732	0.99661
			2	0.99537	0.994006
			3	0.993246	0.992544
			4	0.989925	0.98719
			5	0.984759	0.975404
			6	0.973611	0.948317
			7	0.953608	0.886908
			8	0.91343	0.770968
			9	0.840454	0.618607
			10	0.717419	0.459906
		Random sequence	1	0.997732	0.99661
			2	0.994616	0.99327
			3	0.994079	0.992541
			4	0.991015	0.989257
			5	0.985899	0.981447
			6	0.974359	0.962222
			7	0.951029	0.921295
			8	0.904378	0.829854
			9	0.816593	0.653617
			10	0.661411	0.435196
88	Methanocaldococcus vulcanius M7	Genomic sequence	1	0.997439	0.99678
			2	0.995964	0.995154
			3	0.995395	0.994358
			4	0.991686	0.988877
			5	0.98648	0.977582
			6	0.974503	0.949768
			7	0.953381	0.890483
			8	0.912716	0.785096
			9	0.837274	0.62939
			10	0.709305	0.449894
		Random sequence	1	0.997439	0.99678
			2	0.995519	0.994625
			3	0.99561	0.994264
			4	0.992759	0.990079
			5	0.987426	0.982308
			6	0.97501	0.961605
			7	0.951919	0.919238
			8	0.905371	0.82525
			9	0.817181	0.646116
			10	0.664151	0.431292
89	Methanocella arvoryzae MRE50	Genomic sequence	1	0.996953	0.996731
			2	0.994475	0.994188
			3	0.994314	0.993976
			4	0.990637	0.990347
			5	0.986403	0.9852
			6	0.976917	0.97382
			7	0.958154	0.949667
			8	0.920287	0.897336
			9	0.846725	0.784935
			10	0.708726	0.563874
		Random sequence	1	0.996953	0.996731
			2	0.994441	0.994127
			3	0.993938	0.993686
			4	0.99152	0.991255
			5	0.987692	0.987354
			6	0.978186	0.977536
			7	0.958767	0.957325
			8	0.918993	0.915592
			9	0.840265	0.829807
			10	0.686407	0.634582
90	Methanocella conradii HZ254	Genomic sequence	1	0.995785	0.995863
			2	0.993405	0.993786
			3	0.991968	0.992035
			4	0.988586	0.988525
			5	0.983918	0.982274
			6	0.973306	0.969323
			7	0.951727	0.941999
			8	0.908189	0.882215
			9	0.823623	0.749963
			10	0.667765	0.511637
		Random sequence	1	0.995785	0.995863
			2	0.993649	0.993788
			3	0.992896	0.993101
			4	0.990656	0.9909
			5	0.986038	0.986141
			6	0.975485	0.975472
			7	0.953661	0.953421
			8	0.906828	0.905224
			9	0.815146	0.806837
			10	0.637939	0.577485
91	Methanocella paludicola SANAE	Genomic sequence	1	0.998769	0.998674
			2	0.996593	0.996533
			3	0.994853	0.994409
			4	0.992156	0.991543
			5	0.988155	0.986734
			6	0.978471	0.974605
			7	0.959489	0.949137
			8	0.921639	0.89281
			9	0.847774	0.768652
			10	0.709933	0.537967
		Random sequence	1	0.998769	0.998674
			2	0.997897	0.997736
			3	0.996826	0.996736
			4	0.994409	0.994237
			5	0.989501	0.989067
			6	0.979363	0.97881
			7	0.958588	0.957152
			8	0.916552	0.912832
			9	0.834614	0.822686
			10	0.676019	0.617566
92	Methanococcoides burtonii DSM 6242	Genomic sequence	1	0.994977	0.994442
			2	0.991409	0.99037
			3	0.989144	0.988595
			4	0.985393	0.984506
			5	0.981239	0.979112
			6	0.972228	0.967186
			7	0.953523	0.940043
			8	0.91356	0.876223
			9	0.835681	0.742097
			10	0.692315	0.522549
		Random sequence	1	0.994977	0.994442
			2	0.991392	0.990674
			3	0.991968	0.99125
			4	0.988955	0.988015
			5	0.984983	0.98358
			6	0.975528	0.972711
			7	0.954957	0.948769
			8	0.91211	0.897984
			9	0.827372	0.788957
			10	0.665911	0.555372
93	Methanococcoides methylutens MM1	Genomic sequence	1	0.993153	0.993029
			2	0.989804	0.99012
			3	0.989414	0.990064
			4	0.985937	0.986679
			5	0.982123	0.981863
			6	0.973004	0.969577
			7	0.952931	0.940962
			8	0.910452	0.876942
			9	0.828539	0.742817
			10	0.675789	0.517297
		Random sequence	1	0.993153	0.993029
			2	0.989883	0.989823
			3	0.989855	0.98993
			4	0.986619	0.98676
			5	0.983009	0.98292
			6	0.97259	0.97178
			7	0.951428	0.949228
			8	0.906744	0.900677
			9	0.817213	0.798211
			10	0.644741	0.562979
94	Methanococcus aeolicus Nankai-3	Genomic sequence	1	0.997011	0.99768
			2	0.994772	0.995475
			3	0.993658	0.993939
			4	0.990281	0.988552
			5	0.98491	0.976483
			6	0.973327	0.946309
			7	0.95124	0.881618
			8	0.908478	0.767255
			9	0.830934	0.59528
			10	0.703683	0.416905
		Random sequence	1	0.997011	0.99768
			2	0.994638	0.995365
			3	0.993627	0.99281
			4	0.991011	0.989128
			5	0.985391	0.978673
			6	0.972622	0.95565
			7	0.949019	0.906516
			8	0.901744	0.795405
			9	0.813843	0.613656
			10	0.662796	0.412112
95	Methanococcus maripaludis C6	Genomic sequence	1	0.995566	0.996115
			2	0.992982	0.993492
			3	0.99192	0.991717
			4	0.988057	0.986191
			5	0.982874	0.976816
			6	0.970938	0.956117
			7	0.94891	0.910875
			8	0.903349	0.807235
			9	0.818326	0.62286
			10	0.674951	0.415078
		Random sequence	1	0.995566	0.996115
			2	0.992522	0.993347
			3	0.992394	0.991811
			4	0.989896	0.988863
			5	0.984968	0.981031
			6	0.973194	0.963139
			7	0.950218	0.924759
			8	0.902194	0.83896
			9	0.81089	0.66728
			10	0.648905	0.439126
96	Methanococcus vannielii SB	Genomic sequence	1	0.996244	0.996175
			2	0.994134	0.993796
			3	0.993442	0.991837
			4	0.988926	0.985936
			5	0.983031	0.976746
			6	0.970968	0.953801
			7	0.94833	0.903399
			8	0.903931	0.796188
			9	0.822452	0.609342
			10	0.686685	0.411443
		Random sequence	1	0.996244	0.996175
			2	0.994276	0.993816
			3	0.993784	0.992577
			4	0.990828	0.988695
			5	0.986247	0.979954
			6	0.975394	0.960958
			7	0.951716	0.917084
			8	0.904841	0.819194
			9	0.817084	0.641445
			10	0.66371	0.429124
97	Methanococcus voltae A3	Genomic sequence	1	0.993381	0.992421
			2	0.989726	0.988455
			3	0.990009	0.986286
			4	0.986972	0.983022
			5	0.981433	0.970234
			6	0.969476	0.944918
			7	0.948784	0.893218
			8	0.908028	0.788827
			9	0.834028	0.617614
			10	0.708472	0.429272
		Random sequence	1	0.993381	0.992421
			2	0.989085	0.988355
			3	0.990068	0.988932
			4	0.986805	0.984977
			5	0.982748	0.976661
			6	0.973312	0.956739
			7	0.95368	0.909977
			8	0.913085	0.803944
			9	0.836164	0.626192
			10	0.703001	0.435118
98	Methanocorpusculum labreanum Z	Genomic sequence	1	0.997498	0.997498
			2	0.995221	0.995028
			3	0.99474	0.994499
			4	0.991886	0.991014
			5	0.986009	0.983773
			6	0.974298	0.969155
			7	0.948754	0.93527
			8	0.898862	0.862641
			9	0.803974	0.712677
			10	0.633042	0.467124
		Random sequence	1	0.997498	0.997498
			2	0.996086	0.996085
			3	0.994808	0.994804
			4	0.99162	0.991613
			5	0.985989	0.985982
			6	0.972928	0.972888
			7	0.946811	0.946685
			8	0.893485	0.892496
			9	0.788421	0.77974
			10	0.587789	0.512144
99	Methanoculleus bourgensis MS2	Genomic sequence	1	0.994058	0.993398
			2	0.988406	0.987857
			3	0.987104	0.985491
			4	0.983014	0.980399
			5	0.978441	0.974509
			6	0.968582	0.960303
			7	0.950731	0.931608
			8	0.914827	0.865287
			9	0.844411	0.724913
			10	0.714008	0.503718
		Random sequence	1	0.994058	0.993398
			2	0.989235	0.988694
			3	0.99011	0.98942
			4	0.987587	0.986865
			5	0.984374	0.98323
			6	0.975619	0.972967
			7	0.956458	0.949714
			8	0.916172	0.898843
			9	0.836246	0.789135
			10	0.683759	0.560056
100	Methanoculleus marisnigri JR1	Genomic sequence	1	0.999111	0.998829
			2	0.996328	0.996448
			3	0.994606	0.994084
			4	0.991146	0.990098
			5	0.98635	0.982646
			6	0.975599	0.96443
			7	0.955817	0.928826
			8	0.917456	0.848716
			9	0.84308	0.689253
			10	0.71204	0.470054
		Random sequence	1	0.999111	0.998829
			2	0.997751	0.997508
			3	0.996486	0.996154
			4	0.993677	0.992711
			5	0.988639	0.986655
			6	0.97781	0.973165
			7	0.95705	0.94637
			8	0.913445	0.888829
[truncated: 2,122 more rows]

## Sheet: Bacteria
Supplementary material 2-1-2. Symmetry indexes S1 and S2 (Bacteria)
	Genome	Sequence type	Order	S1	S2
1	[Bacillus thuringiensis] serovar konkukian str. 97-27	Genomic sequence	1	0.997176	0.996821
			2	0.995563	0.995003
			3	0.994486	0.993881
			4	0.992203	0.991308
			5	0.988796	0.986133
			6	0.98164	0.974378
			7	0.967234	0.948483
			8	0.93769	0.895463
			9	0.882807	0.785533
			10	0.781895	0.596261
		Random sequence	1	0.997176	0.996821
			2	0.995403	0.995021
			3	0.995311	0.99462
			4	0.993698	0.992728
			5	0.990968	0.988853
			6	0.984245	0.979749
			7	0.970619	0.959879
			8	0.94171	0.916454
			9	0.885969	0.823152
			10	0.778198	0.635229
2	[Bacillus] selenitireducens MLS10	Genomic sequence	1	0.98428	0.983994
	[Bacillus] selenitireducens MLS10		2	0.972734	0.972416
	[Bacillus] selenitireducens MLS10		3	0.969771	0.969568
	[Bacillus] selenitireducens MLS10		4	0.962066	0.962042
	[Bacillus] selenitireducens MLS10		5	0.958242	0.958169
	[Bacillus] selenitireducens MLS10		6	0.950215	0.94854
	[Bacillus] selenitireducens MLS10		7	0.936873	0.929287
	[Bacillus] selenitireducens MLS10		8	0.907315	0.883417
	[Bacillus] selenitireducens MLS10		9	0.844276	0.779318
	[Bacillus] selenitireducens MLS10		10	0.719494	0.586888
	[Bacillus] selenitireducens MLS10	Random sequence	1	0.98428	0.983994
	[Bacillus] selenitireducens MLS10		2	0.971737	0.971351
	[Bacillus] selenitireducens MLS10		3	0.973714	0.973368
	[Bacillus] selenitireducens MLS10		4	0.967503	0.967056
	[Bacillus] selenitireducens MLS10		5	0.965127	0.964668
	[Bacillus] selenitireducens MLS10		6	0.958209	0.957726
	[Bacillus] selenitireducens MLS10		7	0.945035	0.944522
	[Bacillus] selenitireducens MLS10		8	0.912362	0.911569
	[Bacillus] selenitireducens MLS10		9	0.841658	0.838199
	[Bacillus] selenitireducens MLS10		10	0.697232	0.667945
3	[Brevibacterium] flavum	Genomic sequence	1	0.999641	0.999656
	[Brevibacterium] flavum		2	0.997572	0.997511
	[Brevibacterium] flavum		3	0.995118	0.994628
	[Brevibacterium] flavum		4	0.992096	0.991141
	[Brevibacterium] flavum		5	0.987547	0.985706
	[Brevibacterium] flavum		6	0.978188	0.974617
	[Brevibacterium] flavum		7	0.960558	0.952057
	[Brevibacterium] flavum		8	0.924821	0.903243
	[Brevibacterium] flavum		9	0.85377	0.796494
	[Brevibacterium] flavum		10	0.718567	0.58397
	[Brevibacterium] flavum	Random sequence	1	0.999641	0.999656
	[Brevibacterium] flavum		2	0.998855	0.998941
	[Brevibacterium] flavum		3	0.997408	0.997438
	[Brevibacterium] flavum		4	0.994919	0.994863
	[Brevibacterium] flavum		5	0.990437	0.990136
	[Brevibacterium] flavum		6	0.980923	0.980371
	[Brevibacterium] flavum		7	0.961084	0.960052
	[Brevibacterium] flavum		8	0.921674	0.919067
	[Brevibacterium] flavum		9	0.843447	0.834957
	[Brevibacterium] flavum		10	0.69274	0.647309
4	[Clostridium] acidurici 9a	Genomic sequence	1	0.996546	0.995586
	[Clostridium] acidurici 9a		2	0.994362	0.993191
	[Clostridium] acidurici 9a		3	0.994029	0.991683
	[Clostridium] acidurici 9a		4	0.99127	0.988103
	[Clostridium] acidurici 9a		5	0.988416	0.980818
	[Clostridium] acidurici 9a		6	0.980174	0.962301
	[Clostridium] acidurici 9a		7	0.964654	0.919663
	[Clostridium] acidurici 9a		8	0.933778	0.825932
	[Clostridium] acidurici 9a		9	0.875226	0.678727
	[Clostridium] acidurici 9a		10	0.771505	0.507953
	[Clostridium] acidurici 9a	Random sequence	1	0.996546	0.995586
	[Clostridium] acidurici 9a		2	0.993792	0.99255
	[Clostridium] acidurici 9a		3	0.994504	0.993325
	[Clostridium] acidurici 9a		4	0.991921	0.989619
	[Clostridium] acidurici 9a		5	0.988619	0.983582
	[Clostridium] acidurici 9a		6	0.980251	0.967574
	[Clostridium] acidurici 9a		7	0.963962	0.933802
	[Clostridium] acidurici 9a		8	0.931184	0.856381
	[Clostridium] acidurici 9a		9	0.867304	0.705215
	[Clostridium] acidurici 9a		10	0.750292	0.507323
5	[Clostridium] cellulolyticum H10	Genomic sequence	1	0.998233	0.998294
	[Clostridium] cellulolyticum H10		2	0.997591	0.99783
	[Clostridium] cellulolyticum H10		3	0.996662	0.996369
	[Clostridium] cellulolyticum H10		4	0.994479	0.993758
	[Clostridium] cellulolyticum H10		5	0.990656	0.987655
	[Clostridium] cellulolyticum H10		6	0.982209	0.975148
	[Clostridium] cellulolyticum H10		7	0.96649	0.949775
	[Clostridium] cellulolyticum H10		8	0.934671	0.891616
	[Clostridium] cellulolyticum H10		9	0.873229	0.77592
	[Clostridium] cellulolyticum H10		10	0.758779	0.580045
	[Clostridium] cellulolyticum H10	Random sequence	1	0.998233	0.998294
	[Clostridium] cellulolyticum H10		2	0.997487	0.997633
	[Clostridium] cellulolyticum H10		3	0.997016	0.99701
	[Clostridium] cellulolyticum H10		4	0.994991	0.994674
	[Clostridium] cellulolyticum H10		5	0.991333	0.989946
	[Clostridium] cellulolyticum H10		6	0.982331	0.978726
	[Clostridium] cellulolyticum H10		7	0.96597	0.957324
	[Clostridium] cellulolyticum H10		8	0.932675	0.912197
	[Clostridium] cellulolyticum H10		9	0.867526	0.81629
	[Clostridium] cellulolyticum H10		10	0.741854	0.614352
6	[Clostridium] cellulosi	Genomic sequence	1	0.998072	0.998166
	[Clostridium] cellulosi		2	0.996681	0.9967
	[Clostridium] cellulosi		3	0.994731	0.994669
	[Clostridium] cellulosi		4	0.991507	0.990829
	[Clostridium] cellulosi		5	0.985741	0.983341
	[Clostridium] cellulosi		6	0.974082	0.968139
	[Clostridium] cellulosi		7	0.951738	0.935238
	[Clostridium] cellulosi		8	0.906572	0.8707
	[Clostridium] cellulosi		9	0.82136	0.739456
	[Clostridium] cellulosi		10	0.662976	0.502689
	[Clostridium] cellulosi	Random sequence	1	0.998072	0.998166
	[Clostridium] cellulosi		2	0.997096	0.997294
	[Clostridium] cellulosi		3	0.996216	0.996322
	[Clostridium] cellulosi		4	0.992977	0.99306
	[Clostridium] cellulosi		5	0.987128	0.986927
	[Clostridium] cellulosi		6	0.975187	0.974312
	[Clostridium] cellulosi		7	0.951706	0.949301
	[Clostridium] cellulosi		8	0.904243	0.898058
	[Clostridium] cellulosi		9	0.811121	0.791033
	[Clostridium] cellulosi		10	0.63265	0.546879
7	[Clostridium] clariflavum DSM 19732	Genomic sequence	1	0.979831	0.977319
	[Clostridium] clariflavum DSM 19732		2	0.968878	0.966543
	[Clostridium] clariflavum DSM 19732		3	0.969565	0.965269
	[Clostridium] clariflavum DSM 19732		4	0.962246	0.958376
	[Clostridium] clariflavum DSM 19732		5	0.959585	0.954526
	[Clostridium] clariflavum DSM 19732		6	0.95266	0.945249
	[Clostridium] clariflavum DSM 19732		7	0.942881	0.926141
	[Clostridium] clariflavum DSM 19732		8	0.919207	0.875565
	[Clostridium] clariflavum DSM 19732		9	0.868095	0.760758
	[Clostridium] clariflavum DSM 19732		10	0.768179	0.577546
	[Clostridium] clariflavum DSM 19732	Random sequence	1	0.979831	0.977319
	[Clostridium] clariflavum DSM 19732		2	0.967027	0.964064
	[Clostridium] clariflavum DSM 19732		3	0.96907	0.965544
	[Clostridium] clariflavum DSM 19732		4	0.962092	0.958081
	[Clostridium] clariflavum DSM 19732		5	0.959898	0.954943
	[Clostridium] clariflavum DSM 19732		6	0.953722	0.947302
	[Clostridium] clariflavum DSM 19732		7	0.944572	0.933472
	[Clostridium] clariflavum DSM 19732		8	0.921723	0.897883
	[Clostridium] clariflavum DSM 19732		9	0.870225	0.810023
	[Clostridium] clariflavum DSM 19732		10	0.763122	0.623384
8	[Clostridium] propionicum DSM 1682	Genomic sequence	1	0.993851	0.994804
	[Clostridium] propionicum DSM 1682		2	0.989714	0.990876
	[Clostridium] propionicum DSM 1682		3	0.989263	0.990181
	[Clostridium] propionicum DSM 1682		4	0.986077	0.986934
	[Clostridium] propionicum DSM 1682		5	0.982809	0.982288
	[Clostridium] propionicum DSM 1682		6	0.974835	0.970531
	[Clostridium] propionicum DSM 1682		7	0.958199	0.943198
	[Clostridium] propionicum DSM 1682		8	0.922859	0.881351
	[Clostridium] propionicum DSM 1682		9	0.853521	0.751261
	[Clostridium] propionicum DSM 1682		10	0.724059	0.539296
	[Clostridium] propionicum DSM 1682	Random sequence	1	0.993851	0.994804
	[Clostridium] propionicum DSM 1682		2	0.988778	0.990073
	[Clostridium] propionicum DSM 1682		3	0.989814	0.990766
	[Clostridium] propionicum DSM 1682		4	0.986836	0.988109
	[Clostridium] propionicum DSM 1682		5	0.983543	0.98414
	[Clostridium] propionicum DSM 1682		6	0.974799	0.973565
	[Clostridium] propionicum DSM 1682		7	0.957098	0.950893
	[Clostridium] propionicum DSM 1682		8	0.920197	0.903599
	[Clostridium] propionicum DSM 1682		9	0.845762	0.799873
	[Clostridium] propionicum DSM 1682		10	0.701325	0.579804
9	[Clostridium] saccharolyticum WM1	Genomic sequence	1	0.996615	0.996749
	[Clostridium] saccharolyticum WM1		2	0.99464	0.994738
	[Clostridium] saccharolyticum WM1		3	0.993607	0.993137
	[Clostridium] saccharolyticum WM1		4	0.991439	0.990263
	[Clostridium] saccharolyticum WM1		5	0.988189	0.985717
	[Clostridium] saccharolyticum WM1		6	0.980908	0.975981
	[Clostridium] saccharolyticum WM1		7	0.966285	0.95362
	[Clostridium] saccharolyticum WM1		8	0.936196	0.904675
	[Clostridium] saccharolyticum WM1		9	0.877221	0.801151
	[Clostridium] saccharolyticum WM1		10	0.765596	0.618673
	[Clostridium] saccharolyticum WM1	Random sequence	1	0.996615	0.996749
	[Clostridium] saccharolyticum WM1		2	0.994816	0.995059
	[Clostridium] saccharolyticum WM1		3	0.994696	0.994872
	[Clostridium] saccharolyticum WM1		4	0.992621	0.992738
	[Clostridium] saccharolyticum WM1		5	0.989579	0.989527
	[Clostridium] saccharolyticum WM1		6	0.981663	0.981198
	[Clostridium] saccharolyticum WM1		7	0.965734	0.964551
	[Clostridium] saccharolyticum WM1		8	0.933343	0.930266
	[Clostridium] saccharolyticum WM1		9	0.867925	0.859488
	[Clostridium] saccharolyticum WM1		10	0.739572	0.704474
10	[Clostridium] stercorarium subsp. leptospartum DSM 9219	Genomic sequence	1	0.99255	0.992374
	[Clostridium] stercorarium subsp. leptospartum DSM 9219		2	0.988825	0.988753
	[Clostridium] stercorarium subsp. leptospartum DSM 9219		3	0.988918	0.988614
	[Clostridium] stercorarium subsp. leptospartum DSM 9219		4	0.985709	0.98505
	[Clostridium] stercorarium subsp. leptospartum DSM 9219		5	0.982129	0.980192
	[Clostridium] stercorarium subsp. leptospartum DSM 9219		6	0.974199	0.96879
	[Clostridium] stercorarium subsp. leptospartum DSM 9219		7	0.957576	0.94291
	[Clostridium] stercorarium subsp. leptospartum DSM 9219		8	0.921988	0.885982
	[Clostridium] stercorarium subsp. leptospartum DSM 9219		9	0.852165	0.767488
	[Clostridium] stercorarium subsp. leptospartum DSM 9219		10	0.721516	0.551652
	[Clostridium] stercorarium subsp. leptospartum DSM 9219	Random sequence	1	0.99255	0.992374
	[Clostridium] stercorarium subsp. leptospartum DSM 9219		2	0.989123	0.989005
	[Clostridium] stercorarium subsp. leptospartum DSM 9219		3	0.98858	0.988468
	[Clostridium] stercorarium subsp. leptospartum DSM 9219		4	0.9858	0.985717
	[Clostridium] stercorarium subsp. leptospartum DSM 9219		5	0.983193	0.982801
	[Clostridium] stercorarium subsp. leptospartum DSM 9219		6	0.974736	0.973483
	[Clostridium] stercorarium subsp. leptospartum DSM 9219		7	0.957356	0.953648
	[Clostridium] stercorarium subsp. leptospartum DSM 9219		8	0.91875	0.909515
	[Clostridium] stercorarium subsp. leptospartum DSM 9219		9	0.841977	0.81687
	[Clostridium] stercorarium subsp. leptospartum DSM 9219		10	0.69214	0.607433
11	[Eubacterium rectale] ATCC 33656	Genomic sequence	1	0.992038	0.991523
	[Eubacterium rectale] ATCC 33656		2	0.987942	0.987173
	[Eubacterium rectale] ATCC 33656		3	0.98698	0.985966
	[Eubacterium rectale] ATCC 33656		4	0.983055	0.982486
	[Eubacterium rectale] ATCC 33656		5	0.98069	0.97944
	[Eubacterium rectale] ATCC 33656		6	0.973125	0.968835
	[Eubacterium rectale] ATCC 33656		7	0.957393	0.944894
	[Eubacterium rectale] ATCC 33656		8	0.924216	0.890384
	[Eubacterium rectale] ATCC 33656		9	0.857262	0.773107
	[Eubacterium rectale] ATCC 33656		10	0.732663	0.574936
	[Eubacterium rectale] ATCC 33656	Random sequence	1	0.992038	0.991523
	[Eubacterium rectale] ATCC 33656		2	0.986847	0.986366
	[Eubacterium rectale] ATCC 33656		3	0.98762	0.987028
	[Eubacterium rectale] ATCC 33656		4	0.984959	0.984244
	[Eubacterium rectale] ATCC 33656		5	0.981947	0.980963
	[Eubacterium rectale] ATCC 33656		6	0.974564	0.972672
	[Eubacterium rectale] ATCC 33656		7	0.958361	0.954307
	[Eubacterium rectale] ATCC 33656		8	0.922589	0.912966
	[Eubacterium rectale] ATCC 33656		9	0.849584	0.823249
	[Eubacterium rectale] ATCC 33656		10	0.706692	0.622017
12	[Eubacterium] eligens ATCC 27750	Genomic sequence	1	0.997554	0.997614
	[Eubacterium] eligens ATCC 27750		2	0.996319	0.996471
	[Eubacterium] eligens ATCC 27750		3	0.994778	0.99407
	[Eubacterium] eligens ATCC 27750		4	0.990982	0.989332
	[Eubacterium] eligens ATCC 27750		5	0.986428	0.982437
	[Eubacterium] eligens ATCC 27750		6	0.974948	0.962924
	[Eubacterium] eligens ATCC 27750		7	0.953315	0.92136
	[Eubacterium] eligens ATCC 27750		8	0.910574	0.830773
	[Eubacterium] eligens ATCC 27750		9	0.831089	0.674232
	[Eubacterium] eligens ATCC 27750		10	0.69173	0.476454
	[Eubacterium] eligens ATCC 27750	Random sequence	1	0.997554	0.997614
	[Eubacterium] eligens ATCC 27750		2	0.996582	0.996822
	[Eubacterium] eligens ATCC 27750		3	0.995718	0.996011
	[Eubacterium] eligens ATCC 27750		4	0.992541	0.992444
	[Eubacterium] eligens ATCC 27750		5	0.98761	0.986236
	[Eubacterium] eligens ATCC 27750		6	0.975589	0.971269
	[Eubacterium] eligens ATCC 27750		7	0.953008	0.942255
	[Eubacterium] eligens ATCC 27750		8	0.90705	0.879709
	[Eubacterium] eligens ATCC 27750		9	0.817888	0.743294
	[Eubacterium] eligens ATCC 27750		10	0.652674	0.497145
13	[Haemophilus] ducreyi	Genomic sequence	1	0.993521	0.994516
	[Haemophilus] ducreyi		2	0.988032	0.988699
	[Haemophilus] ducreyi		3	0.985337	0.985641
	[Haemophilus] ducreyi		4	0.980358	0.979419
	[Haemophilus] ducreyi		5	0.975377	0.97226
	[Haemophilus] ducreyi		6	0.963659	0.955067
	[Haemophilus] ducreyi		7	0.942101	0.921207
	[Haemophilus] ducreyi		8	0.89597	0.837648
	[Haemophilus] ducreyi		9	0.806505	0.661177
	[Haemophilus] ducreyi		10	0.649411	0.434241
	[Haemophilus] ducreyi	Random sequence	1	0.993521	0.994516
	[Haemophilus] ducreyi		2	0.988185	0.989407
	[Haemophilus] ducreyi		3	0.989118	0.989657
	[Haemophilus] ducreyi		4	0.985088	0.985576
	[Haemophilus] ducreyi		5	0.980669	0.979428
	[Haemophilus] ducreyi		6	0.969237	0.964898
	[Haemophilus] ducreyi		7	0.945148	0.933643
	[Haemophilus] ducreyi		8	0.894242	0.86469
	[Haemophilus] ducreyi		9	0.793747	0.711386
	[Haemophilus] ducreyi		10	0.608584	0.450324
14	[Haemophilus] parasuis	Genomic sequence	1	0.997817	0.997514
	[Haemophilus] parasuis		2	0.996408	0.995736
	[Haemophilus] parasuis		3	0.993205	0.993443
	[Haemophilus] parasuis		4	0.989378	0.989404
	[Haemophilus] parasuis		5	0.983581	0.98098
	[Haemophilus] parasuis		6	0.973139	0.965123
	[Haemophilus] parasuis		7	0.95115	0.927902
	[Haemophilus] parasuis		8	0.907807	0.847382
	[Haemophilus] parasuis		9	0.825661	0.698309
	[Haemophilus] parasuis		10	0.680807	0.492471
	[Haemophilus] parasuis	Random sequence	1	0.997817	0.997514
	[Haemophilus] parasuis		2	0.996443	0.995914
	[Haemophilus] parasuis		3	0.996102	0.995506
	[Haemophilus] parasuis		4	0.993599	0.992934
	[Haemophilus] parasuis		5	0.988382	0.987152
	[Haemophilus] parasuis		6	0.976923	0.974042
	[Haemophilus] parasuis		7	0.954843	0.947698
	[Haemophilus] parasuis		8	0.909544	0.892474
	[Haemophilus] parasuis		9	0.820928	0.77291
	[Haemophilus] parasuis		10	0.653423	0.527667
15	[Polyangium] brachysporum	Genomic sequence	1	0.999559	0.999331
	[Polyangium] brachysporum		2	0.997265	0.99696
	[Polyangium] brachysporum		3	0.996049	0.993449
	[Polyangium] brachysporum		4	0.993552	0.990007
	[Polyangium] brachysporum		5	0.990663	0.984576
	[Polyangium] brachysporum		6	0.98506	0.970504
	[Polyangium] brachysporum		7	0.974189	0.936886
	[Polyangium] brachysporum		8	0.952182	0.863698
	[Polyangium] brachysporum		9	0.911071	0.735509
	[Polyangium] brachysporum		10	0.835467	0.580234
	[Polyangium] brachysporum	Random sequence	1	0.999559	0.999331
	[Polyangium] brachysporum		2	0.999043	0.998655
	[Polyangium] brachysporum		3	0.998715	0.998086
	[Polyangium] brachysporum		4	0.99686	0.995576
	[Polyangium] brachysporum		5	0.993977	0.991257
	[Polyangium] brachysporum		6	0.987752	0.981041
	[Polyangium] brachysporum		7	0.975008	0.959803
	[Polyangium] brachysporum		8	0.950255	0.914599
	[Polyangium] brachysporum		9	0.902485	0.816467
	[Polyangium] brachysporum		10	0.811139	0.63599
16	[Pseudomonas syringae] pv. tomato str. DC3000	Genomic sequence	1	0.999299	0.999331
	[Pseudomonas syringae] pv. tomato str. DC3000		2	0.99674	0.996558
	[Pseudomonas syringae] pv. tomato str. DC3000		3	0.994966	0.994223
	[Pseudomonas syringae] pv. tomato str. DC3000		4	0.99197	0.991097
	[Pseudomonas syringae] pv. tomato str. DC3000		5	0.989341	0.98789
	[Pseudomonas syringae] pv. tomato str. DC3000		6	0.983252	0.979417
	[Pseudomonas syringae] pv. tomato str. DC3000		7	0.971356	0.96065
	[Pseudomonas syringae] pv. tomato str. DC3000		8	0.947028	0.918802
	[Pseudomonas syringae] pv. tomato str. DC3000		9	0.898642	0.824031
	[Pseudomonas syringae] pv. tomato str. DC3000		10	0.805784	0.64251
	[Pseudomonas syringae] pv. tomato str. DC3000	Random sequence	1	0.999299	0.999331
	[Pseudomonas syringae] pv. tomato str. DC3000		2	0.998847	0.998933
	[Pseudomonas syringae] pv. tomato str. DC3000		3	0.997627	0.997684
	[Pseudomonas syringae] pv. tomato str. DC3000		4	0.995936	0.995834
	[Pseudomonas syringae] pv. tomato str. DC3000		5	0.992876	0.99249
	[Pseudomonas syringae] pv. tomato str. DC3000		6	0.985887	0.984581
	[Pseudomonas syringae] pv. tomato str. DC3000		7	0.97246	0.969407
	[Pseudomonas syringae] pv. tomato str. DC3000		8	0.944481	0.937508
	[Pseudomonas syringae] pv. tomato str. DC3000		9	0.889903	0.872634
	[Pseudomonas syringae] pv. tomato str. DC3000		10	0.78249	0.731021
17	Acaryochloris marina MBIC11017	Genomic sequence	1	0.997664	0.997617
	Acaryochloris marina MBIC11017		2	0.996009	0.996149
	Acaryochloris marina MBIC11017		3	0.995117	0.995064
	Acaryochloris marina MBIC11017		4	0.993345	0.993301
	Acaryochloris marina MBIC11017		5	0.990747	0.990385
	Acaryochloris marina MBIC11017		6	0.984422	0.983192
	Acaryochloris marina MBIC11017		7	0.971216	0.967237
	Acaryochloris marina MBIC11017		8	0.944206	0.933896
	Acaryochloris marina MBIC11017		9	0.891464	0.863352
	Acaryochloris marina MBIC11017		10	0.788044	0.710162
	Acaryochloris marina MBIC11017	Random sequence	1	0.997664	0.997617
	Acaryochloris marina MBIC11017		2	0.996512	0.996427
	Acaryochloris marina MBIC11017		3	0.996197	0.996082
	Acaryochloris marina MBIC11017		4	0.994787	0.994633
	Acaryochloris marina MBIC11017		5	0.99195	0.991829
	Acaryochloris marina MBIC11017		6	0.985194	0.985018
	Acaryochloris marina MBIC11017		7	0.971648	0.971246
	Acaryochloris marina MBIC11017		8	0.943395	0.942551
	Acaryochloris marina MBIC11017		9	0.887709	0.885028
	Acaryochloris marina MBIC11017		10	0.776919	0.762733
18	Acetoanaerobium sticklandii	Genomic sequence	1	0.99834	0.998285
	Acetoanaerobium sticklandii		2	0.997027	0.996623
	Acetoanaerobium sticklandii		3	0.995174	0.994307
	Acetoanaerobium sticklandii		4	0.992263	0.99055
	Acetoanaerobium sticklandii		5	0.987619	0.982123
	Acetoanaerobium sticklandii		6	0.977827	0.962277
	Acetoanaerobium sticklandii		7	0.960705	0.922036
	Acetoanaerobium sticklandii		8	0.925782	0.83309
	Acetoanaerobium sticklandii		9	0.859233	0.68549
	Acetoanaerobium sticklandii		10	0.740234	0.502902
	Acetoanaerobium sticklandii	Random sequence	1	0.99834	0.998285
	Acetoanaerobium sticklandii		2	0.99743	0.99759
	Acetoanaerobium sticklandii		3	0.996625	0.996158
	Acetoanaerobium sticklandii		4	0.994346	0.992868
	Acetoanaerobium sticklandii		5	0.990055	0.986284
	Acetoanaerobium sticklandii		6	0.979949	0.971053
	Acetoanaerobium sticklandii		7	0.960558	0.940175
	Acetoanaerobium sticklandii		8	0.922025	0.872195
	Acetoanaerobium sticklandii		9	0.848169	0.728635
	Acetoanaerobium sticklandii		10	0.711526	0.509395
19	Acetobacter aceti	Genomic sequence	1	0.998043	0.998003
	Acetobacter aceti		2	0.996902	0.996658
	Acetobacter aceti		3	0.996145	0.995947
	Acetobacter aceti		4	0.993716	0.993008
	Acetobacter aceti		5	0.989355	0.987004
	Acetobacter aceti		6	0.980969	0.975156
	Acetobacter aceti		7	0.963842	0.948563
	Acetobacter aceti		8	0.930173	0.890905
	Acetobacter aceti		9	0.86419	0.772844
	Acetobacter aceti		10	0.741099	0.581122
	Acetobacter aceti	Random sequence	1	0.998043	0.998003
	Acetobacter aceti		2	0.997063	0.997051
	Acetobacter aceti		3	0.99649	0.99646
	Acetobacter aceti		4	0.994391	0.994267
	Acetobacter aceti		5	0.990163	0.989807
	Acetobacter aceti		6	0.981039	0.979874
	Acetobacter aceti		7	0.963058	0.960453
	Acetobacter aceti		8	0.926238	0.920384
	Acetobacter aceti		9	0.853722	0.837372
	Acetobacter aceti		10	0.713123	0.651794
20	Acetobacter pasteurianus IFO 3283-32	Genomic sequence	1	0.995001	0.995204
	Acetobacter pasteurianus IFO 3283-32		2	0.990103	0.989841
	Acetobacter pasteurianus IFO 3283-32		3	0.989796	0.988697
	Acetobacter pasteurianus IFO 3283-32		4	0.986611	0.984589
	Acetobacter pasteurianus IFO 3283-32		5	0.982876	0.979481
	Acetobacter pasteurianus IFO 3283-32		6	0.973995	0.966868
	Acetobacter pasteurianus IFO 3283-32		7	0.956045	0.938988
	Acetobacter pasteurianus IFO 3283-32		8	0.918746	0.875749
	Acetobacter pasteurianus IFO 3283-32		9	0.845563	0.740975
	Acetobacter pasteurianus IFO 3283-32		10	0.712679	0.525954
	Acetobacter pasteurianus IFO 3283-32	Random sequence	1	0.995001	0.995204
	Acetobacter pasteurianus IFO 3283-32		2	0.991055	0.991316
	Acetobacter pasteurianus IFO 3283-32		3	0.991304	0.991531
	Acetobacter pasteurianus IFO 3283-32		4	0.988956	0.98921
	Acetobacter pasteurianus IFO 3283-32		5	0.985405	0.98558
	Acetobacter pasteurianus IFO 3283-32		6	0.976018	0.976022
	Acetobacter pasteurianus IFO 3283-32		7	0.956438	0.955959
	Acetobacter pasteurianus IFO 3283-32		8	0.914723	0.91303
	Acetobacter pasteurianus IFO 3283-32		9	0.831679	0.824547
	Acetobacter pasteurianus IFO 3283-32		10	0.67039	0.62296
21	Acetobacter persici	Genomic sequence	1	0.998831	0.998818
	Acetobacter persici		2	0.995903	0.99601
	Acetobacter persici		3	0.99357	0.992624
	Acetobacter persici		4	0.989992	0.988489
	Acetobacter persici		5	0.984987	0.981551
	Acetobacter persici		6	0.97581	0.968058
	Acetobacter persici		7	0.958397	0.939404
	Acetobacter persici		8	0.923535	0.874959
	Acetobacter persici		9	0.856089	0.742616
	Acetobacter persici		10	0.73091	0.536984
	Acetobacter persici	Random sequence	1	0.998831	0.998818
	Acetobacter persici		2	0.998307	0.998324
	Acetobacter persici		3	0.997653	0.997613
	Acetobacter persici		4	0.995315	0.995118
	Acetobacter persici		5	0.990911	0.990185
	Acetobacter persici		6	0.980756	0.978994
	Acetobacter persici		7	0.961063	0.956797
	Acetobacter persici		8	0.92205	0.91229
	Acetobacter persici		9	0.845221	0.819197
	Acetobacter persici		10	0.69686	0.611328
22	Acetobacter senegalensis	Genomic sequence	1	0.99593	0.995825
	Acetobacter senegalensis		2	0.993337	0.99308
	Acetobacter senegalensis		3	0.992856	0.992213
	Acetobacter senegalensis		4	0.990182	0.989655
	Acetobacter senegalensis		5	0.98692	0.985366
	Acetobacter senegalensis		6	0.978989	0.974565
	Acetobacter senegalensis		7	0.962663	0.950862
	Acetobacter senegalensis		8	0.929588	0.898651
	Acetobacter senegalensis		9	0.864609	0.785406
	Acetobacter senegalensis		10	0.74277	0.584915
	Acetobacter senegalensis	Random sequence	1	0.99593	0.995825
	Acetobacter senegalensis		2	0.994422	0.994179
	Acetobacter senegalensis		3	0.993495	0.993183
	Acetobacter senegalensis		4	0.991677	0.991255
	Acetobacter senegalensis		5	0.98838	0.987751
	Acetobacter senegalensis		6	0.980443	0.979519
	Acetobacter senegalensis		7	0.963793	0.96185
	Acetobacter senegalensis		8	0.927933	0.923643
	Acetobacter senegalensis		9	0.856509	0.844646
	Acetobacter senegalensis		10	0.717124	0.668151
23	Acetobacter sp. SLV-7	Genomic sequence	1	0.997381	0.997499
	Acetobacter sp. SLV-7		2	0.994	0.993641
	Acetobacter sp. SLV-7		3	0.993708	0.992676
	Acetobacter sp. SLV-7		4	0.990597	0.98838
	Acetobacter sp. SLV-7		5	0.986489	0.98316
	Acetobacter sp. SLV-7		6	0.977039	0.970418
	Acetobacter sp. SLV-7		7	0.957528	0.941059
	Acetobacter sp. SLV-7		8	0.917923	0.877586
	Acetobacter sp. SLV-7		9	0.841518	0.744051
	Acetobacter sp. SLV-7		10	0.701326	0.525914
	Acetobacter sp. SLV-7	Random sequence	1	0.997381	0.997499
	Acetobacter sp. SLV-7		2	0.994867	0.995026
	Acetobacter sp. SLV-7		3	0.994218	0.994338
	Acetobacter sp. SLV-7		4	0.992163	0.992255
	Acetobacter sp. SLV-7		5	0.987959	0.987942
	Acetobacter sp. SLV-7		6	0.977543	0.977379
	Acetobacter sp. SLV-7		7	0.956219	0.955789
	Acetobacter sp. SLV-7		8	0.913542	0.912214
	Acetobacter sp. SLV-7		9	0.828189	0.822043
	Acetobacter sp. SLV-7		10	0.663831	0.616971
24	Acetobacterium woodii DSM 1030	Genomic sequence	1	0.98989	0.988556
	Acetobacterium woodii DSM 1030		2	0.982379	0.980803
	Acetobacterium woodii DSM 1030		3	0.982204	0.980946
	Acetobacterium woodii DSM 1030		4	0.978018	0.976787
	Acetobacterium woodii DSM 1030		5	0.974623	0.972696
	Acetobacterium woodii DSM 1030		6	0.967754	0.96327
	Acetobacterium woodii DSM 1030		7	0.95519	0.943686
	Acetobacterium woodii DSM 1030		8	0.926534	0.895678
	Acetobacterium woodii DSM 1030		9	0.866939	0.78373
	Acetobacterium woodii DSM 1030		10	0.752106	0.574958
	Acetobacterium woodii DSM 1030	Random sequence	1	0.98989	0.988556
	Acetobacterium woodii DSM 1030		2	0.982723	0.980831
	Acetobacterium woodii DSM 1030		3	0.983444	0.981492
	Acetobacterium woodii DSM 1030		4	0.979659	0.977445
	Acetobacterium woodii DSM 1030		5	0.977084	0.974704
	Acetobacterium woodii DSM 1030		6	0.970819	0.967439
	Acetobacterium woodii DSM 1030		7	0.957724	0.951335
	Acetobacterium woodii DSM 1030		8	0.9268	0.912402
	Acetobacterium woodii DSM 1030		9	0.862005	0.825623
	Acetobacterium woodii DSM 1030		10	0.733749	0.63231
25	Acetohalobium arabaticum DSM 5501	Genomic sequence	1	0.995232	0.994697
	Acetohalobium arabaticum DSM 5501		2	0.991735	0.99175
	Acetohalobium arabaticum DSM 5501		3	0.991688	0.991947
	Acetohalobium arabaticum DSM 5501		4	0.988425	0.988664
	Acetohalobium arabaticum DSM 5501		5	0.984246	0.982024
	Acetohalobium arabaticum DSM 5501		6	0.974209	0.965424
	Acetohalobium arabaticum DSM 5501		7	0.955264	0.928756
	Acetohalobium arabaticum DSM 5501		8	0.917226	0.846944
	Acetohalobium arabaticum DSM 5501		9	0.843773	0.690086
	Acetohalobium arabaticum DSM 5501		10	0.712234	0.485605
	Acetohalobium arabaticum DSM 5501	Random sequence	1	0.995232	0.994697
	Acetohalobium arabaticum DSM 5501		2	0.992213	0.991606
	Acetohalobium arabaticum DSM 5501		3	0.992201	0.991954
	Acetohalobium arabaticum DSM 5501		4	0.989241	0.988348
	Acetohalobium arabaticum DSM 5501		5	0.985808	0.983692
	Acetohalobium arabaticum DSM 5501		6	0.975778	0.970401
	Acetohalobium arabaticum DSM 5501		7	0.955222	0.94235
	Acetohalobium arabaticum DSM 5501		8	0.913614	0.882983
	Acetohalobium arabaticum DSM 5501		9	0.832093	0.750972
	Acetohalobium arabaticum DSM 5501		10	0.679003	0.516447
26	Acetomicrobium mobile DSM 13181	Genomic sequence	1	0.993934	0.99408
	Acetomicrobium mobile DSM 13181		2	0.989697	0.9898
	Acetomicrobium mobile DSM 13181		3	0.988268	0.988541
	Acetomicrobium mobile DSM 13181		4	0.984877	0.984804
	Acetomicrobium mobile DSM 13181		5	0.979282	0.978525
	Acetomicrobium mobile DSM 13181		6	0.967295	0.965166
	Acetomicrobium mobile DSM 13181		7	0.945441	0.938871
	Acetomicrobium mobile DSM 13181		8	0.899714	0.880411
	Acetomicrobium mobile DSM 13181		9	0.809588	0.751796
	Acetomicrobium mobile DSM 13181		10	0.641483	0.502851
	Acetomicrobium mobile DSM 13181	Random sequence	1	0.993934	0.99408
	Acetomicrobium mobile DSM 13181		2	0.990089	0.990339
	Acetomicrobium mobile DSM 13181		3	0.989514	0.989682
	Acetomicrobium mobile DSM 13181		4	0.986769	0.98697
	Acetomicrobium mobile DSM 13181		5	0.982799	0.982905
	Acetomicrobium mobile DSM 13181		6	0.972117	0.972121
	Acetomicrobium mobile DSM 13181		7	0.94889	0.948626
	Acetomicrobium mobile DSM 13181		8	0.900741	0.899425
	Acetomicrobium mobile DSM 13181		9	0.804325	0.796188
	Acetomicrobium mobile DSM 13181		10	0.620294	0.555788
27	Acholeplasma brassicae	Genomic sequence	1	0.994034	0.995311
	Acholeplasma brassicae		2	0.98897	0.990271
	Acholeplasma brassicae		3	0.987077	0.988253
	Acholeplasma brassicae		4	0.98197	0.980948
	Acholeplasma brassicae		5	0.976685	0.97298
	Acholeplasma brassicae		6	0.96554	0.956085
	Acholeplasma brassicae		7	0.944492	0.918673
	Acholeplasma brassicae		8	0.901466	0.83211
	Acholeplasma brassicae		9	0.818415	0.665937
	Acholeplasma brassicae		10	0.671019	0.452692
	Acholeplasma brassicae	Random sequence	1	0.994034	0.995311
	Acholeplasma brassicae		2	0.989374	0.991322
	Acholeplasma brassicae		3	0.989887	0.991561
	Acholeplasma brassicae		4	0.986174	0.987154
	Acholeplasma brassicae		5	0.981376	0.980158
	Acholeplasma brassicae		6	0.969932	0.964102
	Acholeplasma brassicae		7	0.948139	0.932225
	Acholeplasma brassicae		8	0.901071	0.860061
	Acholeplasma brassicae		9	0.809503	0.704307
	Acholeplasma brassicae		10	0.642484	0.461384
28	Acholeplasma laidlawii PG-8A	Genomic sequence	1	0.99887	0.998849
	Acholeplasma laidlawii PG-8A		2	0.997911	0.997264
	Acholeplasma laidlawii PG-8A		3	0.996155	0.994269
	Acholeplasma laidlawii PG-8A		4	0.991633	0.987515
	Acholeplasma laidlawii PG-8A		5	0.986003	0.976566
	Acholeplasma laidlawii PG-8A		6	0.972485	0.950804
	Acholeplasma laidlawii PG-8A		7	0.947569	0.893712
	Acholeplasma laidlawii PG-8A		8	0.900799	0.777219
	Acholeplasma laidlawii PG-8A		9	0.814754	0.609241
	Acholeplasma laidlawii PG-8A		10	0.668785	0.428249
	Acholeplasma laidlawii PG-8A	Random sequence	1	0.99887	0.998849
	Acholeplasma laidlawii PG-8A		2	0.998002	0.997927
	Acholeplasma laidlawii PG-8A		3	0.996207	0.995464
	Acholeplasma laidlawii PG-8A		4	0.992619	0.9916
	Acholeplasma laidlawii PG-8A		5	0.986497	0.981715
	Acholeplasma laidlawii PG-8A		6	0.973281	0.960392
	Acholeplasma laidlawii PG-8A		7	0.947206	0.913671
	Acholeplasma laidlawii PG-8A		8	0.896822	0.81269
	Acholeplasma laidlawii PG-8A		9	0.802512	0.628598
	Acholeplasma laidlawii PG-8A		10	0.638873	0.411317
29	Acholeplasma oculi	Genomic sequence	1	0.997289	0.997173
	Acholeplasma oculi		2	0.99603	0.995698
	Acholeplasma oculi		3	0.994987	0.994222
	Acholeplasma oculi		4	0.991055	0.988273
	Acholeplasma oculi		5	0.98507	0.975408
	Acholeplasma oculi		6	0.973102	0.95048
	Acholeplasma oculi		7	0.950322	0.893045
	Acholeplasma oculi		8	0.906352	0.776026
	Acholeplasma oculi		9	0.823672	0.611185
	Acholeplasma oculi		10	0.68438	0.43567
	Acholeplasma oculi	Random sequence	1	0.997289	0.997173
	Acholeplasma oculi		2	0.995918	0.995815
	Acholeplasma oculi		3	0.994928	0.994113
	Acholeplasma oculi		4	0.992189	0.989944
	Acholeplasma oculi		5	0.986373	0.981319
	Acholeplasma oculi		6	0.973771	0.960352
	Acholeplasma oculi		7	0.950062	0.914874
	Acholeplasma oculi		8	0.901256	0.812224
	Acholeplasma oculi		9	0.810802	0.629318
	Acholeplasma oculi		10	0.653972	0.418596
30	Acholeplasma palmae J233	Genomic sequence	1	0.966249	0.967613
	Acholeplasma palmae J233		2	0.950875	0.954256
	Acholeplasma palmae J233		3	0.953598	0.95416
	Acholeplasma palmae J233		4	0.94259	0.944376
	Acholeplasma palmae J233		5	0.934471	0.934994
	Acholeplasma palmae J233		6	0.921111	0.91138
	Acholeplasma palmae J233		7	0.902831	0.855565
	Acholeplasma palmae J233		8	0.866641	0.736956
	Acholeplasma palmae J233		9	0.797869	0.578569
	Acholeplasma palmae J233		10	0.677053	0.414642
	Acholeplasma palmae J233	Random sequence	1	0.966249	0.967613
	Acholeplasma palmae J233		2	0.950167	0.954335
	Acholeplasma palmae J233		3	0.949208	0.951219
	Acholeplasma palmae J233		4	0.942279	0.944849
	Acholeplasma palmae J233		5	0.936337	0.937031
	Acholeplasma palmae J233		6	0.926423	0.918229
	Acholeplasma palmae J233		7	0.910164	0.875681
	Acholeplasma palmae J233		8	0.872551	0.769564
	Acholeplasma palmae J233		9	0.795653	0.593164
	Acholeplasma palmae J233		10	0.657004	0.403194
31	Achromobacter denitrificans	Genomic sequence	1	0.999808	0.999754
	Achromobacter denitrificans		2	0.996803	0.995989
	Achromobacter denitrificans		3	0.994123	0.993208
	Achromobacter denitrificans		4	0.989829	0.988972
	Achromobacter denitrificans		5	0.986844	0.983079
	Achromobacter denitrificans		6	0.98069	0.970986
	Achromobacter denitrificans		7	0.970475	0.941581
	Achromobacter denitrificans		8	0.949777	0.873838
	Achromobacter denitrificans		9	0.910461	0.730891
	Achromobacter denitrificans		10	0.836879	0.546416
	Achromobacter denitrificans	Random sequence	1	0.999808	0.999754
	Achromobacter denitrificans		2	0.999352	0.999238
	Achromobacter denitrificans		3	0.998878	0.998509
	Achromobacter denitrificans		4	0.997065	0.996141
	Achromobacter denitrificans		5	0.993556	0.990611
	Achromobacter denitrificans		6	0.986637	0.979734
	Achromobacter denitrificans		7	0.974079	0.957677
	Achromobacter denitrificans		8	0.948991	0.910732
	Achromobacter denitrificans		9	0.900851	0.80906
	Achromobacter denitrificans		10	0.808609	0.626025
32	Achromobacter insolitus	Genomic sequence	1	0.991991	0.992691
	Achromobacter insolitus		2	0.986193	0.987009
	Achromobacter insolitus		3	0.987302	0.986437
	Achromobacter insolitus		4	0.982409	0.981787
	Achromobacter insolitus		5	0.980191	0.977664
	Achromobacter insolitus		6	0.974315	0.967541
	Achromobacter insolitus		7	0.964538	0.944867
	Achromobacter insolitus		8	0.943587	0.890738
	Achromobacter insolitus		9	0.901934	0.770993
	Achromobacter insolitus		10	0.821738	0.593533
	Achromobacter insolitus	Random sequence	1	0.991991	0.992691
	Achromobacter insolitus		2	0.987575	0.988776
	Achromobacter insolitus		3	0.98758	0.988778
	Achromobacter insolitus		4	0.985211	0.986234
	Achromobacter insolitus		5	0.983209	0.9836
	Achromobacter insolitus		6	0.97788	0.976059
	Achromobacter insolitus		7	0.967485	0.959068
	Achromobacter insolitus		8	0.943841	0.920777
	Achromobacter insolitus		9	0.895865	0.836865
	Achromobacter insolitus		10	0.800239	0.663127
33	Achromobacter xylosoxidans	Genomic sequence	1	0.999445	0.999524
	Achromobacter xylosoxidans		2	0.996439	0.995674
	Achromobacter xylosoxidans		3	0.994121	0.992277
	Achromobacter xylosoxidans		4	0.990509	0.988319
	Achromobacter xylosoxidans		5	0.987262	0.982568
	Achromobacter xylosoxidans		6	0.980858	0.970141
	Achromobacter xylosoxidans		7	0.970408	0.940821
	Achromobacter xylosoxidans		8	0.949976	0.871887
	Achromobacter xylosoxidans		9	0.910782	0.728839
	Achromobacter xylosoxidans		10	0.83794	0.546497
	Achromobacter xylosoxidans	Random sequence	1	0.999445	0.999524
	Achromobacter xylosoxidans		2	0.998879	0.998835
	Achromobacter xylosoxidans		3	0.998411	0.997898
	Achromobacter xylosoxidans		4	0.996859	0.995716
	Achromobacter xylosoxidans		5	0.993621	0.990801
	Achromobacter xylosoxidans		6	0.98707	0.980501
	Achromobacter xylosoxidans		7	0.97456	0.95899
	Achromobacter xylosoxidans		8	0.949513	0.9124
	Achromobacter xylosoxidans		9	0.900828	0.809678
	Achromobacter xylosoxidans		10	0.808418	0.627185
34	Achromobacter xylosoxidans A8	Genomic sequence	1	0.998128	0.998573
	Achromobacter xylosoxidans A8		2	0.995262	0.995156
	Achromobacter xylosoxidans A8		3	0.993841	0.993048
	Achromobacter xylosoxidans A8		4	0.990414	0.989486
	Achromobacter xylosoxidans A8		5	0.987564	0.984549
	Achromobacter xylosoxidans A8		6	0.982061	0.973978
	Achromobacter xylosoxidans A8		7	0.972006	0.949655
	Achromobacter xylosoxidans A8		8	0.951539	0.892661
	Achromobacter xylosoxidans A8		9	0.911713	0.76864
	Achromobacter xylosoxidans A8		10	0.836543	0.588607
	Achromobacter xylosoxidans A8	Random sequence	1	0.998128	0.998573
	Achromobacter xylosoxidans A8		2	0.99653	0.997047
	Achromobacter xylosoxidans A8		3	0.996272	0.996766
	Achromobacter xylosoxidans A8		4	0.994727	0.994873
	Achromobacter xylosoxidans A8		5	0.992737	0.991384
	Achromobacter xylosoxidans A8		6	0.986823	0.982726
	Achromobacter xylosoxidans A8		7	0.975169	0.964313
	Achromobacter xylosoxidans A8		8	0.951018	0.924582
	Achromobacter xylosoxidans A8		9	0.903654	0.838115
	Achromobacter xylosoxidans A8		10	0.812053	0.665513
35	Acidaminococcus fermentans DSM 20731	Genomic sequence	1	0.997706	0.997549
	Acidaminococcus fermentans DSM 20731		2	0.996922	0.996615
	Acidaminococcus fermentans DSM 20731		3	0.99404	0.993693
	Acidaminococcus fermentans DSM 20731		4	0.989804	0.988489
	Acidaminococcus fermentans DSM 20731		5	0.984868	0.981786
	Acidaminococcus fermentans DSM 20731		6	0.973526	0.964266
	Acidaminococcus fermentans DSM 20731		7	0.953193	0.927557
	Acidaminococcus fermentans DSM 20731		8	0.914211	0.84201
	Acidaminococcus fermentans DSM 20731		9	0.840437	0.679864
	Acidaminococcus fermentans DSM 20731		10	0.710085	0.475322
	Acidaminococcus fermentans DSM 20731	Random sequence	1	0.997706	0.997549
	Acidaminococcus fermentans DSM 20731		2	0.995946	0.995753
	Acidaminococcus fermentans DSM 20731		3	0.995687	0.995587
	Acidaminococcus fermentans DSM 20731		4	0.99295	0.992723
	Acidaminococcus fermentans DSM 20731		5	0.987291	0.986834
	Acidaminococcus fermentans DSM 20731		6	0.975909	0.974828
	Acidaminococcus fermentans DSM 20731		7	0.952951	0.950524
	Acidaminococcus fermentans DSM 20731		8	0.906199	0.900042
	Acidaminococcus fermentans DSM 20731		9	0.815164	0.796173
	Acidaminococcus fermentans DSM 20731		10	0.639969	0.557858
36	Acidaminococcus intestini RyC-MR95	Genomic sequence	1	0.995948	0.995947
	Acidaminococcus intestini RyC-MR95		2	0.992195	0.99219
	Acidaminococcus intestini RyC-MR95		3	0.990921	0.990783
	Acidaminococcus intestini RyC-MR95		4	0.987229	0.986907
	Acidaminococcus intestini RyC-MR95		5	0.98228	0.98055
	Acidaminococcus intestini RyC-MR95		6	0.971937	0.967276
	Acidaminococcus intestini RyC-MR95		7	0.951001	0.939144
	Acidaminococcus intestini RyC-MR95		8	0.909954	0.878561
	Acidaminococcus intestini RyC-MR95		9	0.828282	0.743152
	Acidaminococcus intestini RyC-MR95		10	0.678505	0.510073
	Acidaminococcus intestini RyC-MR95	Random sequence	1	0.995948	0.995947
	Acidaminococcus intestini RyC-MR95		2	0.993031	0.99303
	Acidaminococcus intestini RyC-MR95		3	0.992714	0.992712
	Acidaminococcus intestini RyC-MR95		4	0.99056	0.990559
	Acidaminococcus intestini RyC-MR95		5	0.987067	0.987057
	Acidaminococcus intestini RyC-MR95		6	0.976581	0.976578
	Acidaminococcus intestini RyC-MR95		7	0.953944	0.953882
	Acidaminococcus intestini RyC-MR95		8	0.909048	0.90849
	Acidaminococcus intestini RyC-MR95		9	0.818879	0.813882
	Acidaminococcus intestini RyC-MR95		10	0.644538	0.594069
37	Acidihalobacter prosperus	Genomic sequence	1	0.998202	0.998205
	Acidihalobacter prosperus		2	0.996202	0.995834
	Acidihalobacter prosperus		3	0.995331	0.994567
	Acidihalobacter prosperus		4	0.993458	0.992497
	Acidihalobacter prosperus		5	0.989655	0.987422
	Acidihalobacter prosperus		6	0.980481	0.975217
	Acidihalobacter prosperus		7	0.963364	0.949955
	Acidihalobacter prosperus		8	0.928659	0.894748
	Acidihalobacter prosperus		9	0.861904	0.774511
	Acidihalobacter prosperus		10	0.737153	0.56366
	Acidihalobacter prosperus	Random sequence	1	0.998202	0.998205
	Acidihalobacter prosperus		2	0.997209	0.997223
	Acidihalobacter prosperus		3	0.996229	0.996144
	Acidihalobacter prosperus		4	0.994339	0.993835
	Acidihalobacter prosperus		5	0.989973	0.988867
	Acidihalobacter prosperus		6	0.980497	0.978013
	Acidihalobacter prosperus		7	0.962562	0.957117
	Acidihalobacter prosperus		8	0.926427	0.913259
	Acidihalobacter prosperus		9	0.854632	0.820005
	Acidihalobacter prosperus		10	0.715559	0.616279
38	Acidimicrobium ferrooxidans DSM 10331	Genomic sequence	1	0.999165	0.998758
	Acidimicrobium ferrooxidans DSM 10331		2	0.996346	0.995332
	Acidimicrobium ferrooxidans DSM 10331		3	0.995045	0.992126
	Acidimicrobium ferrooxidans DSM 10331		4	0.991903	0.986425
	Acidimicrobium ferrooxidans DSM 10331		5	0.987443	0.971966
	Acidimicrobium ferrooxidans DSM 10331		6	0.977587	0.931699
	Acidimicrobium ferrooxidans DSM 10331		7	0.959253	0.855454
	Acidimicrobium ferrooxidans DSM 10331		8	0.923826	0.749206
	Acidimicrobium ferrooxidans DSM 10331		9	0.86008	0.625144
	Acidimicrobium ferrooxidans DSM 10331		10	0.749711	0.482154
	Acidimicrobium ferrooxidans DSM 10331	Random sequence	1	0.999165	0.998758
	Acidimicrobium ferrooxidans DSM 10331		2	0.997746	0.997275
	Acidimicrobium ferrooxidans DSM 10331		3	0.996778	0.995772
	Acidimicrobium ferrooxidans DSM 10331		4	0.993543	0.991661
	Acidimicrobium ferrooxidans DSM 10331		5	0.988884	0.983638
	Acidimicrobium ferrooxidans DSM 10331		6	0.978419	0.966819
	Acidimicrobium ferrooxidans DSM 10331		7	0.957056	0.927934
	Acidimicrobium ferrooxidans DSM 10331		8	0.91426	0.842882
	Acidimicrobium ferrooxidans DSM 10331		9	0.834804	0.678533
	Acidimicrobium ferrooxidans DSM 10331		10	0.692289	0.46537
39	Acidiphilium cryptum JF-5	Genomic sequence	1	0.99331	0.993962
	Acidiphilium cryptum JF-5		2	0.988685	0.990031
	Acidiphilium cryptum JF-5		3	0.988257	0.988025
	Acidiphilium cryptum JF-5		4	0.985018	0.984534
	Acidiphilium cryptum JF-5		5	0.982072	0.977552
	Acidiphilium cryptum JF-5		6	0.974826	0.959332
	Acidiphilium cryptum JF-5		7	0.961276	0.918561
	Acidiphilium cryptum JF-5		8	0.932737	0.821311
	Acidiphilium cryptum JF-5		9	0.879246	0.657151
	Acidiphilium cryptum JF-5		10	0.784577	0.478974
	Acidiphilium cryptum JF-5	Random sequence	1	0.99331	0.993962
	Acidiphilium cryptum JF-5		2	0.989701	0.99093
	Acidiphilium cryptum JF-5		3	0.990114	0.991448
	Acidiphilium cryptum JF-5		4	0.987497	0.988717
	Acidiphilium cryptum JF-5		5	0.984485	0.983677
	Acidiphilium cryptum JF-5		6	0.9773	0.970855
	Acidiphilium cryptum JF-5		7	0.962223	0.942757
	Acidiphilium cryptum JF-5		8	0.929748	0.878697
	Acidiphilium cryptum JF-5		9	0.86534	0.741866
	Acidiphilium cryptum JF-5		10	0.745639	0.534036
40	Acidiphilium multivorum AIU301	Genomic sequence	1	0.994857	0.995233
	Acidiphilium multivorum AIU301		2	0.99111	0.991799
	Acidiphilium multivorum AIU301		3	0.990734	0.990566
	Acidiphilium multivorum AIU301		4	0.987564	0.987293
	Acidiphilium multivorum AIU301		5	0.984528	0.980703
	Acidiphilium multivorum AIU301		6	0.977166	0.963751
	Acidiphilium multivorum AIU301		7	0.963335	0.926067
	Acidiphilium multivorum AIU301		8	0.935255	0.835698
	Acidiphilium multivorum AIU301		9	0.883363	0.675993
	Acidiphilium multivorum AIU301		10	0.790826	0.494684
	Acidiphilium multivorum AIU301	Random sequence	1	0.994857	0.995233
	Acidiphilium multivorum AIU301		2	0.992551	0.993608
	Acidiphilium multivorum AIU301		3	0.992028	0.992788
	Acidiphilium multivorum AIU301		4	0.990196	0.990381
	Acidiphilium multivorum AIU301		5	0.986934	0.984371
	Acidiphilium multivorum AIU301		6	0.979662	0.972364
	Acidiphilium multivorum AIU301		7	0.964753	0.944976
	Acidiphilium multivorum AIU301		8	0.933093	0.885302
	Acidiphilium multivorum AIU301		9	0.871313	0.756202
	Acidiphilium multivorum AIU301		10	0.755325	0.552064
41	Acidipropionibacterium acidipropionici	Genomic sequence	1	0.997618	0.997878
	Acidipropionibacterium acidipropionici		2	0.995406	0.995193
	Acidipropionibacterium acidipropionici		3	0.994008	0.990101
	Acidipropionibacterium acidipropionici		4	0.990914	0.985025
	Acidipropionibacterium acidipropionici		5	0.987228	0.974693
	Acidipropionibacterium acidipropionici		6	0.979743	0.951122
	Acidipropionibacterium acidipropionici		7	0.966236	0.896495
	Acidipropionibacterium acidipropionici		8	0.939785	0.786739
	Acidipropionibacterium acidipropionici		9	0.890408	0.65252
	Acidipropionibacterium acidipropionici		10	0.80271	0.52241
	Acidipropionibacterium acidipropionici	Random sequence	1	0.997618	0.997878
	Acidipropionibacterium acidipropionici		2	0.996149	0.996552
	Acidipropionibacterium acidipropionici		3	0.996033	0.996015
	Acidipropionibacterium acidipropionici		4	0.993955	0.9932
	Acidipropionibacterium acidipropionici		5	0.990832	0.987439
	Acidipropionibacterium acidipropionici		6	0.98306	0.973429
	Acidipropionibacterium acidipropionici		7	0.967294	0.944727
	Acidipropionibacterium acidipropionici		8	0.935015	0.878744
	Acidipropionibacterium acidipropionici		9	0.873949	0.741474
	Acidipropionibacterium acidipropionici		10	0.760144	0.540221
42	Acidithiobacillus caldus SM-1	Genomic sequence	1	0.998758	0.998452
	Acidithiobacillus caldus SM-1		2	0.995773	0.995746
	Acidithiobacillus caldus SM-1		3	0.994263	0.993215
	Acidithiobacillus caldus SM-1		4	0.991503	0.989831
	Acidithiobacillus caldus SM-1		5	0.98731	0.983772
	Acidithiobacillus caldus SM-1		6	0.978269	0.969855
	Acidithiobacillus caldus SM-1		7	0.960352	0.940495
	Acidithiobacillus caldus SM-1		8	0.923828	0.873524
	Acidithiobacillus caldus SM-1		9	0.854035	0.734736
	Acidithiobacillus caldus SM-1		10	0.726213	0.533207
	Acidithiobacillus caldus SM-1	Random sequence	1	0.998758	0.998452
	Acidithiobacillus caldus SM-1		2	0.997378	0.996991
	Acidithiobacillus caldus SM-1		3	0.996745	0.996173
	Acidithiobacillus caldus SM-1		4	0.994092	0.993531
	Acidithiobacillus caldus SM-1		5	0.989446	0.988103
	Acidithiobacillus caldus SM-1		6	0.97927	0.975976
	Acidithiobacillus caldus SM-1		7	0.960108	0.952204
	Acidithiobacillus caldus SM-1		8	0.920433	0.901099
	Acidithiobacillus caldus SM-1		9	0.842712	0.791562
	Acidithiobacillus caldus SM-1		10	0.694238	0.566297
43	Acidithiobacillus ferrivorans SS3	Genomic sequence	1	0.996427	0.996509
	Acidithiobacillus ferrivorans SS3		2	0.994991	0.995268
	Acidithiobacillus ferrivorans SS3		3	0.993809	0.993822
	Acidithiobacillus ferrivorans SS3		4	0.99152	0.991442
	Acidithiobacillus ferrivorans SS3		5	0.987728	0.986836
	Acidithiobacillus ferrivorans SS3		6	0.978344	0.975656
	Acidithiobacillus ferrivorans SS3		7	0.959931	0.951018
	Acidithiobacillus ferrivorans SS3		8	0.922645	0.899371
	Acidithiobacillus ferrivorans SS3		9	0.849263	0.78511
	Acidithiobacillus ferrivorans SS3		10	0.710801	0.566198
	Acidithiobacillus ferrivorans SS3	Random sequence	1	0.996427	0.996509
	Acidithiobacillus ferrivorans SS3		2	0.994386	0.994407
	Acidithiobacillus ferrivorans SS3		3	0.994318	0.994208
	Acidithiobacillus ferrivorans SS3		4	0.992424	0.992297
	Acidithiobacillus ferrivorans SS3		5	0.988263	0.987769
	Acidithiobacillus ferrivorans SS3		6	0.978762	0.977613
	Acidithiobacillus ferrivorans SS3		7	0.959932	0.957187
	Acidithiobacillus ferrivorans SS3		8	0.920612	0.914494
	Acidithiobacillus ferrivorans SS3		9	0.843241	0.825937
	Acidithiobacillus ferrivorans SS3		10	0.692339	0.624285
44	Acidithiobacillus ferrooxidans ATCC 23270	Genomic sequence	1	0.99383	0.994303
	Acidithiobacillus ferrooxidans ATCC 23270		2	0.989836	0.9908
	Acidithiobacillus ferrooxidans ATCC 23270		3	0.987818	0.987639
	Acidithiobacillus ferrooxidans ATCC 23270		4	0.983915	0.983954
	Acidithiobacillus ferrooxidans ATCC 23270		5	0.980395	0.979326
	Acidithiobacillus ferrooxidans ATCC 23270		6	0.972305	0.968295
	Acidithiobacillus ferrooxidans ATCC 23270		7	0.955703	0.943173
	Acidithiobacillus ferrooxidans ATCC 23270		8	0.920102	0.885906
	Acidithiobacillus ferrooxidans ATCC 23270		9	0.84853	0.757954
	Acidithiobacillus ferrooxidans ATCC 23270		10	0.713973	0.545376
	Acidithiobacillus ferrooxidans ATCC 23270	Random sequence	1	0.99383	0.994303
	Acidithiobacillus ferrooxidans ATCC 23270		2	0.990099	0.990846
	Acidithiobacillus ferrooxidans ATCC 23270		3	0.990497	0.99123
	Acidithiobacillus ferrooxidans ATCC 23270		4	0.987899	0.9886
	Acidithiobacillus ferrooxidans ATCC 23270		5	0.984232	0.98461
	Acidithiobacillus ferrooxidans ATCC 23270		6	0.975309	0.974224
	Acidithiobacillus ferrooxidans ATCC 23270		7	0.956532	0.952246
	Acidithiobacillus ferrooxidans ATCC 23270		8	0.917191	0.905846
	Acidithiobacillus ferrooxidans ATCC 23270		9	0.839137	0.808372
	Acidithiobacillus ferrooxidans ATCC 23270		10	0.686857	0.590505
45	Acidobacteria bacterium DSM 100886	Genomic sequence	1	0.999242	0.999192
	Acidobacteria bacterium DSM 100886		2	0.998175	0.998233
	Acidobacteria bacterium DSM 100886		3	0.997448	0.996282
	Acidobacteria bacterium DSM 100886		4	0.995888	0.993481
	Acidobacteria bacterium DSM 100886		5	0.993248	0.98742
	Acidobacteria bacterium DSM 100886		6	0.987809	0.972412
	Acidobacteria bacterium DSM 100886		7	0.977643	0.939782
	Acidobacteria bacterium DSM 100886		8	0.957032	0.865357
	Acidobacteria bacterium DSM 100886		9	0.918319	0.744835
	Acidobacteria bacterium DSM 100886		10	0.84698	0.604773
	Acidobacteria bacterium DSM 100886	Random sequence	1	0.999242	0.999192
	Acidobacteria bacterium DSM 100886		2	0.998659	0.998394
	Acidobacteria bacterium DSM 100886		3	0.998059	0.997496
	Acidobacteria bacterium DSM 100886		4	0.996263	0.995184
	Acidobacteria bacterium DSM 100886		5	0.993716	0.991138
	Acidobacteria bacterium DSM 100886		6	0.988142	0.982369
	Acidobacteria bacterium DSM 100886		7	0.976868	0.963632
	Acidobacteria bacterium DSM 100886		8	0.953944	0.922758
	Acidobacteria bacterium DSM 100886		9	0.909148	0.832261
	Acidobacteria bacterium DSM 100886		10	0.8227	0.660174
46	Acidobacterium capsulatum ATCC 51196	Genomic sequence	1	0.99579	0.995975
	Acidobacterium capsulatum ATCC 51196		2	0.993072	0.99327
	Acidobacterium capsulatum ATCC 51196		3	0.992678	0.992737
	Acidobacterium capsulatum ATCC 51196		4	0.990475	0.990288
	Acidobacterium capsulatum ATCC 51196		5	0.987185	0.985643
	Acidobacterium capsulatum ATCC 51196		6	0.979754	0.974188
	Acidobacterium capsulatum ATCC 51196		7	0.965133	0.949317
	Acidobacterium capsulatum ATCC 51196		8	0.935	0.893386
	Acidobacterium capsulatum ATCC 51196		9	0.875438	0.77308
	Acidobacterium capsulatum ATCC 51196		10	0.763085	0.580258
	Acidobacterium capsulatum ATCC 51196	Random sequence	1	0.99579	0.995975
	Acidobacterium capsulatum ATCC 51196		2	0.993786	0.994106
	Acidobacterium capsulatum ATCC 51196		3	0.993725	0.994026
	Acidobacterium capsulatum ATCC 51196		4	0.991963	0.991995
	Acidobacterium capsulatum ATCC 51196		5	0.988952	0.9883
	Acidobacterium capsulatum ATCC 51196		6	0.980798	0.978736
	Acidobacterium capsulatum ATCC 51196		7	0.965072	0.959044
	Acidobacterium capsulatum ATCC 51196		8	0.931444	0.917434
	Acidobacterium capsulatum ATCC 51196		9	0.865199	0.829722
	Acidobacterium capsulatum ATCC 51196		10	0.736714	0.637451
47	Acidothermus cellulolyticus 11B	Genomic sequence	1	0.999007	0.998904
	Acidothermus cellulolyticus 11B		2	0.997115	0.997432
	Acidothermus cellulolyticus 11B		3	0.994439	0.991386
	Acidothermus cellulolyticus 11B		4	0.991123	0.986482
	Acidothermus cellulolyticus 11B		5	0.985888	0.976737
	Acidothermus cellulolyticus 11B		6	0.976253	0.955724
	Acidothermus cellulolyticus 11B		7	0.958496	0.906183
	Acidothermus cellulolyticus 11B		8	0.922214	0.803228
	Acidothermus cellulolyticus 11B		9	0.854724	0.657776
	Acidothermus cellulolyticus 11B		10	0.734389	0.48185
	Acidothermus cellulolyticus 11B	Random sequence	1	0.999007	0.998904
	Acidothermus cellulolyticus 11B		2	0.99824	0.998222
	Acidothermus cellulolyticus 11B		3	0.997464	0.997201
	Acidothermus cellulolyticus 11B		4	0.994932	0.993795
	Acidothermus cellulolyticus 11B		5	0.989884	0.986503
	Acidothermus cellulolyticus 11B		6	0.979174	0.968856
	Acidothermus cellulolyticus 11B		7	0.958508	0.935431
	Acidothermus cellulolyticus 11B		8	0.918445	0.863511
	Acidothermus cellulolyticus 11B		9	0.840681	0.711142
	Acidothermus cellulolyticus 11B		10	0.699342	0.491631
48	Acidovorax avenae subsp. avenae ATCC 19860	Genomic sequence	1	0.998945	0.998716
	Acidovorax avenae subsp. avenae ATCC 19860		2	0.997709	0.996629
	Acidovorax avenae subsp. avenae ATCC 19860		3	0.996191	0.994482
	Acidovorax avenae subsp. avenae ATCC 19860		4	0.993243	0.990477
	Acidovorax avenae subsp. avenae ATCC 19860		5	0.990607	0.984356
	Acidovorax avenae subsp. avenae ATCC 19860		6	0.984578	0.968219
	Acidovorax avenae subsp. avenae ATCC 19860		7	0.973471	0.933297
	Acidovorax avenae subsp. avenae ATCC 19860		8	0.950671	0.848346
	Acidovorax avenae subsp. avenae ATCC 19860		9	0.908007	0.700511
	Acidovorax avenae subsp. avenae ATCC 19860		10	0.831432	0.540406
	Acidovorax avenae subsp. avenae ATCC 19860	Random sequence	1	0.998945	0.998716
	Acidovorax avenae subsp. avenae ATCC 19860		2	0.998044	0.997851
	Acidovorax avenae subsp. avenae ATCC 19860		3	0.997872	0.997412
	Acidovorax avenae subsp. avenae ATCC 19860		4	0.995879	0.994636
	Acidovorax avenae subsp. avenae ATCC 19860		5	0.992988	0.989895
	Acidovorax avenae subsp. avenae ATCC 19860		6	0.986087	0.978135
	Acidovorax avenae subsp. avenae ATCC 19860		7	0.973216	0.954092
	Acidovorax avenae subsp. avenae ATCC 19860		8	0.946975	0.900957
	Acidovorax avenae subsp. avenae ATCC 19860		9	0.896794	0.786707
	Acidovorax avenae subsp. avenae ATCC 19860		10	0.801325	0.598363
49	Acidovorax citrulli AAC00-1	Genomic sequence	1	0.998209	0.998394
	Acidovorax citrulli AAC00-1		2	0.997127	0.997605
	Acidovorax citrulli AAC00-1		3	0.99648	0.995857
	Acidovorax citrulli AAC00-1		4	0.994287	0.99222
	Acidovorax citrulli AAC00-1		5	0.991605	0.985498
	Acidovorax citrulli AAC00-1		6	0.985762	0.970566
	Acidovorax citrulli AAC00-1		7	0.974058	0.935691
	Acidovorax citrulli AAC00-1		8	0.950096	0.855437
	Acidovorax citrulli AAC00-1		9	0.905723	0.708909
	Acidovorax citrulli AAC00-1		10	0.826176	0.541593
	Acidovorax citrulli AAC00-1	Random sequence	1	0.998209	0.998394
	Acidovorax citrulli AAC00-1		2	0.997004	0.997129
	Acidovorax citrulli AAC00-1		3	0.99717	0.996601
	Acidovorax citrulli AAC00-1		4	0.995335	0.994345
	Acidovorax citrulli AAC00-1		5	0.992238	0.989832
	Acidovorax citrulli AAC00-1		6	0.985396	0.978687
	Acidovorax citrulli AAC00-1		7	0.972693	0.95496
	Acidovorax citrulli AAC00-1		8	0.946076	0.901797
	Acidovorax citrulli AAC00-1		9	0.895286	0.788437
	Acidovorax citrulli AAC00-1		10	0.797931	0.598119
50	Acidovorax ebreus TPSY	Genomic sequence	1	0.997922	0.9974
	Acidovorax ebreus TPSY		2	0.996561	0.995431
	Acidovorax ebreus TPSY		3	0.996203	0.994806
	Acidovorax ebreus TPSY		4	0.994223	0.992044
	Acidovorax ebreus TPSY		5	0.990466	0.984709
	Acidovorax ebreus TPSY		6	0.982818	0.968065
	Acidovorax ebreus TPSY		7	0.968285	0.929759
	Acidovorax ebreus TPSY		8	0.940143	0.844592
	Acidovorax ebreus TPSY		9	0.886937	0.695412
	Acidovorax ebreus TPSY		10	0.791209	0.516173
	Acidovorax ebreus TPSY	Random sequence	1	0.997922	0.9974
	Acidovorax ebreus TPSY		2	0.996461	0.995626
	Acidovorax ebreus TPSY		3	0.996127	0.995345
	Acidovorax ebreus TPSY		4	0.994171	0.993101
	Acidovorax ebreus TPSY		5	0.990327	0.987711
	Acidovorax ebreus TPSY		6	0.98209	0.975247
	Acidovorax ebreus TPSY		7	0.965971	0.948718
	Acidovorax ebreus TPSY		8	0.933664	0.891745
	Acidovorax ebreus TPSY		9	0.871189	0.767523
	Acidovorax ebreus TPSY		10	0.752653	0.561112
51	Acidovorax sp. JS42	Genomic sequence	1	0.998923	0.999028
	Acidovorax sp. JS42		2	0.997885	0.997804
	Acidovorax sp. JS42		3	0.996819	0.995256
	Acidovorax sp. JS42		4	0.993473	0.990584
	Acidovorax sp. JS42		5	0.990027	0.984326
	Acidovorax sp. JS42		6	0.982665	0.969089
	Acidovorax sp. JS42		7	0.969183	0.936701
	Acidovorax sp. JS42		8	0.942213	0.860747
	Acidovorax sp. JS42		9	0.891063	0.71675
	Acidovorax sp. JS42		10	0.798341	0.536937
	Acidovorax sp. JS42	Random sequence	1	0.998923	0.999028
	Acidovorax sp. JS42		2	0.998258	0.998368
	Acidovorax sp. JS42		3	0.997811	0.997357
	Acidovorax sp. JS42		4	0.995636	0.994654
	Acidovorax sp. JS42		5	0.991828	0.989876
	Acidovorax sp. JS42		6	0.984091	0.978122
	Acidovorax sp. JS42		7	0.968649	0.954008
	Acidovorax sp. JS42		8	0.9386	0.903746
	Acidovorax sp. JS42		9	0.879726	0.793204
	Acidovorax sp. JS42		10	0.767898	0.593291
52	Acidovorax sp. KKS102	Genomic sequence	1	0.998619	0.998516
	Acidovorax sp. KKS102		2	0.997614	0.997386
	Acidovorax sp. KKS102		3	0.996182	0.995771
	Acidovorax sp. KKS102		4	0.993506	0.992748
	Acidovorax sp. KKS102		5	0.990682	0.986864
	Acidovorax sp. KKS102		6	0.984403	0.973775
	Acidovorax sp. KKS102		7	0.971788	0.943439
	Acidovorax sp. KKS102		8	0.946397	0.87589
	Acidovorax sp. KKS102		9	0.89833	0.743286
	Acidovorax sp. KKS102		10	0.810151	0.568888
	Acidovorax sp. KKS102	Random sequence	1	0.998619	0.998516
	Acidovorax sp. KKS102		2	0.997933	0.997488
	Acidovorax sp. KKS102		3	0.997239	0.996531
	Acidovorax sp. KKS102		4	0.995651	0.994296
	Acidovorax sp. KKS102		5	0.992097	0.990038
	Acidovorax sp. KKS102		6	0.984764	0.97993
	Acidovorax sp. KKS102		7	0.97055	0.95931
	Acidovorax sp. KKS102		8	0.94232	0.915834
	Acidovorax sp. KKS102		9	0.886672	0.820745
	Acidovorax sp. KKS102		10	0.779244	0.631716
53	Acidovorax sp. RAC01	Genomic sequence	1	0.999344	0.999466
	Acidovorax sp. RAC01		2	0.997942	0.997667
	Acidovorax sp. RAC01		3	0.996899	0.996427
	Acidovorax sp. RAC01		4	0.994392	0.993109
	Acidovorax sp. RAC01		5	0.990803	0.986474
	Acidovorax sp. RAC01		6	0.983356	0.972002
	Acidovorax sp. RAC01		7	0.970124	0.939843
	Acidovorax sp. RAC01		8	0.942873	0.864253
	Acidovorax sp. RAC01		9	0.891084	0.724072
	Acidovorax sp. RAC01		10	0.797108	0.548003
	Acidovorax sp. RAC01	Random sequence	1	0.999344	0.999466
	Acidovorax sp. RAC01		2	0.998746	0.998836
	Acidovorax sp. RAC01		3	0.997761	0.997599
	Acidovorax sp. RAC01		4	0.995924	0.995306
	Acidovorax sp. RAC01		5	0.992252	0.990259
	Acidovorax sp. RAC01		6	0.984314	0.978819
	Acidovorax sp. RAC01		7	0.969653	0.95658
	Acidovorax sp. RAC01		8	0.939563	0.908639
	Acidovorax sp. RAC01		9	0.880388	0.804788
	Acidovorax sp. RAC01		10	0.767458	0.606769
54	Acinetobacter baumannii	Genomic sequence	1	0.986667	0.984196
	Acinetobacter baumannii		2	0.975787	0.970754
	Acinetobacter baumannii		3	0.975283	0.969958
	Acinetobacter baumannii		4	0.969394	0.962225
	Acinetobacter baumannii		5	0.966707	0.95767
	Acinetobacter baumannii		6	0.9592	0.947581
	Acinetobacter baumannii		7	0.947321	0.930351
	Acinetobacter baumannii		8	0.919966	0.886655
	Acinetobacter baumannii		9	0.862528	0.783197
	Acinetobacter baumannii		10	0.749624	0.587736
	Acinetobacter baumannii	Random sequence	1	0.986667	0.984196
	Acinetobacter baumannii		2	0.974621	0.971433
	Acinetobacter baumannii		3	0.975524	0.972548
	Acinetobacter baumannii		4	0.970216	0.967053
	Acinetobacter baumannii		5	0.968147	0.964373
	Acinetobacter baumannii		6	0.962027	0.957413
	Acinetobacter baumannii		7	0.950879	0.943422
	Acinetobacter baumannii		8	0.923351	0.908209
	Acinetobacter baumannii		9	0.863076	0.826074
	Acinetobacter baumannii		10	0.740614	0.638542
55	Acinetobacter calcoaceticus	Genomic sequence	1	0.998693	0.998328
	Acinetobacter calcoaceticus		2	0.996794	0.99625
	Acinetobacter calcoaceticus		3	0.995862	0.995553
	Acinetobacter calcoaceticus		4	0.993757	0.993359
	Acinetobacter calcoaceticus		5	0.989829	0.988321
	Acinetobacter calcoaceticus		6	0.981442	0.976734
	Acinetobacter calcoaceticus		7	0.965298	0.953081
	Acinetobacter calcoaceticus		8	0.93254	0.901785
	Acinetobacter calcoaceticus		9	0.869223	0.790188
	Acinetobacter calcoaceticus		10	0.7506	0.586388
	Acinetobacter calcoaceticus	Random sequence	1	0.998693	0.998328
	Acinetobacter calcoaceticus		2	0.997209	0.996687
	Acinetobacter calcoaceticus		3	0.996628	0.996212
	Acinetobacter calcoaceticus		4	0.994712	0.993789
	Acinetobacter calcoaceticus		5	0.991103	0.98942
	Acinetobacter calcoaceticus		6	0.98267	0.979463
	Acinetobacter calcoaceticus		7	0.965168	0.958472
	Acinetobacter calcoaceticus		8	0.931302	0.9157
	Acinetobacter calcoaceticus		9	0.863966	0.824192
	Acinetobacter calcoaceticus		10	0.733819	0.625702
56	Acinetobacter equi	Genomic sequence	1	0.996706	0.997293
	Acinetobacter equi		2	0.994211	0.994746
	Acinetobacter equi		3	0.993535	0.993954
	Acinetobacter equi		4	0.991356	0.99102
	Acinetobacter equi		5	0.987397	0.98374
	Acinetobacter equi		6	0.978294	0.968338
	Acinetobacter equi		7	0.961269	0.934848
	Acinetobacter equi		8	0.92607	0.859594
	Acinetobacter equi		9	0.859477	0.716635
	Acinetobacter equi		10	0.738673	0.516403
	Acinetobacter equi	Random sequence	1	0.996706	0.997293
	Acinetobacter equi		2	0.994032	0.994775
	Acinetobacter equi		3	0.993925	0.994157
	Acinetobacter equi		4	0.991589	0.991248
	Acinetobacter equi		5	0.987692	0.985393
	Acinetobacter equi		6	0.978819	0.972621
	Acinetobacter equi		7	0.960831	0.946128
	Acinetobacter equi		8	0.924249	0.88804
	Acinetobacter equi		9	0.85276	0.761552
	Acinetobacter equi		10	0.718103	0.541197
57	Acinetobacter haemolyticus	Genomic sequence	1	0.997005	0.996835
	Acinetobacter haemolyticus		2	0.995037	0.994996
	Acinetobacter haemolyticus		3	0.994891	0.994682
	Acinetobacter haemolyticus		4	0.992965	0.99267
	Acinetobacter haemolyticus		5	0.989077	0.987262
	Acinetobacter haemolyticus		6	0.980402	0.974994
	Acinetobacter haemolyticus		7	0.963036	0.948787
	Acinetobacter haemolyticus		8	0.928507	0.891631
	Acinetobacter haemolyticus		9	0.861418	0.772424
	Acinetobacter haemolyticus		10	0.736082	0.566363
	Acinetobacter haemolyticus	Random sequence	1	0.997005	0.996835
	Acinetobacter haemolyticus		2	0.995411	0.995201
	Acinetobacter haemolyticus		3	0.994837	0.994445
	Acinetobacter haemolyticus		4	0.993098	0.992548
	Acinetobacter haemolyticus		5	0.989954	0.989093
	Acinetobacter haemolyticus		6	0.980601	0.978134
	Acinetobacter haemolyticus		7	0.962627	0.956224
	Acinetobacter haemolyticus		8	0.926034	0.911285
	Acinetobacter haemolyticus		9	0.85324	0.814676
	Acinetobacter haemolyticus		10	0.712708	0.605737
58	Acinetobacter johnsonii XBB1	Genomic sequence	1	0.999255	0.99924
	Acinetobacter johnsonii XBB1		2	0.998222	0.998165
	Acinetobacter johnsonii XBB1		3	0.996604	0.996474
	Acinetobacter johnsonii XBB1		4	0.994306	0.99378
	Acinetobacter johnsonii XBB1		5	0.99016	0.988421
	Acinetobacter johnsonii XBB1		6	0.981014	0.976825
	Acinetobacter johnsonii XBB1		7	0.96353	0.952429
	Acinetobacter johnsonii XBB1		8	0.92827	0.90018
	Acinetobacter johnsonii XBB1		9	0.859776	0.784903
	Acinetobacter johnsonii XBB1		10	0.731514	0.575695
	Acinetobacter johnsonii XBB1	Random sequence	1	0.999255	0.99924
	Acinetobacter johnsonii XBB1		2	0.998382	0.99848
	Acinetobacter johnsonii XBB1		3	0.997355	0.997353
	Acinetobacter johnsonii XBB1		4	0.99505	0.994924
	Acinetobacter johnsonii XBB1		5	0.990704	0.990026
	Acinetobacter johnsonii XBB1		6	0.981279	0.979615
	Acinetobacter johnsonii XBB1		7	0.962637	0.958396
	Acinetobacter johnsonii XBB1		8	0.925324	0.915097
	Acinetobacter johnsonii XBB1		9	0.851694	0.825346
	Acinetobacter johnsonii XBB1		10	0.709426	0.625157
59	Acinetobacter junii	Genomic sequence	1	0.9972	0.996938
	Acinetobacter junii		2	0.995798	0.994911
	Acinetobacter junii		3	0.994906	0.993787
	Acinetobacter junii		4	0.992243	0.99032
	Acinetobacter junii		5	0.988123	0.985258
	Acinetobacter junii		6	0.979087	0.973174
	Acinetobacter junii		7	0.961681	0.945906
	Acinetobacter junii		8	0.927245	0.88669
	Acinetobacter junii		9	0.860854	0.766005
	Acinetobacter junii		10	0.737027	0.56082
	Acinetobacter junii	Random sequence	1	0.9972	0.996938
	Acinetobacter junii		2	0.995415	0.995131
	Acinetobacter junii		3	0.995378	0.99499
	Acinetobacter junii		4	0.9931	0.992496
	Acinetobacter junii		5	0.988801	0.987763
	Acinetobacter junii		6	0.980061	0.977271
	Acinetobacter junii		7	0.961963	0.954812
	Acinetobacter junii		8	0.925141	0.907625
	Acinetobacter junii		9	0.852665	0.805252
	Acinetobacter junii		10	0.713738	0.592092
60	Acinetobacter lactucae	Genomic sequence	1	0.999593	0.999664
	Acinetobacter lactucae		2	0.99872	0.998996
	Acinetobacter lactucae		3	0.997874	0.997941
	Acinetobacter lactucae		4	0.994753	0.994405
	Acinetobacter lactucae		5	0.989826	0.987648
	Acinetobacter lactucae		6	0.980919	0.975257
	Acinetobacter lactucae		7	0.963842	0.9506
	Acinetobacter lactucae		8	0.930038	0.898316
	Acinetobacter lactucae		9	0.86696	0.787333
	Acinetobacter lactucae		10	0.748471	0.585128
	Acinetobacter lactucae	Random sequence	1	0.999593	0.999664
	Acinetobacter lactucae		2	0.998738	0.998633
	Acinetobacter lactucae		3	0.99778	0.997739
	Acinetobacter lactucae		4	0.995587	0.995259
	Acinetobacter lactucae		5	0.990965	0.989838
	Acinetobacter lactucae		6	0.981981	0.978965
	Acinetobacter lactucae		7	0.965044	0.958188
	Acinetobacter lactucae		8	0.9306	0.914362
	Acinetobacter lactucae		9	0.863693	0.82273
	Acinetobacter lactucae		10	0.734426	0.624864
61	Acinetobacter larvae	Genomic sequence	1	0.998282	0.998431
	Acinetobacter larvae		2	0.996344	0.996472
	Acinetobacter larvae		3	0.994859	0.994623
	Acinetobacter larvae		4	0.99207	0.991315
	Acinetobacter larvae		5	0.988373	0.986297
	Acinetobacter larvae		6	0.979909	0.974955
	Acinetobacter larvae		7	0.963391	0.951048
	Acinetobacter larvae		8	0.928906	0.897647
	Acinetobacter larvae		9	0.861936	0.783199
	Acinetobacter larvae		10	0.737164	0.577756
	Acinetobacter larvae	Random sequence	1	0.998282	0.998431
	Acinetobacter larvae		2	0.997112	0.997318
	Acinetobacter larvae		3	0.996766	0.996839
	Acinetobacter larvae		4	0.994698	0.994708
	Acinetobacter larvae		5	0.990477	0.990112
	Acinetobacter larvae		6	0.981137	0.979787
	Acinetobacter larvae		7	0.963044	0.959251
	Acinetobacter larvae		8	0.927076	0.917776
	Acinetobacter larvae		9	0.856085	0.831931
	Acinetobacter larvae		10	0.718052	0.639783
62	Acinetobacter nosocomialis	Genomic sequence	1	0.991909	0.989984
	Acinetobacter nosocomialis		2	0.983814	0.980237
	Acinetobacter nosocomialis		3	0.982334	0.979375
	Acinetobacter nosocomialis		4	0.977858	0.973913
	Acinetobacter nosocomialis		5	0.975172	0.969858
	Acinetobacter nosocomialis		6	0.968223	0.960644
	Acinetobacter nosocomialis		7	0.955519	0.941646
	Acinetobacter nosocomialis		8	0.926649	0.894159
	Acinetobacter nosocomialis		9	0.867104	0.785379
	Acinetobacter nosocomialis		10	0.752733	0.586345
	Acinetobacter nosocomialis	Random sequence	1	0.991909	0.989984
	Acinetobacter nosocomialis		2	0.983578	0.981004
	Acinetobacter nosocomialis		3	0.984018	0.981723
	Acinetobacter nosocomialis		4	0.97998	0.977471
	Acinetobacter nosocomialis		5	0.977614	0.974722
	Acinetobacter nosocomialis		6	0.970959	0.967003
	Acinetobacter nosocomialis		7	0.957879	0.950518
	Acinetobacter nosocomialis		8	0.927732	0.911394
	Acinetobacter nosocomialis		9	0.864008	0.822758
	Acinetobacter nosocomialis		10	0.737839	0.62853
63	Acinetobacter oleivorans DR1	Genomic sequence	1	0.998984	0.999017
	Acinetobacter oleivorans DR1		2	0.998119	0.998418
	Acinetobacter oleivorans DR1		3	0.997306	0.997461
	Acinetobacter oleivorans DR1		4	0.994502	0.994212
	Acinetobacter oleivorans DR1		5	0.990615	0.989041
	Acinetobacter oleivorans DR1		6	0.982777	0.977733
	Acinetobacter oleivorans DR1		7	0.966885	0.954131
	Acinetobacter oleivorans DR1		8	0.935654	0.90399
	Acinetobacter oleivorans DR1		9	0.873839	0.793062
	Acinetobacter oleivorans DR1		10	0.758303	0.592987
	Acinetobacter oleivorans DR1	Random sequence	1	0.998984	0.999017
	Acinetobacter oleivorans DR1		2	0.998182	0.998141
	Acinetobacter oleivorans DR1		3	0.997488	0.99719
	Acinetobacter oleivorans DR1		4	0.995445	0.994678
	Acinetobacter oleivorans DR1		5	0.991448	0.990156
	Acinetobacter oleivorans DR1		6	0.982808	0.979889
	Acinetobacter oleivorans DR1		7	0.966284	0.959429
	Acinetobacter oleivorans DR1		8	0.932636	0.916405
	Acinetobacter oleivorans DR1		9	0.866803	0.826395
	Acinetobacter oleivorans DR1		10	0.739844	0.631265
64	Acinetobacter pittii	Genomic sequence	1	0.998432	0.998579
	Acinetobacter pittii		2	0.997589	0.997942
	Acinetobacter pittii		3	0.997072	0.99733
	Acinetobacter pittii		4	0.994024	0.993709
	Acinetobacter pittii		5	0.98981	0.988198
	Acinetobacter pittii		6	0.98064	0.975448
	Acinetobacter pittii		7	0.964143	0.951373
	Acinetobacter pittii		8	0.931185	0.898813
	Acinetobacter pittii		9	0.868416	0.787092
	Acinetobacter pittii		10	0.75095	0.585723
	Acinetobacter pittii	Random sequence	1	0.998432	0.998579
	Acinetobacter pittii		2	0.99752	0.997733
	Acinetobacter pittii		3	0.996832	0.996939
	Acinetobacter pittii		4	0.995003	0.994756
	Acinetobacter pittii		5	0.991502	0.990502
	Acinetobacter pittii		6	0.983107	0.980436
	Acinetobacter pittii		7	0.96626	0.959368
	Acinetobacter pittii		8	0.932024	0.916048
	Acinetobacter pittii		9	0.865333	0.82462
	Acinetobacter pittii		10	0.736587	0.627446
65	Acinetobacter schindleri	Genomic sequence	1	0.997997	0.998032
	Acinetobacter schindleri		2	0.997114	0.997047
	Acinetobacter schindleri		3	0.996479	0.996151
	Acinetobacter schindleri		4	0.994034	0.993139
	Acinetobacter schindleri		5	0.989513	0.987542
	Acinetobacter schindleri		6	0.979858	0.975248
	Acinetobacter schindleri		7	0.959992	0.948679
	Acinetobacter schindleri		8	0.921653	0.892966
	Acinetobacter schindleri		9	0.847531	0.770746
	Acinetobacter schindleri		10	0.708855	0.549441
	Acinetobacter schindleri	Random sequence	1	0.997997	0.998032
	Acinetobacter schindleri		2	0.997143	0.997211
	Acinetobacter schindleri		3	0.996388	0.996332
	Acinetobacter schindleri		4	0.994187	0.993957
	Acinetobacter schindleri		5	0.989108	0.988472
	Acinetobacter schindleri		6	0.978456	0.977003
	Acinetobacter schindleri		7	0.958647	0.95553
	Acinetobacter schindleri		8	0.918114	0.910259
	Acinetobacter schindleri		9	0.837897	0.816538
	Acinetobacter schindleri		10	0.683734	0.605334
66	Acinetobacter soli	Genomic sequence	1	0.998559	0.998716
	Acinetobacter soli		2	0.996783	0.996622
	Acinetobacter soli		3	0.996104	0.9957
	Acinetobacter soli		4	0.993612	0.992779
	Acinetobacter soli		5	0.989405	0.987864
	Acinetobacter soli		6	0.980342	0.97608
	Acinetobacter soli		7	0.962455	0.951403
	Acinetobacter soli		8	0.926684	0.898918
	Acinetobacter soli		9	0.857604	0.784806
	Acinetobacter soli		10	0.727155	0.574587
	Acinetobacter soli	Random sequence	1	0.998559	0.998716
	Acinetobacter soli		2	0.996926	0.997026
	Acinetobacter soli		3	0.99699	0.997021
	Acinetobacter soli		4	0.994857	0.99482
	Acinetobacter soli		5	0.990724	0.990287
	Acinetobacter soli		6	0.980961	0.979734
	Acinetobacter soli		7	0.962325	0.959515
	Acinetobacter soli		8	0.923693	0.916989
	Acinetobacter soli		9	0.849127	0.830991
	Acinetobacter soli		10	0.703167	0.635638
67	Acinetobacter sp. ADP1	Genomic sequence	1	0.997644	0.997246
	Acinetobacter sp. ADP1		2	0.995754	0.994821
	Acinetobacter sp. ADP1		3	0.994218	0.993568
	Acinetobacter sp. ADP1		4	0.991894	0.990801
	Acinetobacter sp. ADP1		5	0.988083	0.985995
	Acinetobacter sp. ADP1		6	0.979609	0.974917
	Acinetobacter sp. ADP1		7	0.962821	0.950219
	Acinetobacter sp. ADP1		8	0.928936	0.895999
	Acinetobacter sp. ADP1		9	0.862825	0.781248
	Acinetobacter sp. ADP1		10	0.738417	0.576948
	Acinetobacter sp. ADP1	Random sequence	1	0.997644	0.997246
	Acinetobacter sp. ADP1		2	0.995306	0.994876
	Acinetobacter sp. ADP1		3	0.995245	0.994852
	Acinetobacter sp. ADP1		4	0.99318	0.992719
	Acinetobacter sp. ADP1		5	0.989564	0.988789
	Acinetobacter sp. ADP1		6	0.980591	0.978708
	Acinetobacter sp. ADP1		7	0.963045	0.958119
	Acinetobacter sp. ADP1		8	0.926364	0.914107
	Acinetobacter sp. ADP1		9	0.854585	0.822504
	Acinetobacter sp. ADP1		10	0.715877	0.621111
68	Acinetobacter sp. DUT-2	Genomic sequence	1	0.999091	0.999093
	Acinetobacter sp. DUT-2		2	0.998471	0.998611
	Acinetobacter sp. DUT-2		3	0.997992	0.998067
	Acinetobacter sp. DUT-2		4	0.99523	0.99506
	Acinetobacter sp. DUT-2		5	0.991058	0.989716
	Acinetobacter sp. DUT-2		6	0.98219	0.977514
	Acinetobacter sp. DUT-2		7	0.965346	0.952225
	Acinetobacter sp. DUT-2		8	0.932356	0.899561
	Acinetobacter sp. DUT-2		9	0.868729	0.785156
	Acinetobacter sp. DUT-2		10	0.748597	0.579858
	Acinetobacter sp. DUT-2	Random sequence	1	0.999091	0.999093
	Acinetobacter sp. DUT-2		2	0.998499	0.998616
	Acinetobacter sp. DUT-2		3	0.998053	0.998065
	Acinetobacter sp. DUT-2		4	0.995912	0.995548
	Acinetobacter sp. DUT-2		5	0.991592	0.990461
	Acinetobacter sp. DUT-2		6	0.982802	0.980093
	Acinetobacter sp. DUT-2		7	0.965612	0.958905
	Acinetobacter sp. DUT-2		8	0.930242	0.914009
	Acinetobacter sp. DUT-2		9	0.861678	0.819927
	Acinetobacter sp. DUT-2		10	0.730332	0.619069
69	Acinetobacter sp. NCu2D-2	Genomic sequence	1	0.998069	0.998066
	Acinetobacter sp. NCu2D-2		2	0.996907	0.997023
	Acinetobacter sp. NCu2D-2		3	0.994394	0.995014
	Acinetobacter sp. NCu2D-2		4	0.991576	0.99151
	Acinetobacter sp. NCu2D-2		5	0.986938	0.985336
	Acinetobacter sp. NCu2D-2		6	0.976903	0.971879
	Acinetobacter sp. NCu2D-2		7	0.958116	0.942804
	Acinetobacter sp. NCu2D-2		8	0.919908	0.878859
	Acinetobacter sp. NCu2D-2		9	0.844894	0.741983
	Acinetobacter sp. NCu2D-2		10	0.708813	0.527027
	Acinetobacter sp. NCu2D-2	Random sequence	1	0.998069	0.998066
	Acinetobacter sp. NCu2D-2		2	0.996854	0.996766
	Acinetobacter sp. NCu2D-2		3	0.996389	0.99616
	Acinetobacter sp. NCu2D-2		4	0.993879	0.993426
	Acinetobacter sp. NCu2D-2		5	0.988853	0.987741
	Acinetobacter sp. NCu2D-2		6	0.97865	0.975958
	Acinetobacter sp. NCu2D-2		7	0.957879	0.951273
	Acinetobacter sp. NCu2D-2		8	0.916607	0.901493
	Acinetobacter sp. NCu2D-2		9	0.834816	0.794531
	Acinetobacter sp. NCu2D-2		10	0.678828	0.565396
70	Acinetobacter sp. TGL-Y2	Genomic sequence	1	0.998652	0.998344
	Acinetobacter sp. TGL-Y2		2	0.997142	0.996565
	Acinetobacter sp. TGL-Y2		3	0.995185	0.994433
	Acinetobacter sp. TGL-Y2		4	0.992625	0.991463
	Acinetobacter sp. TGL-Y2		5	0.987654	0.985019
	Acinetobacter sp. TGL-Y2		6	0.977954	0.972376
	Acinetobacter sp. TGL-Y2		7	0.959378	0.945872
	Acinetobacter sp. TGL-Y2		8	0.922266	0.888335
	Acinetobacter sp. TGL-Y2		9	0.852152	0.766719
	Acinetobacter sp. TGL-Y2		10	0.724126	0.557058
	Acinetobacter sp. TGL-Y2	Random sequence	1	0.998652	0.998344
	Acinetobacter sp. TGL-Y2		2	0.997316	0.996816
	Acinetobacter sp. TGL-Y2		3	0.99658	0.996015
	Acinetobacter sp. TGL-Y2		4	0.994575	0.993871
	Acinetobacter sp. TGL-Y2		5	0.990304	0.989206
	Acinetobacter sp. TGL-Y2		6	0.980685	0.978353
	Acinetobacter sp. TGL-Y2		7	0.962357	0.956704
	Acinetobacter sp. TGL-Y2		8	0.924616	0.911691
	Acinetobacter sp. TGL-Y2		9	0.850799	0.81679
	Acinetobacter sp. TGL-Y2		10	0.708188	0.608895
71	Acinetobacter sp. TTH0-4	Genomic sequence	1	0.998009	0.998067
	Acinetobacter sp. TTH0-4		2	0.997128	0.997508
	Acinetobacter sp. TTH0-4		3	0.995933	0.996302
	Acinetobacter sp. TTH0-4		4	0.993306	0.993186
	Acinetobacter sp. TTH0-4		5	0.988579	0.986893
	Acinetobacter sp. TTH0-4		6	0.979084	0.973443
	Acinetobacter sp. TTH0-4		7	0.961064	0.945914
	Acinetobacter sp. TTH0-4		8	0.924523	0.883883
	Acinetobacter sp. TTH0-4		9	0.853353	0.750076
	Acinetobacter sp. TTH0-4		10	0.723702	0.53389
	Acinetobacter sp. TTH0-4	Random sequence	1	0.998009	0.998067
	Acinetobacter sp. TTH0-4		2	0.99692	0.996978
	Acinetobacter sp. TTH0-4		3	0.996341	0.996004
	Acinetobacter sp. TTH0-4		4	0.994231	0.993576
	Acinetobacter sp. TTH0-4		5	0.989873	0.988259
	Acinetobacter sp. TTH0-4		6	0.980309	0.976883
	Acinetobacter sp. TTH0-4		7	0.960738	0.952263
	Acinetobacter sp. TTH0-4		8	0.921088	0.901519
	Acinetobacter sp. TTH0-4		9	0.843747	0.792668
	Acinetobacter sp. TTH0-4		10	0.696075	0.568324
72	Actinoalloteichus hymeniacidonis	Genomic sequence	1	0.999217	0.99922
	Actinoalloteichus hymeniacidonis		2	0.998624	0.998487
	Actinoalloteichus hymeniacidonis		3	0.996969	0.994833
	Actinoalloteichus hymeniacidonis		4	0.994277	0.991136
	Actinoalloteichus hymeniacidonis		5	0.990797	0.983487
	Actinoalloteichus hymeniacidonis		6	0.985106	0.967356
	Actinoalloteichus hymeniacidonis		7	0.973728	0.928529
	Actinoalloteichus hymeniacidonis		8	0.95214	0.845323
	Actinoalloteichus hymeniacidonis		9	0.911756	0.713744
	Actinoalloteichus hymeniacidonis		10	0.837565	0.569068
	Actinoalloteichus hymeniacidonis	Random sequence	1	0.999217	0.99922
	Actinoalloteichus hymeniacidonis		2	0.998507	0.99859
	Actinoalloteichus hymeniacidonis		3	0.998192	0.997747
	Actinoalloteichus hymeniacidonis		4	0.996325	0.995126
	Actinoalloteichus hymeniacidonis		5	0.993031	0.989822
	Actinoalloteichus hymeniacidonis		6	0.986688	0.979799
	Actinoalloteichus hymeniacidonis		7	0.974411	0.957637
	Actinoalloteichus hymeniacidonis		8	0.949943	0.910484
	Actinoalloteichus hymeniacidonis		9	0.902644	0.808442
	Actinoalloteichus hymeniacidonis		10	0.811196	0.62639
73	Actinoalloteichus sp. ADI127-7	Genomic sequence	1	0.998781	0.998139
	Actinoalloteichus sp. ADI127-7		2	0.997552	0.996139
	Actinoalloteichus sp. ADI127-7		3	0.996489	0.993107
	Actinoalloteichus sp. ADI127-7		4	0.994122	0.988753
	Actinoalloteichus sp. ADI127-7		5	0.991274	0.981441
	Actinoalloteichus sp. ADI127-7		6	0.985849	0.963563
	Actinoalloteichus sp. ADI127-7		7	0.976192	0.922829
	Actinoalloteichus sp. ADI127-7		8	0.957001	0.831438
	Actinoalloteichus sp. ADI127-7		9	0.921181	0.696774
	Actinoalloteichus sp. ADI127-7		10	0.856067	0.564453
	Actinoalloteichus sp. ADI127-7	Random sequence	1	0.998781	0.998139
	Actinoalloteichus sp. ADI127-7		2	0.997374	0.996345
	Actinoalloteichus sp. ADI127-7		3	0.997356	0.99608
	Actinoalloteichus sp. ADI127-7		4	0.995898	0.993492
	Actinoalloteichus sp. ADI127-7		5	0.993409	0.989319
	Actinoalloteichus sp. ADI127-7		6	0.98775	0.979045
	Actinoalloteichus sp. ADI127-7		7	0.976656	0.956443
	Actinoalloteichus sp. ADI127-7		8	0.954194	0.906907
	Actinoalloteichus sp. ADI127-7		9	0.911299	0.797481
	Actinoalloteichus sp. ADI127-7		10	0.82937	0.620521
74	Actinoalloteichus sp. GBA129-24	Genomic sequence	1	0.998292	0.997558
	Actinoalloteichus sp. GBA129-24		2	0.996675	0.99516
	Actinoalloteichus sp. GBA129-24		3	0.995892	0.992515
	Actinoalloteichus sp. GBA129-24		4	0.993749	0.987885
	Actinoalloteichus sp. GBA129-24		5	0.991107	0.980491
	Actinoalloteichus sp. GBA129-24		6	0.986038	0.963274
	Actinoalloteichus sp. GBA129-24		7	0.976444	0.923446
	Actinoalloteichus sp. GBA129-24		8	0.957553	0.831328
	Actinoalloteichus sp. GBA129-24		9	0.921759	0.69659
	Actinoalloteichus sp. GBA129-24		10	0.857047	0.566055
	Actinoalloteichus sp. GBA129-24	Random sequence	1	0.998292	0.997558
	Actinoalloteichus sp. GBA129-24		2	0.996785	0.99557
	Actinoalloteichus sp. GBA129-24		3	0.996699	0.995256
	Actinoalloteichus sp. GBA129-24		4	0.995339	0.993446
	Actinoalloteichus sp. GBA129-24		5	0.993217	0.98961
	Actinoalloteichus sp. GBA129-24		6	0.98761	0.979451
	Actinoalloteichus sp. GBA129-24		7	0.976411	0.955955
	Actinoalloteichus sp. GBA129-24		8	0.954406	0.905769
	Actinoalloteichus sp. GBA129-24		9	0.911746	0.797807
	Actinoalloteichus sp. GBA129-24		10	0.830804	0.621825
75	Actinobacillus equuli subsp. equuli	Genomic sequence	1	0.997908	0.997652
	Actinobacillus equuli subsp. equuli		2	0.996293	0.995687
	Actinobacillus equuli subsp. equuli		3	0.994322	0.993573
	Actinobacillus equuli subsp. equuli		4	0.991649	0.990661
	Actinobacillus equuli subsp. equuli		5	0.98661	0.983961
	Actinobacillus equuli subsp. equuli		6	0.976044	0.969399
	Actinobacillus equuli subsp. equuli		7	0.954515	0.935529
	Actinobacillus equuli subsp. equuli		8	0.913125	0.863262
	Actinobacillus equuli subsp. equuli		9	0.834096	0.713891
	Actinobacillus equuli subsp. equuli		10	0.691901	0.49784
	Actinobacillus equuli subsp. equuli	Random sequence	1	0.997908	0.997652
	Actinobacillus equuli subsp. equuli		2	0.99665	0.996174
	Actinobacillus equuli subsp. equuli		3	0.996038	0.99523
	Actinobacillus equuli subsp. equuli		4	0.993708	0.992843
	Actinobacillus equuli subsp. equuli		5	0.989212	0.987678
	Actinobacillus equuli subsp. equuli		6	0.977423	0.974318
	Actinobacillus equuli subsp. equuli		7	0.955672	0.949099
	Actinobacillus equuli subsp. equuli		8	0.910877	0.894783
	Actinobacillus equuli subsp. equuli		9	0.824312	0.780319
	Actinobacillus equuli subsp. equuli		10	0.659913	0.540743
76	Actinobacillus pleuropneumoniae serovar 5b str. L20	Genomic sequence	1	0.998482	0.998548
	Actinobacillus pleuropneumoniae serovar 5b str. L20		2	0.997033	0.996876
	Actinobacillus pleuropneumoniae serovar 5b str. L20		3	0.994896	0.994868
	Actinobacillus pleuropneumoniae serovar 5b str. L20		4	0.991642	0.990843
	Actinobacillus pleuropneumoniae serovar 5b str. L20		5	0.986517	0.984235
	Actinobacillus pleuropneumoniae serovar 5b str. L20		6	0.97594	0.968714
	Actinobacillus pleuropneumoniae serovar 5b str. L20		7	0.955519	0.934836
	Actinobacillus pleuropneumoniae serovar 5b str. L20		8	0.914396	0.85847
	Actinobacillus pleuropneumoniae serovar 5b str. L20		9	0.83617	0.706051
	Actinobacillus pleuropneumoniae serovar 5b str. L20		10	0.695099	0.490086
	Actinobacillus pleuropneumoniae serovar 5b str. L20	Random sequence	1	0.998482	0.998548
	Actinobacillus pleuropneumoniae serovar 5b str. L20		2	0.997589	0.997674
	Actinobacillus pleuropneumoniae serovar 5b str. L20		3	0.996805	0.996802
	Actinobacillus pleuropneumoniae serovar 5b str. L20		4	0.993274	0.993009
	Actinobacillus pleuropneumoniae serovar 5b str. L20		5	0.98794	0.987039
	Actinobacillus pleuropneumoniae serovar 5b str. L20		6	0.976233	0.974207
	Actinobacillus pleuropneumoniae serovar 5b str. L20		7	0.952863	0.947751
	Actinobacillus pleuropneumoniae serovar 5b str. L20		8	0.906665	0.893814
	Actinobacillus pleuropneumoniae serovar 5b str. L20		9	0.817105	0.779463
	Actinobacillus pleuropneumoniae serovar 5b str. L20		10	0.645403	0.533661
77	Actinobacillus succinogenes 130Z	Genomic sequence	1	0.997401	0.997372
	Actinobacillus succinogenes 130Z		2	0.996301	0.996211
	Actinobacillus succinogenes 130Z		3	0.994942	0.99476
	Actinobacillus succinogenes 130Z		4	0.992117	0.991548
	Actinobacillus succinogenes 130Z		5	0.986602	0.984738
	Actinobacillus succinogenes 130Z		6	0.976007	0.970049
	Actinobacillus succinogenes 130Z		7	0.954747	0.93735
	Actinobacillus succinogenes 130Z		8	0.913083	0.866884
	Actinobacillus succinogenes 130Z		9	0.832674	0.718176
	Actinobacillus succinogenes 130Z		10	0.686299	0.493056
	Actinobacillus succinogenes 130Z	Random sequence	1	0.997401	0.997372
	Actinobacillus succinogenes 130Z		2	0.996065	0.996042
	Actinobacillus succinogenes 130Z		3	0.995833	0.995754
	Actinobacillus succinogenes 130Z		4	0.993221	0.993017
	Actinobacillus succinogenes 130Z		5	0.9879	0.987547
	Actinobacillus succinogenes 130Z		6	0.976146	0.975482
	Actinobacillus succinogenes 130Z		7	0.95277	0.950923
	Actinobacillus succinogenes 130Z		8	0.905369	0.900726
	Actinobacillus succinogenes 130Z		9	0.813263	0.797595
	Actinobacillus succinogenes 130Z		10	0.63616	0.559887
78	Actinobacillus suis ATCC 33415	Genomic sequence	1	0.999937	0.999928
	Actinobacillus suis ATCC 33415		2	0.996937	0.996532
	Actinobacillus suis ATCC 33415		3	0.993647	0.993724
	Actinobacillus suis ATCC 33415		4	0.990332	0.990108
	Actinobacillus suis ATCC 33415		5	0.985073	0.983345
	Actinobacillus suis ATCC 33415		6	0.974859	0.968647
	Actinobacillus suis ATCC 33415		7	0.955466	0.937909
	Actinobacillus suis ATCC 33415		8	0.915494	0.865696
	Actinobacillus suis ATCC 33415		9	0.839485	0.720819
	Actinobacillus suis ATCC 33415		10	0.701113	0.508385
	Actinobacillus suis ATCC 33415	Random sequence	1	0.999937	0.999928
	Actinobacillus suis ATCC 33415		2	0.999643	0.99965
	Actinobacillus suis ATCC 33415		3	0.997645	0.997506
	Actinobacillus suis ATCC 33415		4	0.994956	0.99441
	Actinobacillus suis ATCC 33415		5	0.989152	0.988148
	Actinobacillus suis ATCC 33415		6	0.977184	0.974661
	Actinobacillus suis ATCC 33415		7	0.955928	0.949693
	Actinobacillus suis ATCC 33415		8	0.912369	0.89653
	Actinobacillus suis ATCC 33415		9	0.827353	0.784024
	Actinobacillus suis ATCC 33415		10	0.664867	0.546945
79	Actinobacteria bacterium IMCC26256	Genomic sequence	1	0.996659	0.996843
	Actinobacteria bacterium IMCC26256		2	0.993516	0.993518
	Actinobacteria bacterium IMCC26256		3	0.993504	0.993506
	Actinobacteria bacterium IMCC26256		4	0.990581	0.99022
	Actinobacteria bacterium IMCC26256		5	0.986275	0.985484
	Actinobacteria bacterium IMCC26256		6	0.97615	0.973001
	Actinobacteria bacterium IMCC26256		7	0.954638	0.943464
	Actinobacteria bacterium IMCC26256		8	0.911435	0.881604
	Actinobacteria bacterium IMCC26256		9	0.827911	0.761703
	Actinobacteria bacterium IMCC26256		10	0.67238	0.537907
	Actinobacteria bacterium IMCC26256	Random sequence	1	0.996659	0.996843
	Actinobacteria bacterium IMCC26256		2	0.994033	0.994188
	Actinobacteria bacterium IMCC26256		3	0.994208	0.994276
	Actinobacteria bacterium IMCC26256		4	0.991863	0.991889
	Actinobacteria bacterium IMCC26256		5	0.987508	0.987329
	Actinobacteria bacterium IMCC26256		6	0.97645	0.975884
	Actinobacteria bacterium IMCC26256		7	0.953884	0.952047
	Actinobacteria bacterium IMCC26256		8	0.908224	0.9032
	Actinobacteria bacterium IMCC26256		9	0.81874	0.802585
	Actinobacteria bacterium IMCC26256		10	0.647107	0.571738
80	Actinomyces meyeri	Genomic sequence	1	0.998041	0.997514
	Actinomyces meyeri		2	0.99578	0.995245
	Actinomyces meyeri		3	0.994735	0.99278
	Actinomyces meyeri		4	0.990812	0.987498
	Actinomyces meyeri		5	0.985727	0.978422
	Actinomyces meyeri		6	0.975098	0.959737
	Actinomyces meyeri		7	0.954358	0.918293
	Actinomyces meyeri		8	0.912808	0.823217
	Actinomyces meyeri		9	0.834701	0.655847
	Actinomyces meyeri		10	0.698433	0.46278
	Actinomyces meyeri	Random sequence	1	0.998041	0.997514
	Actinomyces meyeri		2	0.996676	0.995707
	Actinomyces meyeri		3	0.996504	0.995217
	Actinomyces meyeri		4	0.993842	0.992128
	Actinomyces meyeri		5	0.987682	0.984022
	Actinomyces meyeri		6	0.976587	0.967844
	Actinomyces meyeri		7	0.954439	0.93409
	Actinomyces meyeri		8	0.909106	0.85983
	Actinomyces meyeri		9	0.822324	0.70329
	Actinomyces meyeri		10	0.664949	0.469966
81	Actinomyces oris	Genomic sequence	1	0.9987	0.998796
	Actinomyces oris		2	0.997685	0.99731
	Actinomyces oris		3	0.996437	0.995081
	Actinomyces oris		4	0.993939	0.99104
	Actinomyces oris		5	0.990266	0.981908
	Actinomyces oris		6	0.981808	0.961884
	Actinomyces oris		7	0.965215	0.915517
	Actinomyces oris		8	0.933063	0.809535
	Actinomyces oris		9	0.874342	0.643667
	Actinomyces oris		10	0.770709	0.484878
	Actinomyces oris	Random sequence	1	0.9987	0.998796
	Actinomyces oris		2	0.997702	0.99756
	Actinomyces oris		3	0.997358	0.996749
	Actinomyces oris		4	0.995092	0.993555
	Actinomyces oris		5	0.99064	0.987119
	Actinomyces oris		6	0.98186	0.972246
	Actinomyces oris		7	0.963951	0.940067
	Actinomyces oris		8	0.928464	0.868885
	Actinomyces oris		9	0.860258	0.721655
	Actinomyces oris		10	0.736555	0.514258
82	Actinomyces radicidentis	Genomic sequence	1	0.997908	0.996876
	Actinomyces radicidentis		2	0.995912	0.993918
	Actinomyces radicidentis		3	0.994268	0.990397
	Actinomyces radicidentis		4	0.991135	0.984359
	Actinomyces radicidentis		5	0.988063	0.97096
	Actinomyces radicidentis		6	0.98083	0.935377
	Actinomyces radicidentis		7	0.967729	0.855545
	Actinomyces radicidentis		8	0.942455	0.728667
	Actinomyces radicidentis		9	0.897315	0.598786
	Actinomyces radicidentis		10	0.820259	0.495164
	Actinomyces radicidentis	Random sequence	1	0.997908	0.996876
	Actinomyces radicidentis		2	0.995543	0.994288
	Actinomyces radicidentis		3	0.995715	0.993979
	Actinomyces radicidentis		4	0.993756	0.991104
	Actinomyces radicidentis		5	0.990521	0.983738
	Actinomyces radicidentis		6	0.982613	0.966886
	Actinomyces radicidentis		7	0.966485	0.925541
	Actinomyces radicidentis		8	0.934259	0.832313
	Actinomyces radicidentis		9	0.87357	0.67227
	Actinomyces radicidentis		10	0.765197	0.48798
83	Actinomyces sp. Marseille-P2985	Genomic sequence	1	0.996656	0.996437
	Actinomyces sp. Marseille-P2985		2	0.993524	0.993407
	Actinomyces sp. Marseille-P2985		3	0.991021	0.98982
	Actinomyces sp. Marseille-P2985		4	0.987032	0.985506
	Actinomyces sp. Marseille-P2985		5	0.981588	0.978147
	Actinomyces sp. Marseille-P2985		6	0.969511	0.962346
	Actinomyces sp. Marseille-P2985		7	0.946405	0.928928
	Actinomyces sp. Marseille-P2985		8	0.898929	0.855506
	Actinomyces sp. Marseille-P2985		9	0.805657	0.704698
	Actinomyces sp. Marseille-P2985		10	0.637593	0.479615
	Actinomyces sp. Marseille-P2985	Random sequence	1	0.996656	0.996437
	Actinomyces sp. Marseille-P2985		2	0.994948	0.994549
	Actinomyces sp. Marseille-P2985		3	0.994718	0.994322
	Actinomyces sp. Marseille-P2985		4	0.991406	0.99097
	Actinomyces sp. Marseille-P2985		5	0.986174	0.985493
	Actinomyces sp. Marseille-P2985		6	0.973357	0.972047
	Actinomyces sp. Marseille-P2985		7	0.948353	0.944946
	Actinomyces sp. Marseille-P2985		8	0.89652	0.887389
	Actinomyces sp. Marseille-P2985		9	0.79643	0.766413
	Actinomyces sp. Marseille-P2985		10	0.607547	0.501177
84	Actinomyces sp. oral taxon 414	Genomic sequence	1	0.99874	0.997996
	Actinomyces sp. oral taxon 414		2	0.997015	0.996408
	Actinomyces sp. oral taxon 414		3	0.995719	0.992683
	Actinomyces sp. oral taxon 414		4	0.992989	0.987116
	Actinomyces sp. oral taxon 414		5	0.988583	0.97694
	Actinomyces sp. oral taxon 414		6	0.980552	0.957625
	Actinomyces sp. oral taxon 414		7	0.967242	0.910668
	Actinomyces sp. oral taxon 414		8	0.941034	0.801425
	Actinomyces sp. oral taxon 414		9	0.894146	0.638054
	Actinomyces sp. oral taxon 414		10	0.81239	0.484021
	Actinomyces sp. oral taxon 414	Random sequence	1	0.99874	0.997996
	Actinomyces sp. oral taxon 414		2	0.997073	0.996098
	Actinomyces sp. oral taxon 414		3	0.996613	0.994704
	Actinomyces sp. oral taxon 414		4	0.994573	0.991478
	Actinomyces sp. oral taxon 414		5	0.990787	0.984802
	Actinomyces sp. oral taxon 414		6	0.982794	0.969127
	Actinomyces sp. oral taxon 414		7	0.968679	0.934567
	Actinomyces sp. oral taxon 414		8	0.939505	0.854583
	Actinomyces sp. oral taxon 414		9	0.884375	0.70746
	Actinomyces sp. oral taxon 414		10	0.783527	0.521409
85	Actinomyces sp. pika_114	Genomic sequence	1	0.993884	0.994624
	Actinomyces sp. pika_114		2	0.98878	0.987855
	Actinomyces sp. pika_114		3	0.989231	0.983885
	Actinomyces sp. pika_114		4	0.985748	0.977335
	Actinomyces sp. pika_114		5	0.982126	0.964588
	Actinomyces sp. pika_114		6	0.973735	0.931066
	Actinomyces sp. pika_114		7	0.957583	0.856695
	Actinomyces sp. pika_114		8	0.925396	0.733034
	Actinomyces sp. pika_114		9	0.868126	0.59661
	Actinomyces sp. pika_114		10	0.769238	0.467776
	Actinomyces sp. pika_114	Random sequence	1	0.993884	0.994624
	Actinomyces sp. pika_114		2	0.990246	0.991435
	Actinomyces sp. pika_114		3	0.990314	0.99093
	Actinomyces sp. pika_114		4	0.987289	0.987725
	Actinomyces sp. pika_114		5	0.98423	0.980324
	Actinomyces sp. pika_114		6	0.974624	0.961763
	Actinomyces sp. pika_114		7	0.957158	0.918895
	Actinomyces sp. pika_114		8	0.920517	0.826029
	Actinomyces sp. pika_114		9	0.850623	0.659408
	Actinomyces sp. pika_114		10	0.724778	0.46418
86	Actinomyces sp. VUL4_3	Genomic sequence	1	0.991176	0.99103
	Actinomyces sp. VUL4_3		2	0.986682	0.986813
	Actinomyces sp. VUL4_3		3	0.985033	0.985138
	Actinomyces sp. VUL4_3		4	0.980617	0.98034
	Actinomyces sp. VUL4_3		5	0.976363	0.975866
	Actinomyces sp. VUL4_3		6	0.965661	0.963696
	Actinomyces sp. VUL4_3		7	0.944878	0.938645
	Actinomyces sp. VUL4_3		8	0.900786	0.882645
	Actinomyces sp. VUL4_3		9	0.81286	0.758402
	Actinomyces sp. VUL4_3		10	0.646477	0.511948
	Actinomyces sp. VUL4_3	Random sequence	1	0.991176	0.99103
	Actinomyces sp. VUL4_3		2	0.985437	0.985266
	Actinomyces sp. VUL4_3		3	0.986024	0.98583
	Actinomyces sp. VUL4_3		4	0.982858	0.982611
	Actinomyces sp. VUL4_3		5	0.979267	0.978992
	Actinomyces sp. VUL4_3		6	0.969056	0.96876
	Actinomyces sp. VUL4_3		7	0.947197	0.946754
	Actinomyces sp. VUL4_3		8	0.900461	0.89904
	Actinomyces sp. VUL4_3		9	0.805652	0.797603
	Actinomyces sp. VUL4_3		10	0.623382	0.560839
87	Actinoplanes friuliensis DSM 7358	Genomic sequence	1	0.999744	0.99978
	Actinoplanes friuliensis DSM 7358		2	0.998345	0.997802
	Actinoplanes friuliensis DSM 7358		3	0.997065	0.99601
	Actinoplanes friuliensis DSM 7358		4	0.995235	0.992934
	Actinoplanes friuliensis DSM 7358		5	0.993074	0.986668
	Actinoplanes friuliensis DSM 7358		6	0.988339	0.970811
	Actinoplanes friuliensis DSM 7358		7	0.980006	0.935915
	Actinoplanes friuliensis DSM 7358		8	0.963594	0.857195
	Actinoplanes friuliensis DSM 7358		9	0.932792	0.726615
	Actinoplanes friuliensis DSM 7358		10	0.875768	0.584715
	Actinoplanes friuliensis DSM 7358	Random sequence	1	0.999744	0.99978
	Actinoplanes friuliensis DSM 7358		2	0.999236	0.999119
	Actinoplanes friuliensis DSM 7358		3	0.998784	0.99845
	Actinoplanes friuliensis DSM 7358		4	0.99733	0.99637
	Actinoplanes friuliensis DSM 7358		5	0.995035	0.992065
	Actinoplanes friuliensis DSM 7358		6	0.989709	0.9825
	Actinoplanes friuliensis DSM 7358		7	0.980053	0.962165
	Actinoplanes friuliensis DSM 7358		8	0.960544	0.918195
	Actinoplanes friuliensis DSM 7358		9	0.923406	0.820884
	Actinoplanes friuliensis DSM 7358		10	0.851528	0.65378
88	Actinoplanes missouriensis 431	Genomic sequence	1	0.999903	0.999906
	Actinoplanes missouriensis 431		2	0.999516	0.999417
	Actinoplanes missouriensis 431		3	0.998365	0.996939
	Actinoplanes missouriensis 431		4	0.996909	0.993954
	Actinoplanes missouriensis 431		5	0.994519	0.987428
	Actinoplanes missouriensis 431		6	0.989902	0.971622
	Actinoplanes missouriensis 431		7	0.981095	0.937278
	Actinoplanes missouriensis 431		8	0.963737	0.857254
	Actinoplanes missouriensis 431		9	0.931856	0.718908
	Actinoplanes missouriensis 431		10	0.873581	0.573117
	Actinoplanes missouriensis 431	Random sequence	1	0.999903	0.999906
	Actinoplanes missouriensis 431		2	0.9998	0.999733
	Actinoplanes missouriensis 431		3	0.998997	0.998313
	Actinoplanes missouriensis 431		4	0.997445	0.996347
	Actinoplanes missouriensis 431		5	0.994454	0.990847
	Actinoplanes missouriensis 431		6	0.988881	0.980575
	Actinoplanes missouriensis 431		7	0.978831	0.958996
	Actinoplanes missouriensis 431		8	0.959149	0.911236
	Actinoplanes missouriensis 431		9	0.921149	0.807951
	Actinoplanes missouriensis 431		10	0.848452	0.639357
89	Actinoplanes sp. N902-109	Genomic sequence	1	0.996479	0.996474
	Actinoplanes sp. N902-109		2	0.994634	0.994926
	Actinoplanes sp. N902-109		3	0.994193	0.992851
	Actinoplanes sp. N902-109		4	0.992228	0.990309
	Actinoplanes sp. N902-109		5	0.990664	0.98375
	Actinoplanes sp. N902-109		6	0.986623	0.968732
	Actinoplanes sp. N902-109		7	0.978658	0.931984
	Actinoplanes sp. N902-109		8	0.962339	0.848431
	Actinoplanes sp. N902-109		9	0.931868	0.714965
	Actinoplanes sp. N902-109		10	0.875733	0.573629
	Actinoplanes sp. N902-109	Random sequence	1	0.996479	0.996474
	Actinoplanes sp. N902-109		2	0.994735	0.994819
	Actinoplanes sp. N902-109		3	0.994708	0.994179
	Actinoplanes sp. N902-109		4	0.993156	0.992042
	Actinoplanes sp. N902-109		5	0.991817	0.988953
	Actinoplanes sp. N902-109		6	0.987591	0.979621
	Actinoplanes sp. N902-109		7	0.97873	0.95915
	Actinoplanes sp. N902-109		8	0.959662	0.910563
	Actinoplanes sp. N902-109		9	0.923421	0.807044
	Actinoplanes sp. N902-109		10	0.853542	0.639824
90	Actinoplanes sp. SE50/110	Genomic sequence	1	0.998795	0.998809
	Actinoplanes sp. SE50/110		2	0.998245	0.99811
	Actinoplanes sp. SE50/110		3	0.997474	0.99684
	Actinoplanes sp. SE50/110		4	0.995928	0.994299
	Actinoplanes sp. SE50/110		5	0.993479	0.986837
	Actinoplanes sp. SE50/110		6	0.98897	0.971412
	Actinoplanes sp. SE50/110		7	0.980277	0.937971
	Actinoplanes sp. SE50/110		8	0.963659	0.86148
	Actinoplanes sp. SE50/110		9	0.932528	0.724367
	Actinoplanes sp. SE50/110		10	0.875821	0.573903
	Actinoplanes sp. SE50/110	Random sequence	1	0.998795	0.998809
	Actinoplanes sp. SE50/110		2	0.998071	0.998154
	Actinoplanes sp. SE50/110		3	0.997448	0.996658
	Actinoplanes sp. SE50/110		4	0.996131	0.994382
	Actinoplanes sp. SE50/110		5	0.993978	0.990615
	Actinoplanes sp. SE50/110		6	0.988873	0.980721
	Actinoplanes sp. SE50/110		7	0.979743	0.959711
	Actinoplanes sp. SE50/110		8	0.961066	0.911572
	Actinoplanes sp. SE50/110		9	0.924202	0.808601
	Actinoplanes sp. SE50/110		10	0.854454	0.6416
91	Actinosynnema mirum DSM 43827	Genomic sequence	1	0.999557	0.999471
	Actinosynnema mirum DSM 43827		2	0.998421	0.997616
	Actinosynnema mirum DSM 43827		3	0.996563	0.994572
	Actinosynnema mirum DSM 43827		4	0.993947	0.989292
	Actinosynnema mirum DSM 43827		5	0.991562	0.982037
	Actinosynnema mirum DSM 43827		6	0.986992	0.959099
	Actinosynnema mirum DSM 43827		7	0.978676	0.907833
	Actinosynnema mirum DSM 43827		8	0.96342	0.796647
	Actinosynnema mirum DSM 43827		9	0.935447	0.651275
	Actinosynnema mirum DSM 43827		10	0.885534	0.53517
	Actinosynnema mirum DSM 43827	Random sequence	1	0.999557	0.999471
	Actinosynnema mirum DSM 43827		2	0.99913	0.999169
	Actinosynnema mirum DSM 43827		3	0.998493	0.997514
	Actinosynnema mirum DSM 43827		4	0.997026	0.995135
	Actinosynnema mirum DSM 43827		5	0.994656	0.989955
	Actinosynnema mirum DSM 43827		6	0.989328	0.977297
	Actinosynnema mirum DSM 43827		7	0.979708	0.950579
	Actinosynnema mirum DSM 43827		8	0.960409	0.889242
	Actinosynnema mirum DSM 43827		9	0.924372	0.767917
	Actinosynnema mirum DSM 43827		10	0.856455	0.600462
92	Actinotignum schaalii	Genomic sequence	1	0.997287	0.997681
	Actinotignum schaalii		2	0.994936	0.995505
	Actinotignum schaalii		3	0.994558	0.994243
	Actinotignum schaalii		4	0.991091	0.990005
	Actinotignum schaalii		5	0.986645	0.983009
	Actinotignum schaalii		6	0.975055	0.966453
	Actinotignum schaalii		7	0.953605	0.931609
	Actinotignum schaalii		8	0.91077	0.854159
	Actinotignum schaalii		9	0.829713	0.689215
	Actinotignum schaalii		10	0.686809	0.462181
	Actinotignum schaalii	Random sequence	1	0.997287	0.997681
	Actinotignum schaalii		2	0.995189	0.995693
	Actinotignum schaalii		3	0.995153	0.995233
	Actinotignum schaalii		4	0.991644	0.990881
	Actinotignum schaalii		5	0.986836	0.985021
	Actinotignum schaalii		6	0.975525	0.970922
	Actinotignum schaalii		7	0.952977	0.941735
	Actinotignum schaalii		8	0.906778	0.880149
	Actinotignum schaalii		9	0.81784	0.744729
	Actinotignum schaalii		10	0.652198	0.498567
93	Adlercreutzia equolifaciens DSM 19450	Genomic sequence	1	0.997151	0.996684
	Adlercreutzia equolifaciens DSM 19450		2	0.995336	0.994644
	Adlercreutzia equolifaciens DSM 19450		3	0.992954	0.991817
	Adlercreutzia equolifaciens DSM 19450		4	0.988961	0.987133
	Adlercreutzia equolifaciens DSM 19450		5	0.983928	0.980415
	Adlercreutzia equolifaciens DSM 19450		6	0.974722	0.965407
	Adlercreutzia equolifaciens DSM 19450		7	0.957715	0.933378
	Adlercreutzia equolifaciens DSM 19450		8	0.922519	0.859702
	Adlercreutzia equolifaciens DSM 19450		9	0.855781	0.702799
	Adlercreutzia equolifaciens DSM 19450		10	0.734161	0.491516
	Adlercreutzia equolifaciens DSM 19450	Random sequence	1	0.997151	0.996684
	Adlercreutzia equolifaciens DSM 19450		2	0.994714	0.994256
	Adlercreutzia equolifaciens DSM 19450		3	0.995318	0.994556
	Adlercreutzia equolifaciens DSM 19450		4	0.993049	0.991704
	Adlercreutzia equolifaciens DSM 19450		5	0.989307	0.986879
	Adlercreutzia equolifaciens DSM 19450		6	0.979228	0.973575
	Adlercreutzia equolifaciens DSM 19450		7	0.959795	0.947294
	Adlercreutzia equolifaciens DSM 19450		8	0.92002	0.890391
	Adlercreutzia equolifaciens DSM 19450		9	0.844115	0.768629
	Adlercreutzia equolifaciens DSM 19450		10	0.70074	0.542822
94	Advenella kashmirensis WT001	Genomic sequence	1	0.998653	0.998604
	Advenella kashmirensis WT001		2	0.997583	0.997348
	Advenella kashmirensis WT001		3	0.997031	0.996531
	Advenella kashmirensis WT001		4	0.994392	0.993619
	Advenella kashmirensis WT001		5	0.990683	0.988841
	Advenella kashmirensis WT001		6	0.982615	0.978393
	Advenella kashmirensis WT001		7	0.967334	0.956631
	Advenella kashmirensis WT001		8	0.936015	0.90933
	Advenella kashmirensis WT001		9	0.873987	0.805447
	Advenella kashmirensis WT001		10	0.756809	0.612419
	Advenella kashmirensis WT001	Random sequence	1	0.998653	0.998604
	Advenella kashmirensis WT001		2	0.998011	0.997921
	Advenella kashmirensis WT001		3	0.997263	0.997132
	Advenella kashmirensis WT001		4	0.994995	0.994789
	Advenella kashmirensis WT001		5	0.991123	0.990959
	Advenella kashmirensis WT001		6	0.982582	0.982153
	Advenella kashmirensis WT001		7	0.965813	0.964705
	Advenella kashmirensis WT001		8	0.931317	0.928459
	Advenella kashmirensis WT001		9	0.863874	0.855517
	Advenella kashmirensis WT001		10	0.731214	0.694401
95	Advenella mimigardefordensis DPN7	Genomic sequence	1	0.998212	0.998108
	Advenella mimigardefordensis DPN7		2	0.9964	0.996314
	Advenella mimigardefordensis DPN7		3	0.996543	0.996223
	Advenella mimigardefordensis DPN7		4	0.9946	0.994391
	Advenella mimigardefordensis DPN7		5	0.990775	0.989636
	Advenella mimigardefordensis DPN7		6	0.982919	0.979582
	Advenella mimigardefordensis DPN7		7	0.967622	0.958978
	Advenella mimigardefordensis DPN7		8	0.936913	0.914171
	Advenella mimigardefordensis DPN7		9	0.877511	0.818242
	Advenella mimigardefordensis DPN7		10	0.763384	0.632277
	Advenella mimigardefordensis DPN7	Random sequence	1	0.998212	0.998108
	Advenella mimigardefordensis DPN7		2	0.996834	0.996693
	Advenella mimigardefordensis DPN7		3	0.996328	0.99619
	Advenella mimigardefordensis DPN7		4	0.994556	0.994414
	Advenella mimigardefordensis DPN7		5	0.991242	0.991107
	Advenella mimigardefordensis DPN7		6	0.983333	0.983008
	Advenella mimigardefordensis DPN7		7	0.966807	0.96592
	Advenella mimigardefordensis DPN7		8	0.934023	0.931832
	Advenella mimigardefordensis DPN7		9	0.86858	0.862107
	Advenella mimigardefordensis DPN7		10	0.740235	0.710629
96	Aequorivita sublithincola DSM 14238	Genomic sequence	1	0.99745	0.996818
	Aequorivita sublithincola DSM 14238		2	0.995292	0.994296
	Aequorivita sublithincola DSM 14238		3	0.995158	0.994013
	Aequorivita sublithincola DSM 14238		4	0.992754	0.991019
	Aequorivita sublithincola DSM 14238		5	0.989307	0.985807
	Aequorivita sublithincola DSM 14238		6	0.980784	0.97212
	Aequorivita sublithincola DSM 14238		7	0.963682	0.942858
	Aequorivita sublithincola DSM 14238		8	0.930087	0.878501
	Aequorivita sublithincola DSM 14238		9	0.865898	0.742099
	Aequorivita sublithincola DSM 14238		10	0.748567	0.534751
	Aequorivita sublithincola DSM 14238	Random sequence	1	0.99745	0.996818
	Aequorivita sublithincola DSM 14238		2	0.994746	0.994075
	Aequorivita sublithincola DSM 14238		3	0.99513	0.994222
	Aequorivita sublithincola DSM 14238		4	0.992943	0.991461
	Aequorivita sublithincola DSM 14238		5	0.989223	0.986611
	Aequorivita sublithincola DSM 14238		6	0.980473	0.9757
	Aequorivita sublithincola DSM 14238		7	0.963309	0.95191
	Aequorivita sublithincola DSM 14238		8	0.928571	0.900886
	Aequorivita sublithincola DSM 14238		9	0.860159	0.789702
	Aequorivita sublithincola DSM 14238		10	0.730019	0.577339
97	Aerococcus christensenii	Genomic sequence	1	0.995886	0.996216
	Aerococcus christensenii		2	0.994016	0.99539
	Aerococcus christensenii		3	0.992471	0.993571
	Aerococcus christensenii		4	0.987753	0.987975
	Aerococcus christensenii		5	0.981089	0.978816
	Aerococcus christensenii		6	0.968196	0.961303
	Aerococcus christensenii		7	0.942157	0.923084
	Aerococcus christensenii		8	0.891015	0.84554
	Aerococcus christensenii		9	0.792578	0.676161
	Aerococcus christensenii		10	0.620558	0.430069
	Aerococcus christensenii	Random sequence	1	0.995886	0.996216
	Aerococcus christensenii		2	0.993439	0.993889
	Aerococcus christensenii		3	0.992701	0.993099
	Aerococcus christensenii		4	0.989814	0.989837
	Aerococcus christensenii		5	0.984612	0.983598
	Aerococcus christensenii		6	0.97167	0.96799
	Aerococcus christensenii		7	0.945902	0.935715
	Aerococcus christensenii		8	0.892652	0.868048
	Aerococcus christensenii		9	0.789594	0.718924
	Aerococcus christensenii		10	0.600273	0.452195
98	Aerococcus sanguinicola	Genomic sequence	1	0.995487	0.995608
	Aerococcus sanguinicola		2	0.993247	0.9936
	Aerococcus sanguinicola		3	0.992287	0.992905
	Aerococcus sanguinicola		4	0.988521	0.988881
	Aerococcus sanguinicola		5	0.98307	0.982312
	Aerococcus sanguinicola		6	0.971189	0.968157
	Aerococcus sanguinicola		7	0.947605	0.938506
	Aerococcus sanguinicola		8	0.900445	0.876052
	Aerococcus sanguinicola		9	0.809429	0.736765
	Aerococcus sanguinicola		10	0.64393	0.486135
	Aerococcus sanguinicola	Random sequence	1	0.995487	0.995608
	Aerococcus sanguinicola		2	0.992215	0.992367
	Aerococcus sanguinicola		3	0.992043	0.992182
	Aerococcus sanguinicola		4	0.989417	0.989513
	Aerococcus sanguinicola		5	0.984408	0.984452
	Aerococcus sanguinicola		6	0.972941	0.972775
	Aerococcus sanguinicola		7	0.948461	0.947879
	Aerococcus sanguinicola		8	0.898804	0.896873
	Aerococcus sanguinicola		9	0.79996	0.790268
	Aerococcus sanguinicola		10	0.609906	0.538881
99	Aerococcus urinae	Genomic sequence	1	0.996971	0.996703
	Aerococcus urinae		2	0.994093	0.993643
	Aerococcus urinae		3	0.99045	0.990738
	Aerococcus urinae		4	0.985945	0.985751
	Aerococcus urinae		5	0.979571	0.978229
	Aerococcus urinae		6	0.967086	0.962352
	Aerococcus urinae		7	0.943888	0.930993
	Aerococcus urinae		8	0.897155	0.865016
	Aerococcus urinae		9	0.806743	0.715961
	Aerococcus urinae		10	0.644397	0.472989
	Aerococcus urinae	Random sequence	1	0.996971	0.996703
	Aerococcus urinae		2	0.994929	0.994536
	Aerococcus urinae		3	0.994654	0.994177
	Aerococcus urinae		4	0.991644	0.990811
	Aerococcus urinae		5	0.986005	0.984664
	Aerococcus urinae		6	0.973275	0.971434
	Aerococcus urinae		7	0.949046	0.94501
	Aerococcus urinae		8	0.899518	0.889079
	Aerococcus urinae		9	0.801544	0.769418
	Aerococcus urinae		10	0.61644	0.509284
100	Aerococcus urinaeequi	Genomic sequence	1	0.996741	0.996281
	Aerococcus urinaeequi		2	0.994023	0.993391
	Aerococcus urinaeequi		3	0.993195	0.992746
	Aerococcus urinaeequi		4	0.989692	0.98899
	Aerococcus urinaeequi		5	0.984572	0.982413
	Aerococcus urinaeequi		6	0.97273	0.967061
	Aerococcus urinaeequi		7	0.950149	0.935581
	Aerococcus urinaeequi		8	0.905354	0.865792
	Aerococcus urinaeequi		9	0.817319	0.711772
	Aerococcus urinaeequi		10	0.658829	0.475868
	Aerococcus urinaeequi	Random sequence	1	0.996741	0.996281
	Aerococcus urinaeequi		2	0.994243	0.993664
	Aerococcus urinaeequi		3	0.994372	0.993657
	Aerococcus urinaeequi		4	0.991299	0.990517
	Aerococcus urinaeequi		5	0.986585	0.985015
	Aerococcus urinaeequi		6	0.975278	0.971579
	Aerococcus urinaeequi		7	0.951427	0.942651
	Aerococcus urinaeequi		8	0.90314	0.881441
[truncated: 51,182 more rows]

## Sheet: Statistics
Supplementary material 2-1-3. Wilcoxon signed-rank test of S1 (206 Archaea)							Supplementary material 2-1-4. Wilcoxon signed-rank test of S2 (206 Archaea)
Order	Median			P-value			Order	Median			P-value
	Genomic sequence	Random sequence	Difference *					Genomic sequence	Random sequence	Difference *
1	0.996739	0.996739	0	1			1	0.996551	0.996551	0	1
2	0.994326	0.994333	-5.86195e-05	0.549652			2	0.994191	0.994245	-5.46378e-06	0.85962
3	0.993195	0.993934	-0.000505832	2.86306e-15			3	0.992783	0.993683	-0.000675697	3.41312e-10
4	0.989725	0.991201	-0.000969955	7.01929e-25			4	0.988624	0.99037	-0.00139748	2.53081e-22
5	0.984167	0.985935	-0.00117022	2.37461e-28			5	0.9813	0.984479	-0.00286367	4.38568e-33
6	0.973053	0.973889	-0.000954646	6.91297e-17			6	0.964972	0.971293	-0.00590365	1.88463e-35
7	0.950964	0.950363	0.000307235	0.0681476			7	0.930856	0.944516	-0.0132659	1.49179e-35
8	0.907521	0.902651	0.00429718	2.95675e-29			8	0.853395	0.887556	-0.0316275	1.49179e-35
9	0.827491	0.812073	0.0139196	2.4505e-35			9	0.695875	0.766517	-0.0616982	1.6049e-35
10	0.680509	0.643956	0.0393099	1.49179e-35			10	0.468528	0.514906	-0.0429783	1.79088e-30
*Difference : Median of paired differences between genomic sequences and random sequences							*Difference : Median of paired differences between genomic sequences and random sequences
Supplementary material 2-1-5. Wilcoxon signed-rank test of S1 (2659 Bacteria)							Supplementary material 2-1-6. Wilcoxon signed-rank test of S2 (2659 Bacteria)
Order	Median			P-value			Order	Median			P-value
	Genomic sequence	Random sequence	Difference *					Genomic sequence	Random sequence	Difference *
1	0.997604	0.997604	0	1			1	0.997499	0.997499	0	1
2	0.995577	0.995987	-0.000286526	4.71275e-77			2	0.9954	0.995914	-0.00031909	8.27821e-99
3	0.994303	0.995598	-0.000967672	0			3	0.993437	0.995353	-0.00135693	0
4	0.991276	0.993343	-0.00149385	0			4	0.989815	0.992864	-0.00224249	0
5	0.987205	0.989457	-0.00167633	0			5	0.983397	0.98783	-0.00362258	0
6	0.978759	0.980583	-0.00138669	0			6	0.968963	0.976883	-0.00635061	0
7	0.962674	0.963443	-0.000275571	1.86873e-33			7	0.93859	0.954336	-0.0131659	0
8	0.93074	0.929142	0.00251428	3.92032e-192			8	0.871611	0.906516	-0.0294356	0
9	0.869687	0.861395	0.00924014	0			9	0.734613	0.804985	-0.0546056	0
10	0.754785	0.730141	0.0267989	0			10	0.544305	0.603171	-0.0524995	0
*Difference : Median of paired differences between genomic sequences and random sequences							*Difference : Median of paired differences between genomic sequences and random sequences
