# Supplementary material for: Evaluation of the Persistence of Higher-Order Strand Symmetry in Genomic Sequences by Novel Word Symmetry Distance Analysis
Source: Front Genet. 2019 Mar 7;10:148. doi: 10.3389/fgene.2019.00148 (PMC6416199; doi:10.3389/fgene.2019.00148)
Supplement: Supplementary file 10 [file Table_3.XLSX]

## Sheet: Archaea
Supplementary material 3-1-1. Word symmetry distances WSD1 and WSD2, normalized word symmetry distances nWSD1 and nWSD2 (Archaea)
	Genome	Sequence type	Order	WSD1	WSD2	nWSD1	nWSD2
1	Acidianus hospitalis W1	Genomic sequence	1	0	0	0	0
			2	0	0	0	0
			3	4	10	0.129032	0.0100806
			4	72	206	0.6	0.012716
			5	453	4813	0.886497	0.0183961
			6	1960	113964	0.972222	0.0271908
			7	7883	1443456	0.962398	0.0215118
			8	29581	3698244	0.906281	0.00344442
			9	95839	4285211	0.731199	0.000249434
			10	219956	3224467	0.419943	1.17e-05
		Random sequence	1	0	0	0	0
			2	5	15	0.833333	0.277778
			3	27	236	0.870968	0.237903
			4	116	2724	0.966667	0.168148
			5	497	34728	0.972603	0.132736
			6	1982	410421	0.983135	0.097923
			7	7891	2104324	0.963374	0.0313607
			8	30359	3839423	0.930116	0.0035759
			9	106484	4197952	0.812415	0.000244355
			10	256287	2899967	0.489306	1.06e-05
2	Acidilobus saccharovorans 345-15	Genomic sequence	1	0	0	0	0
			2	1	1	0.166667	0.0185185
			3	6	15	0.193548	0.015121
			4	64	250	0.533333	0.0154321
			5	449	5926	0.878669	0.0226501
			6	1953	144062	0.96875	0.034372
			7	7860	1509129	0.95959	0.0224905
			8	29877	2909256	0.915349	0.00270958
			9	97886	2768691	0.746817	0.00016116
			10	198101	1787335	0.378217	6.5e-06
		Random sequence	1	0	0	0	0
			2	5	16	0.833333	0.296296
			3	25	206	0.806452	0.207661
			4	114	2581	0.95	0.159321
			5	489	33531	0.956947	0.128161
			6	1986	396147	0.985119	0.0945173
			7	7932	2262379	0.96838	0.0337162
			8	30605	3393489	0.937653	0.00316058
			9	113478	2607517	0.865775	0.000151779
			10	276178	1322781	0.527283	4.81e-06
3	Aciduliprofundum boonei T469	Genomic sequence	1	0	0	0	0
			2	2	4	0.333333	0.0740741
			3	11	18	0.354839	0.0181452
			4	82	294	0.683333	0.0181481
			5	472	6001	0.923679	0.0229368
			6	1959	139043	0.971726	0.0331745
			7	7782	1485140	0.950067	0.022133
			8	28967	2969897	0.887469	0.00276606
			9	93057	2836148	0.709974	0.000165087
			10	197579	1806375	0.37722	6.57e-06
		Random sequence	1	0	0	0	0
			2	5	12	0.833333	0.222222
			3	27	229	0.870968	0.230847
			4	116	3155	0.966667	0.194753
			5	494	38460	0.966732	0.147
			6	1977	431398	0.980655	0.102928
			7	7909	1963307	0.965572	0.0292591
			8	30401	3194090	0.931403	0.00297486
			9	109394	2661057	0.834616	0.000154895
			10	247216	1440282	0.471988	5.24e-06
4	Aciduliprofundum sp. MAR08-339	Genomic sequence	1	0	0	0	0
			2	2	2	0.333333	0.037037
			3	10	20	0.322581	0.0201613
			4	78	266	0.65	0.0164198
			5	471	6002	0.921722	0.0229406
			6	1970	144426	0.977183	0.0344588
			7	7884	1661728	0.96252	0.0247647
			8	29844	3137217	0.914338	0.00292189
			9	98850	2727508	0.754171	0.000158763
			10	211777	1619530	0.404327	5.89e-06
		Random sequence	1	0	0	0	0
			2	5	12	0.833333	0.222222
			3	25	164	0.806452	0.165323
			4	111	2048	0.925	0.12642
			5	492	29732	0.962818	0.113641
			6	1976	386941	0.980159	0.0923208
			7	7929	2375523	0.968014	0.0354024
			8	30590	3299707	0.937194	0.00307323
			9	113634	2404686	0.866965	0.000139972
			10	276964	1202666	0.528783	4.38e-06
5	Aeropyrum camini SY1 = JCM 12091	Genomic sequence	1	0	0	0	0
			2	0	0	0	0
			3	14	31	0.451613	0.03125
			4	85	405	0.708333	0.025
			5	469	7914	0.917808	0.0302486
			6	1963	169523	0.97371	0.0404467
			7	7932	1791623	0.96838	0.0267005
			8	30261	3341740	0.927114	0.00311238
			9	102267	3081272	0.780241	0.000179355
			10	217293	1930958	0.414859	7.02e-06
		Random sequence	1	0	0	0	0
			2	4	13	0.666667	0.240741
			3	28	237	0.903226	0.238911
			4	115	3168	0.958333	0.195556
			5	491	37265	0.960861	0.142433
			6	1980	440494	0.982143	0.105098
			7	7955	2633412	0.971188	0.0392457
			8	30685	3715587	0.940104	0.00346057
			9	114373	2863479	0.872603	0.000166678
			10	293029	1451633	0.559455	5.28e-06
6	Aeropyrum pernix K1	Genomic sequence	1	0	0	0	0
			2	1	1	0.166667	0.0185185
			3	11	26	0.354839	0.0262097
			4	94	495	0.783333	0.0305556
			5	480	9003	0.939335	0.0344109
			6	1973	184686	0.978671	0.0440645
			7	7894	2003838	0.963741	0.0298632
			8	30344	3560422	0.929657	0.00331605
			9	104831	3223752	0.799803	0.000187648
			10	229002	2000387	0.437214	7.28e-06
		Random sequence	1	0	0	0	0
			2	5	15	0.833333	0.277778
			3	27	249	0.870968	0.251008
			4	113	3289	0.941667	0.203025
			5	492	40281	0.962818	0.153961
			6	1989	465333	0.986607	0.111025
			7	7983	2977723	0.974606	0.0443769
			8	30707	4076489	0.940778	0.0037967
			9	115400	3057067	0.880439	0.000177946
			10	305278	1552858	0.582841	5.65e-06
7	Archaeoglobus fulgidus DSM 4304	Genomic sequence	1	0	0	0	0
			2	1	1	0.166667	0.0185185
			3	7	10	0.225806	0.0100806
			4	69	210	0.575	0.012963
			5	458	5637	0.896282	0.0215455
			6	1960	141580	0.972222	0.0337798
			7	7936	2025418	0.968868	0.0301848
			8	30461	4483729	0.933241	0.00417599
			9	107949	4519039	0.823592	0.000263045
			10	271784	2933040	0.518894	1.07e-05
		Random sequence	1	0	0	0	0
			2	5	15	0.833333	0.277778
			3	25	225	0.806452	0.226815
			4	113	2487	0.941667	0.153519
			5	502	41633	0.982387	0.159128
			6	1990	858118	0.987103	0.20474
			7	7986	4014635	0.974973	0.05983
			8	30999	4828367	0.949724	0.00449697
			9	117853	4276292	0.899154	0.000248915
			10	381779	2203443	0.728897	8.02e-06
8	Archaeoglobus profundus DSM 5631	Genomic sequence	1	0	0	0	0
			2	1	1	0.166667	0.0185185
			3	6	9	0.193548	0.00907258
			4	80	238	0.666667	0.0146914
			5	448	5739	0.876712	0.0219354
			6	1956	144715	0.970238	0.0345278
			7	7879	1713292	0.961909	0.0255332
			8	29742	3202615	0.911213	0.0029828
			9	100946	2900652	0.770163	0.000168841
			10	227477	1725713	0.434302	6.28e-06
		Random sequence	1	0	0	0	0
			2	3	12	0.5	0.222222
			3	27	194	0.870968	0.195565
			4	111	2323	0.925	0.143395
			5	496	31088	0.970646	0.118823
			6	1981	373134	0.982639	0.0890266
			7	7952	2190976	0.970822	0.0326521
			8	30531	3511852	0.935386	0.00327082
			9	113154	2778241	0.863303	0.000161716
			10	278255	1438192	0.531248	5.23e-06
9	Archaeoglobus sulfaticallidus PM70-1	Genomic sequence	1	0	0	0	0
			2	0	0	0	0
			3	10	19	0.322581	0.0191532
			4	88	420	0.733333	0.0259259
			5	445	7608	0.870841	0.029079
			6	1986	155558	0.985119	0.0371148
			7	7941	2157558	0.969479	0.032154
			8	30188	4670704	0.924877	0.00435013
			9	104875	4450088	0.800139	0.000259031
			10	264504	2753705	0.504995	1e-05
		Random sequence	1	0	0	0	0
			2	4	11	0.666667	0.203704
			3	27	216	0.870968	0.217742
			4	114	3135	0.95	0.193519
			5	497	39604	0.972603	0.151373
			6	1992	468078	0.988095	0.111679
			7	7983	3077558	0.974606	0.0458648
			8	30992	4958438	0.94951	0.00461812
			9	116914	4136397	0.89199	0.000240772
			10	343618	2184569	0.65604	7.95e-06
10	Archaeoglobus veneficus SNP6	Genomic sequence	1	0	0	0	0
			2	0	0	0	0
			3	14	27	0.451613	0.0272177
			4	86	352	0.716667	0.0217284
			5	461	7630	0.902153	0.0291631
			6	1982	178568	0.983135	0.0426048
			7	7902	2245494	0.964717	0.0334646
			8	30268	4193178	0.927328	0.00390538
			9	109098	3778851	0.832358	0.00021996
			10	274121	2227448	0.523355	8.1e-06
		Random sequence	1	0	0	0	0
			2	5	15	0.833333	0.277778
			3	28	213	0.903226	0.214718
			4	113	2822	0.941667	0.174198
			5	495	35328	0.968689	0.135029
			6	1990	545532	0.987103	0.130159
			7	8000	3564169	0.976682	0.0531167
			8	30990	4382531	0.949449	0.00408174
			9	117135	3543209	0.893676	0.000206243
			10	352096	1803270	0.672226	6.56e-06
11	Caldisphaera lagunensis DSM 15908	Genomic sequence	1	0	0	0	0
			2	0	0	0	0
			3	10	14	0.322581	0.0141129
			4	68	155	0.566667	0.0095679
			5	431	4253	0.843444	0.0162557
			6	1922	97867	0.953373	0.0233502
			7	7679	943065	0.937492	0.0140545
			8	26810	2280363	0.821385	0.00212385
			9	74709	2742335	0.569989	0.000159626
			10	152368	2204389	0.290903	8.02e-06
		Random sequence	1	0	0	0	0
			2	4	13	0.666667	0.240741
			3	27	228	0.870968	0.229839
			4	112	2934	0.933333	0.181111
			5	485	36021	0.949119	0.137678
			6	1963	383564	0.97371	0.0915151
			7	7807	1464500	0.953119	0.0218254
			8	28792	2463243	0.882108	0.00229418
			9	87585	2677730	0.668226	0.000155866
			10	177021	2023453	0.337971	7.36e-06
12	Caldivirga maquilingensis IC-167	Genomic sequence	1	0	0	0	0
			2	1	1	0.166667	0.0185185
			3	5	10	0.16129	0.0100806
			4	61	155	0.508333	0.0095679
			5	434	4055	0.849315	0.0154989
			6	1943	107245	0.96379	0.0255877
			7	7884	1521814	0.96252	0.0226796
			8	29916	3704814	0.916544	0.00345053
			9	99065	4070805	0.755812	0.000236954
			10	228246	2939582	0.43577	1.07e-05
		Random sequence	1	0	0	0	0
			2	3	8	0.5	0.148148
			3	27	125	0.870968	0.126008
			4	112	1869	0.933333	0.11537
			5	495	29775	0.968689	0.113805
			6	1976	394234	0.980159	0.0940609
			7	7941	2645557	0.969479	0.0394267
			8	30862	4732054	0.945527	0.00440727
			9	116660	4082896	0.890052	0.000237658
			10	341410	2177710	0.651824	7.92e-06
13	Candidatus Caldiarchaeum subterraneum	Genomic sequence	1	0	0	0	0
			2	2	4	0.333333	0.0740741
			3	7	17	0.225806	0.0171371
			4	92	378	0.766667	0.0233333
			5	460	7556	0.900196	0.0288803
			6	1969	180839	0.976687	0.0431467
			7	7924	2034742	0.967403	0.0303237
			8	30368	3655186	0.930392	0.00340431
			9	107278	3197815	0.818472	0.000186139
			10	250896	1851464	0.479014	6.74e-06
		Random sequence	1	0	0	0	0
			2	4	12	0.666667	0.222222
			3	25	170	0.806452	0.171371
			4	108	2403	0.9	0.148333
			5	502	42389	0.982387	0.162018
			6	1989	831640	0.986607	0.198422
			7	7966	3132036	0.972531	0.0466767
			8	30817	3722569	0.944148	0.00346707
			9	116300	2928009	0.887305	0.000170434
			10	330802	1475382	0.631572	5.37e-06
14	Candidatus Korarchaeum cryptofilum OPF8	Genomic sequence	1	0	0	0	0
			2	2	2	0.333333	0.037037
			3	11	23	0.354839	0.0231855
			4	90	432	0.75	0.0266667
			5	479	8993	0.937378	0.0343727
			6	1970	189483	0.977183	0.045209
			7	7894	1919437	0.963741	0.0286053
			8	30128	3351812	0.923039	0.00312176
			9	102474	3028016	0.781821	0.000176255
			10	219050	1902388	0.418213	6.92e-06
		Random sequence	1	0	0	0	0
			2	6	19	1	0.351852
			3	28	347	0.903226	0.349798
			4	120	5533	1	0.341543
			5	506	93162	0.990215	0.35608
			6	1997	1344652	0.990575	0.320823
			7	7975	3414430	0.97363	0.0508852
			8	30747	3504075	0.942004	0.00326357
			9	115926	2723922	0.884452	0.000158554
			10	319910	1347722	0.610776	4.9e-06
15	Candidatus Methanomassiliicoccus intestinalis Issoire-Mx1	Genomic sequence	1	0	0	0	0
			2	0	0	0	0
			3	5	7	0.16129	0.00705645
			4	70	195	0.583333	0.012037
			5	459	5413	0.898239	0.0206894
			6	1970	142567	0.977183	0.0340153
			7	7924	1943008	0.967403	0.0289566
			8	30450	4100809	0.932904	0.00381935
			9	107526	3874098	0.820365	0.000225504
			10	259018	2392381	0.494521	8.7e-06
		Random sequence	1	0	0	0	0
			2	5	14	0.833333	0.259259
			3	26	188	0.83871	0.189516
			4	110	2464	0.916667	0.152099
			5	495	32723	0.968689	0.125073
			6	1978	409021	0.981151	0.0975889
			7	7960	2390726	0.971798	0.0356289
			8	30800	4335412	0.943627	0.00403785
			9	115028	3757501	0.877601	0.000218717
			10	312661	2030365	0.596936	7.39e-06
16	Candidatus Methanomethylophilus alvus Mx1201	Genomic sequence	1	0	0	0	0
			2	0	0	0	0
			3	6	14	0.193548	0.0141129
			4	73	220	0.608333	0.0135802
			5	451	6113	0.882583	0.0233649
			6	1972	150586	0.978175	0.0359285
			7	7901	1784291	0.964595	0.0265913
			8	30036	3555592	0.920221	0.00331155
			9	100795	3317180	0.769011	0.000193087
			10	219038	2091108	0.41819	7.61e-06
		Random sequence	1	0	0	0	0
			2	4	7	0.666667	0.12963
			3	20	107	0.645161	0.107863
			4	113	1774	0.941667	0.109506
			5	496	27924	0.970646	0.10673
			6	1977	385339	0.980655	0.0919386
			7	7950	2714054	0.970577	0.0404475
			8	30747	3841884	0.942004	0.0035782
			9	115466	2992263	0.880942	0.000174174
			10	310211	1516529	0.592259	5.52e-06
17	Candidatus Methanoplasma termitum	Genomic sequence	1	1	1	1	0.5
			2	5	5	0.833333	0.0925926
			3	21	93	0.677419	0.09375
			4	105	1050	0.875	0.0648148
			5	488	16342	0.95499	0.0624618
			6	1989	291015	0.986607	0.0694337
			7	7951	2716939	0.9707	0.0404905
			8	30244	3879410	0.926593	0.00361315
			9	105919	2984984	0.808104	0.00017375
			10	236273	1605168	0.451096	5.84e-06
		Random sequence	1	1	1	1	0.5
			2	5	31	0.833333	0.574074
			3	31	540	1	0.544355
			4	118	8770	0.983333	0.541358
			5	506	138467	0.990215	0.529243
			6	1992	1681419	0.988095	0.401172
			7	7986	3576396	0.974973	0.053299
			8	30855	3433271	0.945312	0.00319763
			9	115702	2522017	0.882743	0.000146802
			10	305888	1220045	0.584005	4.44e-06
18	Candidatus Nanopusillus acidilobi	Genomic sequence	1	0	0	0	0
			2	0	0	0	0
			3	4	6	0.129032	0.00604839
			4	63	167	0.525	0.0103086
			5	442	5815	0.864971	0.0222259
			6	1857	92532	0.921131	0.0220773
			7	6726	406752	0.821145	0.00606182
			8	18203	746453	0.55769	0.00069522
			9	37856	870344	0.288821	5.07e-05
			10	60058	739269	0.114664	2.69e-06
		Random sequence	1	0	0	0	0
			2	5	13	0.833333	0.240741
			3	21	149	0.677419	0.150202
			4	113	1913	0.941667	0.118086
			5	490	27305	0.958904	0.104364
			6	1913	215638	0.948909	0.0514494
			7	7021	577256	0.85716	0.00860283
			8	20835	854854	0.638327	0.000796181
			9	45575	847922	0.347712	4.94e-05
			10	69779	656134	0.133223	2.39e-06
19	Candidatus Nitrocosmicus oleophilus	Genomic sequence	1	0	0	0	0
			2	0	0	0	0
			3	2	4	0.0645161	0.00403226
			4	53	110	0.441667	0.00679012
			5	419	3191	0.819961	0.0121965
			6	1944	96437	0.964286	0.023009
			7	7947	1810327	0.970211	0.0269793
			8	30848	6041193	0.945098	0.00562656
			9	110722	7856444	0.844748	0.000457309
			10	298106	6264418	0.569148	2.28e-05
		Random sequence	1	0	0	0	0
			2	4	7	0.666667	0.12963
			3	24	135	0.774194	0.136089
			4	110	2058	0.916667	0.127037
			5	492	30998	0.962818	0.118479
			6	1984	417112	0.984127	0.0995194
			7	7955	2686961	0.971188	0.0400437
			8	30837	5544683	0.944761	0.00516412
			9	113446	6975768	0.865531	0.000406046
			10	320872	5483448	0.612613	1.99e-05
20	Candidatus Nitrosocosmicus sp. G61	Genomic sequence	1	0	0	0	0
			2	1	1	0.166667	0.0185185
			3	2	3	0.0645161	0.00302419
			4	50	109	0.416667	0.00672839
			5	428	3440	0.837573	0.0131482
			6	1941	94644	0.962798	0.0225813
			7	7930	1603957	0.968136	0.0239037
			8	30508	4943209	0.934681	0.00460393
			9	107840	6395224	0.82276	0.000372254
			10	278249	4999056	0.531237	1.82e-05
		Random sequence	1	0	0	0	0
			2	4	12	0.666667	0.222222
			3	26	170	0.83871	0.171371
			4	112	2167	0.933333	0.133765
			5	494	31867	0.966732	0.121801
			6	1969	413865	0.976687	0.0987447
			7	7971	2436673	0.973141	0.0363137
			8	30762	4895211	0.942463	0.00455923
			9	111683	5956167	0.85208	0.000346697
			10	300339	4585669	0.573411	1.67e-05
21	Candidatus Nitrosopelagicus brevis	Genomic sequence	1	0	0	0	0
			2	1	1	0.166667	0.0185185
			3	7	11	0.225806	0.0110887
			4	73	217	0.608333	0.0133951
			5	453	4588	0.886497	0.0175361
			6	1945	112366	0.964782	0.0268096
			7	7696	989125	0.939568	0.0147409
			8	27378	2084008	0.838787	0.00194097
			9	76334	2168396	0.582387	0.000126218
			10	143968	1589861	0.274866	5.78e-06
		Random sequence	1	0	0	0	0
			2	5	14	0.833333	0.259259
			3	27	192	0.870968	0.193548
			4	113	2526	0.941667	0.155926
			5	497	33474	0.972603	0.127943
			6	1963	364900	0.97371	0.087062
			7	7845	1407833	0.957759	0.0209809
			8	29264	2225555	0.896569	0.0020728
			9	90718	2116089	0.692129	0.000123174
			10	173288	1342875	0.330844	4.89e-06
22	Candidatus Nitrosopumilus adriaticus	Genomic sequence	1	0	0	0	0
			2	0	0	0	0
			3	7	11	0.225806	0.0110887
			4	68	205	0.566667	0.0126543
			5	445	4562	0.870841	0.0174367
			6	1966	109433	0.975198	0.0261098
			7	7800	1217650	0.952265	0.0181466
			8	28466	3131952	0.87212	0.00291699
			9	86612	3689264	0.660802	0.000214745
			10	184891	2837732	0.352996	1.03e-05
		Random sequence	1	0	0	0	0
			2	5	14	0.833333	0.259259
			3	28	211	0.903226	0.212702
			4	112	2633	0.933333	0.162531
			5	497	34326	0.972603	0.1312
			6	1979	390465	0.981647	0.0931616
			7	7897	1823876	0.964107	0.0271812
			8	30058	3221432	0.920895	0.00300033
			9	100940	3397016	0.770117	0.000197734
			10	225697	2321767	0.430904	8.45e-06
23	Candidatus Nitrosopumilus koreensis AR1	Genomic sequence	1	0	0	0	0
			2	0	0	0	0
			3	3	4	0.0967742	0.00403226
			4	52	115	0.433333	0.00709876
			5	437	3520	0.855186	0.013454
			6	1944	99034	0.964286	0.0236287
			7	7771	1099612	0.948724	0.0163875
			8	28251	2678520	0.865533	0.00249468
			9	84947	3091723	0.648099	0.000179963
			10	177810	2308033	0.339477	8.4e-06
		Random sequence	1	0	0	0	0
			2	3	11	0.5	0.203704
			3	23	150	0.741935	0.15121
			4	105	2158	0.875	0.13321
			5	490	31131	0.958904	0.118988
			6	1980	370454	0.982143	0.0883872
			7	7886	1693848	0.962764	0.0252434
			8	29950	3004233	0.917586	0.00279804
			9	100840	3049989	0.769354	0.000177534
			10	219532	1973812	0.419133	7.18e-06
24	Candidatus Nitrosopumilus piranensis	Genomic sequence	1	0	0	0	0
			2	0	0	0	0
			3	10	15	0.322581	0.015121
			4	70	212	0.583333	0.0130864
			5	447	4396	0.874755	0.0168022
			6	1939	105845	0.961806	0.0252537
			7	7794	1195813	0.951532	0.0178212
			8	28348	2920440	0.868505	0.00272
			9	84956	3317820	0.648168	0.000193124
			10	180422	2506580	0.344464	9.12e-06
		Random sequence	1	0	0	0	0
			2	5	14	0.833333	0.259259
			3	28	199	0.903226	0.200605
			4	114	2854	0.95	0.176173
			5	494	36865	0.966732	0.140904
			6	1973	406711	0.978671	0.0970378
			7	7901	1780065	0.964595	0.0265283
			8	30146	3093368	0.923591	0.00288105
			9	100927	3200276	0.770018	0.000186282
			10	222660	2117359	0.425105	7.7e-06
25	Candidatus Nitrosopumilus sediminis	Genomic sequence	1	0	0	0	0
			2	1	1	0.166667	0.0185185
			3	7	13	0.225806	0.0131048
			4	69	174	0.575	0.0107407
			5	444	4354	0.868885	0.0166417
			6	1935	104308	0.959821	0.024887
			7	7791	1149612	0.951166	0.0171326
			8	28353	2838572	0.868658	0.00264375
			9	85202	3277798	0.650045	0.000190794
			10	179577	2462506	0.342851	8.96e-06
		Random sequence	1	0	0	0	0
			2	4	13	0.666667	0.240741
			3	24	174	0.774194	0.175403
			4	111	2252	0.925	0.139012
			5	491	30397	0.960861	0.116182
			6	1962	373270	0.973214	0.0890591
			7	7877	1700307	0.961665	0.0253396
			8	29989	2978716	0.918781	0.00277427
			9	100029	3103557	0.763167	0.000180652
			10	218615	2084867	0.417383	7.58e-06
26	Candidatus Nitrososphaera evergladensis SR1	Genomic sequence	1	1	2	1	1
			2	0	0	0	0
			3	8	24	0.258065	0.0241935
			4	92	413	0.766667	0.0254938
			5	477	8089	0.933464	0.0309175
			6	1977	176023	0.980655	0.0419976
			7	7965	2720143	0.972409	0.0405382
			8	31084	6307932	0.952328	0.00587499
			9	117026	6492792	0.892844	0.000377933
			10	343465	4234046	0.655748	1.54e-05
		Random sequence	1	1	2	1	1
			2	6	39	1	0.722222
			3	30	639	0.967742	0.644153
			4	118	9336	0.983333	0.576296
			5	508	140047	0.994129	0.535282
			6	1994	1689017	0.989087	0.402985
			7	8027	5337136	0.979978	0.0795392
			8	31254	6392892	0.957537	0.00595412
			9	120034	6368161	0.915794	0.000370679
			10	422624	3497686	0.806879	1.27e-05
27	Candidatus Nitrososphaera gargensis Ga9.2	Genomic sequence	1	0	0	0	0
			2	2	2	0.333333	0.037037
			3	16	30	0.516129	0.0302419
			4	93	426	0.775	0.0262963
			5	478	8238	0.935421	0.031487
			6	1974	173741	0.979167	0.0414531
			7	7985	2698029	0.97485	0.0402087
			8	31079	6350416	0.952175	0.00591456
			9	116950	6336151	0.892264	0.000368815
			10	343140	3960076	0.655127	1.44e-05
		Random sequence	1	0	0	0	0
			2	5	15	0.833333	0.277778
			3	28	239	0.903226	0.240927
			4	114	3163	0.95	0.195247
			5	506	44257	0.990215	0.169157
			6	1991	844340	0.987599	0.201452
			7	8039	5476507	0.981443	0.0816163
			8	31258	6543139	0.957659	0.00609405
			9	119697	5909683	0.913223	0.000343991
			10	416928	3288770	0.796004	1.2e-05
28	Candidatus Nitrosotenuis cloacae	Genomic sequence	1	0	0	0	0
			2	0	0	0	0
			3	13	33	0.419355	0.0332661
			4	89	422	0.741667	0.0260494
			5	469	7877	0.917808	0.0301072
			6	1977	179690	0.980655	0.0428725
			7	7864	1986117	0.960078	0.0295991
			8	30129	3663146	0.92307	0.00341173
			9	100319	3411048	0.765379	0.000198551
			10	214580	2132531	0.409679	7.76e-06
		Random sequence	1	0	0	0	0
			2	5	15	0.833333	0.277778
			3	28	245	0.903226	0.246976
			4	110	3095	0.916667	0.191049
			5	490	37815	0.958904	0.144535
			6	1976	417533	0.980159	0.0996198
			7	7902	2223244	0.964717	0.033133
			8	30655	3700416	0.939185	0.00344644
			9	112583	2982054	0.858947	0.00017358
			10	277399	1568280	0.529614	5.71e-06
29	Cuniculiplasma divulgatum	Genomic sequence	1	0	0	0	0
			2	0	0	0	0
			3	4	5	0.129032	0.00504032
			4	65	171	0.541667	0.0105556
			5	443	4481	0.866928	0.0171271
			6	1940	111493	0.962302	0.0266013
			7	7875	1509251	0.961421	0.0224923
			8	29703	3602225	0.910018	0.00335499
			9	98150	3777339	0.748831	0.000219872
			10	227527	2543718	0.434398	9.25e-06
		Random sequence	1	0	0	0	0
			2	4	8	0.666667	0.148148
			3	27	163	0.870968	0.164315
			4	114	2177	0.95	0.134383
			5	492	30414	0.962818	0.116247
			6	1967	378476	0.975694	0.0903012
			7	7922	1966529	0.967159	0.0293071
			8	30419	3671528	0.931955	0.00341953
			9	109819	3599267	0.837859	0.000209507
			10	268105	2183184	0.51187	7.94e-06
30	Desulfurococcus fermentans DSM 16532	Genomic sequence	1	0	0	0	0
			2	0	0	0	0
			3	14	34	0.451613	0.0342742
			4	82	486	0.683333	0.03
			5	466	8810	0.911937	0.0336733
			6	1974	180783	0.979167	0.0431333
			7	7884	1849895	0.96252	0.0275689
			8	29999	3053177	0.919087	0.00284362
			9	100916	2538265	0.769934	0.000147748
			10	213767	1430986	0.408127	5.21e-06
		Random sequence	1	0	0	0	0
			2	4	12	0.666667	0.222222
			3	24	219	0.774194	0.220766
			4	114	2830	0.95	0.174691
			5	498	36598	0.97456	0.139883
			6	1985	432320	0.984623	0.103148
			7	7939	2585837	0.969235	0.0385367
			8	30604	3227775	0.937623	0.00300624
			9	113590	2288125	0.86663	0.000133187
			10	272878	1129587	0.520982	4.11e-06
31	Desulfurococcus kamchatkensis 1221n	Genomic sequence	1	0	0	0	0
			2	3	4	0.5	0.0740741
			3	19	98	0.612903	0.0987903
			4	106	1024	0.883333	0.0632099
			5	489	15742	0.956947	0.0601685
			6	1986	270012	0.985119	0.0644226
			7	7942	2439063	0.969601	0.0363493
			8	30252	3415319	0.926838	0.00318091
			9	102345	2582227	0.780836	0.000150307
			10	214685	1396524	0.409879	5.08e-06
		Random sequence	1	0	0	0	0
			2	5	14	0.833333	0.259259
			3	28	249	0.903226	0.251008
			4	113	3580	0.941667	0.220988
			5	502	47571	0.982387	0.181824
			6	2001	620311	0.99256	0.148001
			7	7959	3346895	0.971676	0.0498787
			8	30631	3465031	0.93845	0.00322721
			9	114336	2289627	0.872321	0.000133275
			10	272831	1104082	0.520893	4.02e-06
32	Desulfurococcus mucosus DSM 2162	Genomic sequence	1	0	0	0	0
			2	3	3	0.5	0.0555556
			3	16	46	0.516129	0.046371
			4	103	696	0.858333	0.042963
			5	482	11375	0.943249	0.0434771
			6	1979	214319	0.981647	0.0511347
			7	7892	1943020	0.963497	0.0289568
			8	29849	2996562	0.914491	0.00279089
			9	97528	2413378	0.744085	0.000140478
			10	196827	1386788	0.375785	5.05e-06
		Random sequence	1	0	0	0	0
			2	5	16	0.833333	0.296296
			3	27	249	0.870968	0.251008
			4	113	3083	0.941667	0.190309
			5	499	40270	0.976517	0.153918
			6	1987	634105	0.985615	0.151292
			7	7934	2761697	0.968624	0.0411575
			8	30606	2978347	0.937684	0.00277393
			9	114073	2086287	0.870315	0.000121439
			10	270132	1007799	0.51574	3.67e-06
33	Ferroglobus placidus DSM 10642	Genomic sequence	1	0	0	0	0
			2	1	1	0.166667	0.0185185
			3	9	17	0.290323	0.0171371
			4	79	306	0.658333	0.0188889
			5	457	5982	0.894325	0.0228642
			6	1964	136455	0.974206	0.032557
			7	7923	1843957	0.967281	0.0274805
			8	30147	4231315	0.923621	0.0039409
			9	105787	4495253	0.807097	0.00026166
			10	261127	3040101	0.498547	1.11e-05
		Random sequence	1	0	0	0	0
			2	5	14	0.833333	0.259259
			3	26	219	0.83871	0.220766
			4	111	2739	0.925	0.169074
			5	494	34416	0.966732	0.131544
			6	1986	428798	0.985119	0.102308
			7	7967	3142982	0.972653	0.0468398
			8	31034	5153358	0.950797	0.00479966
			9	117532	4410953	0.896705	0.000256753
			10	359859	2340872	0.687048	8.52e-06
34	Ferroplasma acidarmanus fer1	Genomic sequence	1	0	0	0	0
			2	0	0	0	0
			3	7	18	0.225806	0.0181452
			4	75	269	0.625	0.0166049
			5	444	5343	0.868885	0.0204218
			6	1944	118760	0.964286	0.0283351
			7	7903	1480646	0.964839	0.022066
			8	29666	3418768	0.908885	0.00318412
			9	97067	3692151	0.740568	0.000214913
			10	217273	2671492	0.41482	9.72e-06
		Random sequence	1	0	0	0	0
			2	5	15	0.833333	0.277778
			3	27	227	0.870968	0.228831
			4	114	2934	0.95	0.181111
			5	493	37100	0.964775	0.141802
			6	1978	425387	0.981151	0.101494
			7	7920	2148566	0.966915	0.03202
			8	30538	3845779	0.9356	0.00358182
			9	109558	3831924	0.835868	0.000223049
			10	266146	2346635	0.508129	8.54e-06
35	Ferroplasma acidiphilum	Genomic sequence	1	0	0	0	0
			2	0	0	0	0
			3	8	15	0.258065	0.015121
			4	77	256	0.641667	0.0158025
			5	457	5554	0.894325	0.0212283
			6	1950	123861	0.967262	0.0295522
			7	7857	1479241	0.959224	0.0220451
			8	29668	3381127	0.908946	0.00314906
			9	95531	3547239	0.728849	0.000206478
			10	209715	2514430	0.400391	9.15e-06
		Random sequence	1	0	0	0	0
			2	5	16	0.833333	0.296296
			3	26	225	0.83871	0.226815
			4	110	2763	0.916667	0.170556
			5	491	34649	0.960861	0.132434
			6	1974	407419	0.979167	0.0972067
			7	7924	2019991	0.967403	0.0301039
			8	30455	3629095	0.933058	0.00338001
			9	108126	3544913	0.824942	0.000206343
			10	257408	2154309	0.491447	7.84e-06
36	Fervidicoccus fontis Kam940	Genomic sequence	1	0	0	0	0
			2	1	2	0.166667	0.037037
			3	10	17	0.322581	0.0171371
			4	83	269	0.691667	0.0166049
			5	466	6341	0.911937	0.0242363
			6	1958	149819	0.97123	0.0357455
			7	7827	1384091	0.955561	0.0206271
			8	29516	2545467	0.904289	0.00237076
			9	94048	2328607	0.717535	0.000135544
			10	183980	1460511	0.351257	5.31e-06
		Random sequence	1	0	0	0	0
			2	4	13	0.666667	0.240741
			3	28	223	0.903226	0.224798
			4	116	3111	0.966667	0.192037
			5	487	38190	0.953033	0.145968
			6	1973	406003	0.978671	0.0968689
			7	7882	1750107	0.962276	0.0260818
			8	30139	2843341	0.923376	0.00264819
			9	103549	2321312	0.790022	0.000135119
			10	214184	1276214	0.408923	4.64e-06
37	Geoglobus acetivorans	Genomic sequence	1	0	0	0	0
			2	0	0	0	0
			3	9	13	0.290323	0.0131048
			4	79	279	0.658333	0.0172222
			5	469	6533	0.917808	0.0249702
			6	1974	156437	0.979167	0.0373245
			7	7889	2033162	0.96313	0.0303002
			8	29917	4004449	0.916575	0.0037296
			9	105332	3765449	0.803626	0.00021918
			10	258144	2254989	0.492852	8.2e-06
		Random sequence	1	0	0	0	0
			2	5	15	0.833333	0.277778
			3	25	185	0.806452	0.186492
			4	114	2375	0.95	0.146605
			5	493	30716	0.964775	0.117402
			6	1994	485981	0.989087	0.115951
			7	7987	3426818	0.975095	0.0510698
			8	30953	4292230	0.948315	0.00399763
			9	116917	3453376	0.892013	0.000201014
			10	346864	1751544	0.662237	6.37e-06
38	Geoglobus ahangari	Genomic sequence	1	0	0	0	0
			2	1	2	0.166667	0.037037
			3	15	46	0.483871	0.046371
			4	96	428	0.8	0.0264198
			5	475	8346	0.92955	0.0318998
			6	1972	166602	0.978175	0.0397498
			7	7910	1876729	0.965694	0.0279689
			8	29944	3611095	0.917402	0.00336325
			9	103218	3477266	0.787497	0.000202405
			10	232085	2242410	0.4431	8.16e-06
		Random sequence	1	0	0	0	0
			2	5	15	0.833333	0.277778
			3	27	235	0.870968	0.236895
			4	115	3117	0.958333	0.192407
			5	500	39277	0.978474	0.150123
			6	1986	577797	0.985119	0.137857
			7	7989	3518172	0.975339	0.0524312
			8	30925	4104784	0.947457	0.00382305
			9	116461	3218225	0.888534	0.000187327
			10	336981	1618445	0.643369	5.89e-06
39	Halalkalicoccus jeotgali B3	Genomic sequence	1	0	0	0	0
			2	0	0	0	0
			3	2	3	0.0645161	0.00302419
			4	41	88	0.341667	0.0054321
			5	422	2732	0.825832	0.0104421
			6	1943	85086	0.96379	0.0203008
			7	7852	1221399	0.958613	0.0182025
			8	30088	3633593	0.921814	0.0033842
			9	98782	5006869	0.753653	0.00029144
			10	219452	4588122	0.418981	1.67e-05
		Random sequence	1	0	0	0	0
			2	5	12	0.833333	0.222222
			3	26	122	0.83871	0.122984
			4	114	2140	0.95	0.132099
			5	491	30738	0.960861	0.117486
			6	1978	392869	0.981151	0.0937352
			7	7934	2371290	0.968624	0.0353393
			8	30721	4812853	0.941207	0.00448252
			9	112268	5747076	0.856543	0.000334526
			10	304675	4138120	0.58169	1.51e-05
40	Halanaeroarchaeum sulfurireducens	Genomic sequence	1	0	0	0	0
			2	0	0	0	0
			3	3	4	0.0967742	0.00403226
			4	53	142	0.441667	0.00876543
			5	443	3857	0.866928	0.0147421
			6	1945	104681	0.964782	0.024976
			7	7838	1334435	0.956904	0.0198871
			8	29722	3378261	0.9106	0.00314639
			9	95383	4037538	0.72772	0.000235017
			10	208461	3145762	0.397996	1.14e-05
		Random sequence	1	0	0	0	0
			2	5	12	0.833333	0.222222
			3	27	173	0.870968	0.174395
			4	110	2308	0.916667	0.142469
			5	492	31032	0.962818	0.118609
			6	1977	392177	0.980655	0.0935701
			7	7921	2126465	0.967037	0.0316907
			8	30651	4037168	0.939063	0.00376008
			9	110691	4123229	0.844512	0.000240005
			10	279762	2584876	0.534125	9.4e-06
41	haloarchaeon HSR6 (Halodesulfurarchaeum formicicum)	Genomic sequence	1	0	0	0	0
			2	0	0	0	0
			3	2	3	0.0645161	0.00302419
			4	55	125	0.458333	0.00771605
			5	421	3312	0.823875	0.012659
			6	1957	96605	0.970734	0.0230491
			7	7866	1294729	0.960322	0.0192953
			8	29638	3399549	0.908027	0.00316622
			9	94360	4083842	0.719915	0.000237713
			10	206160	3191750	0.393603	1.16e-05
		Random sequence	1	0	0	0	0
			2	3	9	0.5	0.166667
			3	26	179	0.83871	0.180444
			4	113	2383	0.941667	0.147099
			5	491	30532	0.960861	0.116698
			6	1977	398225	0.980655	0.0950131
			7	7913	2131420	0.96606	0.0317645
			8	30568	3993497	0.93652	0.0037194
			9	110190	4130994	0.840689	0.000240457
			10	276741	2622162	0.528358	9.54e-06
42	Haloarcula hispanica ATCC 33960	Genomic sequence	1	0	0	0	0
			2	0	0	0	0
			3	5	6	0.16129	0.00604839
			4	58	149	0.483333	0.00919753
			5	420	3413	0.821918	0.013045
			6	1949	87882	0.966766	0.0209679
			7	7927	1541486	0.96777	0.0229727
			8	30668	5046483	0.939583	0.00470012
			9	109210	6824358	0.833213	0.000397233
			10	281155	5856927	0.536785	2.13e-05
		Random sequence	1	0	0	0	0
			2	4	13	0.666667	0.240741
			3	26	191	0.83871	0.19254
			4	114	2404	0.95	0.148395
			5	497	33240	0.972603	0.127049
			6	1983	423367	0.983631	0.101012
			7	7990	2900005	0.975461	0.0432187
			8	31115	6236170	0.953278	0.00580815
			9	117545	7657813	0.896804	0.000445747
			10	361429	5387889	0.690045	1.96e-05
43	Haloarcula marismortui ATCC 43049	Genomic sequence	1	0	0	0	0
			2	0	0	0	0
			3	4	4	0.129032	0.00403226
			4	47	101	0.391667	0.00623457
			5	416	2921	0.81409	0.0111645
			6	1934	84960	0.959325	0.0202707
			7	7949	1572391	0.970455	0.0234333
			8	30696	5237529	0.940441	0.00487805
			9	110287	6810138	0.841429	0.000396405
			10	289561	5654016	0.552834	2.06e-05
		Random sequence	1	0	0	0	0
			2	4	11	0.666667	0.203704
			3	26	157	0.83871	0.158266
			4	109	2131	0.908333	0.131543
			5	492	30668	0.962818	0.117218
			6	1977	412374	0.980655	0.0983889
			7	8022	2966639	0.979368	0.0442118
			8	31108	6384797	0.953064	0.00594658
			9	118045	7576630	0.900619	0.000441021
			10	367650	5142777	0.701922	1.87e-05
44	Haloarcula sp. CBA1115	Genomic sequence	1	0	0	0	0
			2	1	1	0.166667	0.0185185
			3	4	8	0.129032	0.00806452
			4	52	127	0.433333	0.00783951
			5	422	2996	0.825832	0.0114512
			6	1934	81036	0.959325	0.0193345
			7	7925	1478434	0.967525	0.0220331
			8	30573	4982088	0.936673	0.00464014
			9	108005	6736592	0.824019	0.000392124
			10	274598	5837913	0.524266	2.12e-05
		Random sequence	1	0	0	0	0
			2	4	12	0.666667	0.222222
			3	25	187	0.806452	0.188508
			4	112	2337	0.933333	0.144259
			5	495	32062	0.968689	0.122546
			6	1964	426018	0.974206	0.101644
			7	8018	2957953	0.978879	0.0440823
			8	31091	6164293	0.952543	0.00574121
			9	117279	7466758	0.894775	0.000434626
			10	354409	5250328	0.676642	1.91e-05
45	Halobacterium hubeiense	Genomic sequence	1	0	0	0	0
			2	0	0	0	0
			3	2	2	0.0645161	0.00201613
			4	50	115	0.416667	0.00709876
			5	410	3286	0.802348	0.0125596
			6	1920	93147	0.952381	0.0222241
			7	7818	963489	0.954462	0.0143589
			8	28849	2739775	0.883854	0.00255173
			9	81827	3962642	0.624295	0.000230658
			10	162486	4033126	0.31022	1.47e-05
		Random sequence	1	0	0	0	0
			2	5	6	0.833333	0.111111
			3	22	143	0.709677	0.144153
			4	110	2193	0.916667	0.13537
			5	486	30108	0.951076	0.115078
			6	1975	377584	0.979663	0.0900883
			7	7911	2042442	0.965816	0.0304385
			8	30190	3950820	0.924939	0.00367966
			9	103368	4798639	0.788641	0.00027932
			10	250415	3796007	0.478096	1.38e-05
46	Halobacterium salinarum NRC-1	Genomic sequence	1	0	0	0	0
			2	0	0	0	0
			3	2	3	0.0645161	0.00302419
			4	51	110	0.425	0.00679012
			5	419	3349	0.819961	0.0128004
			6	1918	93819	0.951389	0.0223844
			7	7777	963648	0.949457	0.0143612
			8	28428	2616279	0.870956	0.00243671
			9	79681	3562301	0.607922	0.000207355
			10	160219	3185940	0.305892	1.16e-05
		Random sequence	1	0	0	0	0
			2	4	12	0.666667	0.222222
			3	24	141	0.774194	0.142137
			4	114	2052	0.95	0.126667
			5	494	30167	0.966732	0.115303
			6	1973	368418	0.978671	0.0879014
			7	7838	1790195	0.956904	0.0266792
			8	29850	3292530	0.914522	0.00306655
			9	100031	3686345	0.763182	0.000214575
			10	227886	2764087	0.435083	1.01e-05
47	Halobacterium sp. DL1	Genomic sequence	1	0	0	0	0
			2	0	0	0	0
			3	4	8	0.129032	0.00806452
			4	37	62	0.308333	0.00382716
			5	407	2523	0.796477	0.00964332
			6	1926	79346	0.955357	0.0189313
			7	7821	984147	0.954828	0.0146667
			8	29159	3243838	0.893352	0.0030212
			9	87231	4862787	0.665525	0.000283054
			10	188827	4757649	0.360511	1.73e-05
		Random sequence	1	0	0	0	0
			2	3	5	0.5	0.0925926
			3	26	127	0.83871	0.128024
			4	113	2053	0.941667	0.126728
			5	493	30877	0.964775	0.118017
			6	1977	404936	0.980655	0.0966143
			7	7937	2307545	0.96899	0.0343893
			8	30526	4647439	0.935233	0.00432846
			9	107652	5581904	0.821326	0.000324912
			10	277241	4390989	0.529312	1.6e-05
48	Halobiforma lacisalsi AJ5	Genomic sequence	1	0	0	0	0
			2	0	0	0	0
			3	2	3	0.0645161	0.00302419
			4	44	65	0.366667	0.00401235
			5	390	2368	0.763209	0.00905088
			6	1911	72955	0.947917	0.0174064
			7	7896	1222714	0.963985	0.0182221
			8	30354	4505696	0.929963	0.00419645
			9	102841	7010930	0.784621	0.000408093
			10	245968	7240691	0.469605	2.63e-05
		Random sequence	1	0	0	0	0
			2	4	11	0.666667	0.203704
			3	27	203	0.870968	0.204637
			4	112	2314	0.933333	0.14284
			5	487	31491	0.953033	0.120364
			6	1960	418951	0.972222	0.0999582
			7	7965	2953841	0.972409	0.044021
			8	31031	6603307	0.950705	0.00615009
			9	115970	8650830	0.884788	0.000503548
			10	346243	7157812	0.661052	2.6e-05
49	Haloferax gibbonsii	Genomic sequence	1	0	0	0	0
			2	1	2	0.166667	0.037037
			3	4	5	0.129032	0.00504032
			4	75	208	0.625	0.0128395
			5	449	3967	0.878669	0.0151625
			6	1952	95961	0.968254	0.0228955
			7	7820	1151282	0.954706	0.0171575
			8	29494	3353438	0.903615	0.00312328
			9	89975	4920639	0.68646	0.000286421
			10	189325	4911134	0.361462	1.79e-05
		Random sequence	1	0	0	0	0
			2	5	15	0.833333	0.277778
			3	28	225	0.903226	0.226815
			4	113	3168	0.941667	0.195556
			5	496	38192	0.970646	0.145976
			6	1965	431443	0.974702	0.102939
			7	7929	2505806	0.968014	0.037344
			8	30608	4739533	0.937745	0.00441424
			9	109542	5778362	0.835746	0.000336348
			10	286724	4586498	0.547417	1.67e-05
50	Haloferax mediterranei ATCC 33500	Genomic sequence	1	0	0	0	0
			2	0	0	0	0
			3	5	9	0.16129	0.00907258
			4	51	132	0.425	0.00814815
			5	437	3642	0.855186	0.0139203
			6	1939	97290	0.961806	0.0232126
			7	7907	1534614	0.965328	0.0228703
			8	30383	4536086	0.930852	0.00422475
			9	105747	5710214	0.806792	0.000332381
			10	258394	4761424	0.493329	1.73e-05
		Random sequence	1	0	0	0	0
			2	4	12	0.666667	0.222222
			3	26	187	0.83871	0.188508
			4	112	2243	0.933333	0.138457
			5	496	29739	0.970646	0.113667
			6	1975	408418	0.979663	0.0974451
			7	8012	2723077	0.978147	0.040582
			8	31026	5814296	0.950551	0.00541523
			9	117460	6470755	0.896156	0.00037665
			10	355516	4061975	0.678756	1.48e-05
51	Haloferax volcanii DS2	Genomic sequence	1	0	0	0	0
			2	1	2	0.166667	0.037037
			3	2	2	0.0645161	0.00201613
			4	66	188	0.55	0.0116049
			5	435	3607	0.851272	0.0137865
			6	1937	90308	0.960813	0.0215467
			7	7838	1109980	0.956904	0.016542
			8	29590	3304052	0.906556	0.00307728
			9	92286	4727729	0.704092	0.000275192
			10	192663	4664929	0.367835	1.7e-05
		Random sequence	1	0	0	0	0
			2	4	12	0.666667	0.222222
			3	26	217	0.83871	0.21875
			4	109	2805	0.908333	0.173148
			5	492	35814	0.962818	0.136887
			6	1969	415996	0.976687	0.0992531
			7	7929	2364028	0.968014	0.0352311
			8	30620	4669207	0.938113	0.00434874
			9	109891	5601108	0.838408	0.00032603
			10	287518	4338478	0.548933	1.58e-05
52	Halogeometricum borinquense DSM 11551	Genomic sequence	1	0	0	0	0
			2	1	1	0.166667	0.0185185
			3	2	4	0.0645161	0.00403226
			4	55	133	0.458333	0.00820988
			5	426	3368	0.833659	0.012873
			6	1933	92023	0.958829	0.0219559
			7	7922	1520431	0.967159	0.022659
			8	30423	4335878	0.932077	0.00403828
			9	104359	5455050	0.796202	0.000317528
			10	252576	4443226	0.482221	1.62e-05
		Random sequence	1	0	0	0	0
			2	4	9	0.666667	0.166667
			3	25	124	0.806452	0.125
			4	112	2060	0.933333	0.12716
			5	490	29800	0.958904	0.1139
			6	1977	400690	0.980655	0.0956012
			7	7985	2609548	0.97485	0.03889
			8	31027	5554515	0.950582	0.00517328
			9	117139	6070524	0.893706	0.000353354
			10	349302	3807468	0.666892	1.39e-05
53	Halolamina sediminis	Genomic sequence	1	0	0	0	0
			2	0	0	0	0
			3	3	5	0.0967742	0.00504032
			4	61	156	0.508333	0.00962963
			5	423	2960	0.827789	0.0113136
			6	1933	74978	0.958829	0.0178891
			7	7822	1081107	0.954951	0.0161117
			8	29664	4196860	0.908824	0.00390881
			9	92559	6783656	0.706175	0.000394864
			10	212459	6764362	0.40563	2.46e-05
		Random sequence	1	0	0	0	0
			2	4	10	0.666667	0.185185
			3	25	204	0.806452	0.205645
			4	115	2406	0.958333	0.148519
			5	500	31413	0.978474	0.120066
			6	1985	409562	0.984623	0.097718
			7	7945	2585287	0.969967	0.0385285
			8	30766	5482492	0.942586	0.0051062
			9	110543	6951179	0.843383	0.000404615
			10	300258	5842455	0.573257	2.13e-05
54	Halomicrobium mukohataei DSM 12286	Genomic sequence	1	0	0	0	0
			2	0	0	0	0
			3	2	4	0.0645161	0.00403226
			4	49	110	0.408333	0.00679012
			5	427	2866	0.835616	0.0109543
			6	1950	82179	0.967262	0.0196072
			7	7838	1197324	0.956904	0.0178437
			8	29970	3909667	0.918199	0.00364133
			9	96890	5715186	0.739218	0.00033267
			10	216460	5448288	0.413268	1.98e-05
		Random sequence	1	0	0	0	0
			2	4	13	0.666667	0.240741
			3	27	175	0.870968	0.176411
			4	111	2146	0.925	0.132469
			5	495	30609	0.968689	0.116993
			6	1981	404737	0.982639	0.0965668
			7	7942	2513448	0.969601	0.0374579
			8	30799	5134799	0.943597	0.00478237
			9	113025	6327935	0.862319	0.000368337
			10	310885	4795753	0.593546	1.74e-05
55	halophilic archaeon DL31	Genomic sequence	1	0	0	0	0
			2	0	0	0	0
			3	3	4	0.0967742	0.00403226
			4	57	124	0.475	0.00765432
			5	428	3308	0.837573	0.0126437
			6	1940	86371	0.962302	0.0206074
			7	7887	1441372	0.962886	0.0214807
			8	30223	4625592	0.92595	0.00430812
			9	100511	5919871	0.766844	0.000344584
			10	246200	4919308	0.470048	1.79e-05
		Random sequence	1	0	0	0	0
			2	4	12	0.666667	0.222222
			3	25	135	0.806452	0.136089
			4	110	2088	0.916667	0.128889
			5	493	31381	0.964775	0.119943
			6	1980	406397	0.982143	0.0969629
			7	7982	2552811	0.974484	0.0380445
			8	30967	5288274	0.948744	0.00492531
			9	114491	6106305	0.873504	0.000355436
			10	322401	4245668	0.615532	1.54e-05
56	Halopiger xanaduensis SH-6	Genomic sequence	1	0	0	0	0
			2	0	0	0	0
			3	2	2	0.0645161	0.00201613
			4	47	87	0.391667	0.00537037
			5	402	2776	0.786693	0.0106103
			6	1929	79985	0.956845	0.0190837
			7	7885	1197645	0.962642	0.0178485
			8	30225	3972433	0.926011	0.00369979
			9	100533	6060474	0.767012	0.000352769
			10	229782	6152782	0.438703	2.24e-05
		Random sequence	1	0	0	0	0
			2	4	13	0.666667	0.240741
			3	26	172	0.83871	0.173387
			4	113	2090	0.941667	0.129012
			5	490	30383	0.958904	0.116129
			6	1986	409402	0.985119	0.0976798
			7	7987	2754611	0.975095	0.0410519
			8	30918	5933417	0.947243	0.00552618
			9	114267	7552021	0.871795	0.000439589
			10	327996	6049442	0.626214	2.2e-05
57	Haloquadratum walsbyi C23	Genomic sequence	1	0	0	0	0
			2	1	1	0.166667	0.0185185
			3	8	14	0.258065	0.0141129
			4	67	191	0.558333	0.0117901
			5	455	5181	0.890411	0.0198026
			6	1965	131595	0.974702	0.0313975
			7	7993	2411761	0.975827	0.0359424
			8	31049	6701608	0.951256	0.00624164
			9	115555	7116192	0.881621	0.00041422
			10	347151	4647184	0.662785	1.69e-05
		Random sequence	1	0	0	0	0
			2	4	12	0.666667	0.222222
			3	25	153	0.806452	0.154234
			4	107	2206	0.891667	0.136173
			5	495	31407	0.968689	0.120043
			6	1991	547239	0.987599	0.130567
			7	8020	5180087	0.979123	0.0771987
			8	31289	7268340	0.958609	0.00676948
			9	120232	6905940	0.917304	0.000401982
			10	426580	3860036	0.814432	1.4e-05
58	Halorhabdus tiamatea SARL4B	Genomic sequence	1	0	0	0	0
			2	0	0	0	0
			3	5	8	0.16129	0.00806452
			4	65	190	0.541667	0.0117284
			5	427	4140	0.835616	0.0158238
			6	1938	102798	0.96131	0.0245267
			7	7894	1520805	0.963741	0.0226645
			8	30171	4287170	0.924357	0.00399292
			9	101618	5461794	0.77529	0.000317921
			10	236991	4658887	0.452466	1.69e-05
		Random sequence	1	0	0	0	0
			2	5	14	0.833333	0.259259
			3	26	235	0.83871	0.236895
			4	114	2880	0.95	0.177778
			5	492	35022	0.962818	0.13386
			6	1978	428758	0.981151	0.102298
			7	7969	2582783	0.972897	0.0384912
			8	30933	5181945	0.947702	0.00482628
			9	114660	5875779	0.874793	0.000342018
			10	323152	3998034	0.616966	1.45e-05
59	Halorhabdus utahensis DSM 12940	Genomic sequence	1	0	0	0	0
			2	0	0	0	0
			3	3	4	0.0967742	0.00403226
			4	65	166	0.541667	0.0102469
			5	444	3816	0.868885	0.0145854
			6	1941	94400	0.962798	0.022523
			7	7940	1518682	0.969357	0.0226329
			8	30461	4683508	0.933241	0.00436206
			9	104842	6133754	0.799887	0.000357034
			10	258625	5227442	0.49377	1.9e-05
		Random sequence	1	0	0	0	0
			2	4	14	0.666667	0.259259
			3	27	212	0.870968	0.21371
			4	111	3059	0.925	0.188827
			5	495	36792	0.968689	0.140625
			6	1981	445569	0.982639	0.106309
			7	7977	2822526	0.973874	0.042064
			8	30999	5700065	0.949724	0.00530884
			9	116281	6597225	0.88716	0.000384012
			10	342827	4536750	0.65453	1.65e-05
60	Halorientalis sp. IM1011	Genomic sequence	1	0	0	0	0
			2	0	0	0	0
			3	4	6	0.129032	0.00604839
			4	50	113	0.416667	0.00697531
			5	424	3057	0.829746	0.0116844
			6	1930	82806	0.957341	0.0197568
			7	7887	1210038	0.962886	0.0180332
			8	30024	4138878	0.919853	0.00385481
			9	97965	6209218	0.747419	0.000361427
			10	226807	5918252	0.433023	2.15e-05
		Random sequence	1	0	0	0	0
			2	4	8	0.666667	0.148148
			3	24	126	0.774194	0.127016
			4	110	2043	0.916667	0.126111
			5	485	30933	0.949119	0.118231
			6	1972	409653	0.978175	0.0977397
			7	7955	2549059	0.971188	0.0379886
			8	30869	5329820	0.945741	0.00496401
			9	113313	6736468	0.864516	0.000392117
			10	317982	5351823	0.607095	1.95e-05
61	Halorubrum lacusprofundi ATCC 49239	Genomic sequence	1	0	0	0	0
			2	0	0	0	0
			3	3	6	0.0967742	0.00604839
			4	63	184	0.525	0.011358
			5	417	3552	0.816047	0.0135763
			6	1946	90514	0.965278	0.0215959
			7	7886	1389098	0.962764	0.0207017
			8	30366	4166335	0.930331	0.00388038
			9	102806	5797892	0.784354	0.000337484
			10	240329	5380715	0.458839	1.96e-05
		Random sequence	1	0	0	0	0
			2	4	10	0.666667	0.185185
			3	25	201	0.806452	0.202621
			4	114	2845	0.95	0.175617
			5	495	35566	0.968689	0.135939
			6	1986	432315	0.985119	0.103147
			7	7977	2702731	0.973874	0.0402787
			8	30916	5487233	0.947181	0.00511062
			9	115121	6587549	0.87831	0.000383449
			10	326219	5058100	0.622822	1.84e-05
62	Halostagnicola larsenii XH-48	Genomic sequence	1	0	0	0	0
			2	0	0	0	0
			3	2	2	0.0645161	0.00201613
			4	54	136	0.45	0.00839506
			5	416	3460	0.81409	0.0132247
			6	1939	97371	0.961806	0.0232319
			7	7904	1482842	0.964962	0.0220988
			8	30284	4121580	0.927819	0.0038387
			9	104114	5256238	0.794333	0.000305956
			10	244257	4514181	0.466339	1.64e-05
		Random sequence	1	0	0	0	0
			2	5	12	0.833333	0.222222
			3	26	150	0.83871	0.15121
			4	108	2279	0.9	0.140679
			5	490	31146	0.958904	0.119045
			6	1988	412420	0.986111	0.0983999
			7	7982	2591334	0.974484	0.0386186
			8	30955	5423755	0.948376	0.0050515
			9	116302	5957527	0.887321	0.000346776
			10	338142	3821286	0.645585	1.39e-05
63	Haloterrigena daqingensis	Genomic sequence	1	0	0	0	0
			2	1	1	0.166667	0.0185185
			3	4	4	0.129032	0.00403226
			4	52	140	0.433333	0.00864197
			5	427	3376	0.835616	0.0129036
			6	1919	87734	0.951885	0.0209326
			7	7940	1497417	0.969357	0.022316
			8	30518	4701331	0.934988	0.00437866
			9	106750	6206388	0.814444	0.000361262
			10	264298	5528724	0.504601	2.01e-05
		Random sequence	1	0	0	0	0
			2	5	15	0.833333	0.277778
			3	27	213	0.870968	0.214718
			4	114	2737	0.95	0.168951
			5	500	36008	0.978474	0.137628
			6	1982	446613	0.983135	0.106558
			7	7975	2957994	0.97363	0.0440829
			8	31097	6294988	0.952727	0.00586293
			9	117928	7438653	0.899726	0.00043299
			10	367145	5016198	0.700958	1.82e-05
64	Haloterrigena turkmenica DSM 5511	Genomic sequence	1	0	0	0	0
			2	0	0	0	0
			3	4	6	0.129032	0.00604839
			4	49	99	0.408333	0.00611111
			5	395	2479	0.772994	0.00947514
			6	1930	78863	0.957341	0.018816
			7	7878	1235010	0.961787	0.0184053
			8	30328	4127767	0.929167	0.00384446
			9	101262	6374855	0.772574	0.000371068
			10	237030	6616326	0.452541	2.41e-05
		Random sequence	1	0	0	0	0
			2	5	14	0.833333	0.259259
			3	25	209	0.806452	0.210685
			4	111	2590	0.925	0.159877
			5	494	33370	0.966732	0.127546
			6	1976	423207	0.980159	0.100974
			7	7992	2953991	0.975705	0.0440233
			8	30964	6255409	0.948652	0.00582607
			9	115331	8018631	0.879912	0.000466749
			10	337228	6514107	0.64384	2.37e-05
65	Halovivax ruber XH-70	Genomic sequence	1	0	0	0	0
			2	0	0	0	0
			3	1	2	0.0322581	0.00201613
			4	35	79	0.291667	0.00487654
			5	401	2663	0.784736	0.0101784
			6	1931	80268	0.957837	0.0191513
			7	7891	1298254	0.963374	0.0193479
			8	30181	4222697	0.924663	0.00393287
			9	101155	5833482	0.771757	0.000339556
			10	239131	5343302	0.456552	1.94e-05
		Random sequence	1	0	0	0	0
			2	3	10	0.5	0.185185
			3	22	128	0.709677	0.129032
			4	111	2083	0.925	0.12858
			5	495	29667	0.968689	0.113392
			6	1984	405701	0.984127	0.0967968
			7	7967	2682843	0.972653	0.0399824
			8	31023	5587112	0.95046	0.00520364
			9	114906	6789804	0.87667	0.000395222
			10	330801	4952267	0.63157	1.8e-05
66	Hyperthermus butylicus DSM 5456	Genomic sequence	1	0	0	0	0
			2	1	1	0.166667	0.0185185
			3	10	14	0.322581	0.0141129
			4	84	372	0.7	0.022963
			5	459	7769	0.898239	0.0296944
			6	1973	174490	0.978671	0.0416318
			7	7921	1962899	0.967037	0.029253
			8	30403	3507156	0.931464	0.00326644
			9	108005	3081501	0.824019	0.000179368
			10	248435	1827905	0.474315	6.65e-06
		Random sequence	1	0	0	0	0
			2	4	11	0.666667	0.203704
			3	26	187	0.83871	0.188508
			4	114	2450	0.95	0.151235
			5	494	33098	0.966732	0.126506
			6	1977	470038	0.980655	0.112147
			7	7958	3143264	0.971554	0.046844
			8	30792	3921646	0.943382	0.00365248
			9	115908	2955986	0.884315	0.000172062
			10	321331	1482815	0.613489	5.39e-06
67	Ignicoccus hospitalis KIN4/I	Genomic sequence	1	0	0	0	0
			2	0	0	0	0
			3	6	11	0.193548	0.0110887
			4	71	226	0.591667	0.0139506
			5	463	6223	0.906067	0.0237853
			6	1959	157013	0.971726	0.037462
			7	7830	1485615	0.955927	0.0221401
			8	29672	2562391	0.909069	0.00238652
			9	94263	2314988	0.719175	0.000134751
			10	178134	1462190	0.340096	5.32e-06
		Random sequence	1	0	0	0	0
			2	3	9	0.5	0.166667
			3	26	161	0.83871	0.162298
			4	113	2183	0.941667	0.134753
			5	490	32359	0.958904	0.123681
			6	1961	387577	0.972718	0.0924726
			7	7929	2183268	0.968014	0.0325372
			8	30514	2977040	0.934865	0.00277271
			9	112171	2107060	0.855803	0.000122648
			10	251320	1038762	0.479823	3.78e-06
68	Ignicoccus islandicus DSM 13165	Genomic sequence	1	0	0	0	0
			2	1	1	0.166667	0.0185185
			3	9	16	0.290323	0.016129
			4	74	313	0.616667	0.019321
			5	470	8114	0.919765	0.031013
			6	1972	188474	0.978175	0.0449683
			7	7901	1897167	0.964595	0.0282734
			8	30245	3076443	0.926624	0.00286529
			9	104987	2502423	0.800993	0.000145661
			10	223686	1386502	0.427064	5.04e-06
		Random sequence	1	0	0	0	0
			2	5	13	0.833333	0.240741
			3	28	189	0.903226	0.190524
			4	108	2309	0.9	0.142531
			5	493	31687	0.964775	0.121113
			6	1976	412958	0.980159	0.0985283
			7	7967	2533852	0.972653	0.0377619
			8	30548	3183623	0.935907	0.00296511
			9	113887	2295097	0.868895	0.000133593
			10	274683	1134600	0.524428	4.13e-06
69	Ignisphaera aggregans DSM 17230	Genomic sequence	1	0	0	0	0
			2	0	0	0	0
			3	5	6	0.16129	0.00604839
			4	70	194	0.583333	0.0119753
			5	445	4209	0.870841	0.0160875
			6	1947	99694	0.965774	0.0237861
			7	7795	1270169	0.951654	0.0189293
			8	28692	3267969	0.879044	0.00304367
			9	87385	3674995	0.6667	0.000213914
			10	193148	2736931	0.368761	9.96e-06
		Random sequence	1	0	0	0	0
			2	5	13	0.833333	0.240741
			3	25	224	0.806452	0.225806
			4	109	2612	0.908333	0.161235
			5	498	33376	0.97456	0.127568
			6	1974	403149	0.979167	0.0961879
			7	7899	1916163	0.964351	0.0285565
			8	30379	3542917	0.930729	0.00329975
			9	107418	3597656	0.819541	0.000209413
			10	253234	2273629	0.483478	8.27e-06
70	Metallosphaera cuprina Ar-4	Genomic sequence	1	0	0	0	0
			2	2	3	0.333333	0.0555556
			3	13	24	0.419355	0.0241935
			4	83	359	0.691667	0.0221605
			5	467	6761	0.913894	0.0258416
			6	1968	155293	0.97619	0.0370516
			7	7958	2039892	0.971554	0.0304005
			8	30495	4019907	0.934283	0.003744
			9	108346	3657429	0.826621	0.000212892
			10	262663	2144360	0.50148	7.8e-06
		Random sequence	1	0	0	0	0
			2	5	16	0.833333	0.296296
			3	28	257	0.903226	0.259073
			4	113	3369	0.941667	0.207963
			5	499	41864	0.976517	0.160011
			6	1976	457590	0.980159	0.109177
			7	7954	2562989	0.971066	0.0381962
			8	30837	4333992	0.944761	0.00403653
			9	115173	3503600	0.878707	0.000203938
			10	309738	1861740	0.591356	6.77e-06
71	Metallosphaera sedula	Genomic sequence	1	0	0	0	0
			2	3	5	0.5	0.0925926
			3	13	32	0.419355	0.0322581
			4	104	486	0.866667	0.03
			5	478	9276	0.935421	0.0354544
			6	1980	196339	0.982143	0.0468448
			7	7978	2633934	0.973996	0.0392535
			8	30792	5108668	0.943382	0.00475803
			9	112251	4627497	0.856414	0.000269358
			10	301037	2746930	0.574744	9.99e-06
		Random sequence	1	0	0	0	0
			2	5	15	0.833333	0.277778
			3	27	256	0.870968	0.258065
			4	116	3624	0.966667	0.223704
			5	499	45847	0.976517	0.175235
			6	1998	566605	0.991071	0.135187
			7	7986	4360535	0.974973	0.064985
			8	31109	5440085	0.953094	0.00506671
			9	118029	4419069	0.900497	0.000257226
			10	374340	2276058	0.714695	8.28e-06
72	Methanobacterium congolense	Genomic sequence	1	0	0	0	0
			2	0	0	0	0
			3	9	22	0.290323	0.0221774
			4	67	169	0.558333	0.0104321
			5	442	4445	0.864971	0.0169895
			6	1966	106551	0.975198	0.0254222
			7	7895	1670027	0.963863	0.0248884
			8	30005	4574487	0.919271	0.00426052
			9	102085	5093823	0.778853	0.000296502
			10	256250	3660071	0.489236	1.33e-05
		Random sequence	1	0	0	0	0
			2	4	12	0.666667	0.222222
			3	25	139	0.806452	0.140121
			4	109	1948	0.908333	0.120247
			5	493	30236	0.964775	0.115567
			6	1973	407074	0.978671	0.0971244
			7	7971	2417175	0.973141	0.0360231
			8	30835	4840109	0.9447	0.00450791
			9	115547	5055576	0.88156	0.000294275
			10	324242	3123969	0.619047	1.14e-05
73	Methanobacterium formicicum	Genomic sequence	1	0	0	0	0
			2	1	1	0.166667	0.0185185
			3	10	22	0.322581	0.0221774
			4	78	288	0.65	0.0177778
			5	455	6526	0.890411	0.0249434
			6	1965	140607	0.974702	0.0335476
			7	7954	2048754	0.971066	0.0305325
			8	30326	5182683	0.929105	0.00482697
			9	106635	5458475	0.813567	0.000317727
			10	272783	3699727	0.520801	1.35e-05
		Random sequence	1	0	0	0	0
			2	5	13	0.833333	0.240741
			3	27	222	0.870968	0.22379
			4	110	2828	0.916667	0.174568
			5	501	35656	0.980431	0.136283
			6	1977	432773	0.980655	0.103256
			7	7995	2739254	0.976071	0.040823
			8	30967	5470025	0.948744	0.00509459
			9	117383	5132900	0.895568	0.000298776
			10	352807	2902266	0.673584	1.06e-05
74	Methanobacterium lacus	Genomic sequence	1	0	0	0	0
			2	0	0	0	0
			3	7	11	0.225806	0.0110887
			4	71	264	0.591667	0.0162963
			5	452	4709	0.88454	0.0179986
			6	1947	102868	0.965774	0.0245434
			7	7877	1552387	0.961665	0.0231352
			8	29823	4621733	0.913695	0.00430452
			9	100108	5366918	0.763769	0.000312398
			10	251855	4058864	0.480845	1.48e-05
		Random sequence	1	0	0	0	0
			2	5	16	0.833333	0.296296
			3	28	247	0.903226	0.248992
			4	113	3024	0.941667	0.186667
			5	498	37732	0.97456	0.144218
			6	1982	447459	0.983135	0.10676
			7	7963	2489912	0.972165	0.0371071
			8	30727	4745466	0.941391	0.00441976
			9	112610	5280103	0.859153	0.000307345
			10	301791	3630102	0.576183	1.32e-05
75	Methanobacterium paludis	Genomic sequence	1	0	0	0	0
			2	0	0	0	0
			3	1	1	0.0322581	0.00100807
			4	54	128	0.45	0.00790123
			5	423	3642	0.827789	0.0139203
			6	1940	99395	0.962302	0.0237148
			7	7900	1579051	0.964473	0.0235326
			8	30174	4464736	0.924449	0.0041583
			9	103779	5297502	0.791777	0.000308358
			10	256850	4035188	0.490381	1.47e-05
		Random sequence	1	0	0	0	0
			2	5	14	0.833333	0.259259
			3	27	179	0.870968	0.180444
			4	113	2435	0.941667	0.150309
			5	499	32808	0.976517	0.125398
			6	1975	405203	0.979663	0.096678
			7	7960	2343476	0.971798	0.0349248
			8	30692	4580717	0.940319	0.00426632
			9	112194	5158934	0.855979	0.000300292
			10	297764	3523748	0.568495	1.28e-05
76	Methanobacterium sp. MB1	Genomic sequence	1	0	0	0	0
			2	0	0	0	0
			3	6	13	0.193548	0.0131048
			4	78	266	0.65	0.0164198
			5	456	5270	0.892368	0.0201428
			6	1951	124235	0.967758	0.0296414
			7	7898	1789391	0.964229	0.0266673
			8	30133	4039705	0.923192	0.00376244
			9	102759	4110435	0.783995	0.000239261
			10	247237	2732776	0.472028	9.94e-06
		Random sequence	1	0	0	0	0
			2	5	12	0.833333	0.222222
			3	27	225	0.870968	0.226815
			4	109	2815	0.908333	0.173765
			5	496	34032	0.970646	0.130076
			6	1977	425546	0.980655	0.101532
			7	7962	2333246	0.972042	0.0347723
			8	30772	4290852	0.94277	0.00399635
			9	114713	3986106	0.875197	0.000232024
			10	306176	2276376	0.584555	8.28e-06
77	Methanobrevibacter millerae	Genomic sequence	1	0	0	0	0
			2	0	0	0	0
			3	7	9	0.225806	0.00907258
			4	59	166	0.491667	0.0102469
			5	430	4049	0.841487	0.0154759
			6	1934	100827	0.959325	0.0240565
			7	7871	1361456	0.960933	0.0202898
			8	29368	4016941	0.899755	0.00374124
			9	93969	5134511	0.716932	0.00029887
			10	218196	4406157	0.416583	1.6e-05
		Random sequence	1	0	0	0	0
			2	5	14	0.833333	0.259259
			3	28	200	0.903226	0.201613
			4	116	2537	0.966667	0.156605
			5	490	33401	0.958904	0.127664
			6	1966	394727	0.975198	0.0941785
			7	7940	2132959	0.969357	0.0317874
			8	30249	4071700	0.926746	0.00379224
			9	104054	4845230	0.793875	0.000282032
			10	254132	3828157	0.485192	1.39e-05
78	Methanobrevibacter olleyae	Genomic sequence	1	0	0	0	0
			2	0	0	0	0
			3	1	1	0.0322581	0.00100807
			4	44	93	0.366667	0.00574074
			5	429	3544	0.83953	0.0135457
			6	1908	85704	0.946429	0.0204482
			7	7524	944828	0.918569	0.0140808
			8	25936	2851123	0.794608	0.00265544
			9	73813	3995290	0.563153	0.000232558
			10	161832	3737755	0.308972	1.36e-05
		Random sequence	1	0	0	0	0
			2	5	14	0.833333	0.259259
			3	25	185	0.806452	0.186492
			4	110	2371	0.916667	0.146358
			5	489	30997	0.956947	0.118476
			6	1973	363928	0.978671	0.0868301
			7	7812	1627389	0.95373	0.0242529
			8	28489	3018716	0.872825	0.00281153
			9	86034	3744387	0.656392	0.000217954
			10	187530	3368509	0.358035	1.23e-05
79	Methanobrevibacter ruminantium M1	Genomic sequence	1	0	0	0	0
			2	0	0	0	0
			3	3	6	0.0967742	0.00604839
			4	58	159	0.483333	0.00981481
			5	431	3491	0.843444	0.0133432
			6	1943	88262	0.96379	0.0210586
			7	7854	1414493	0.958857	0.0210802
			8	29443	4733654	0.902053	0.00440876
			9	96929	6146192	0.739515	0.000357758
			10	241078	5092413	0.460269	1.85e-05
		Random sequence	1	0	0	0	0
			2	5	13	0.833333	0.240741
			3	24	158	0.774194	0.159274
			4	113	2166	0.941667	0.133704
			5	495	31829	0.968689	0.121656
			6	1982	416817	0.983135	0.099449
			7	7945	2367651	0.969967	0.0352851
			8	30565	4681948	0.936428	0.0043606
			9	108474	5717467	0.827597	0.000332803
			10	282457	4633081	0.539271	1.69e-05
80	Methanobrevibacter smithii ATCC 35061	Genomic sequence	1	0	0	0	0
			2	2	2	0.333333	0.037037
			3	15	45	0.483871	0.0453629
			4	98	769	0.816667	0.0474691
			5	476	12553	0.931507	0.0479796
			6	1959	208147	0.971726	0.0496621
			7	7822	1948086	0.954951	0.0290323
			8	27738	4614842	0.849816	0.0042981
			9	81534	4615303	0.62206	0.000268648
			10	173659	3302858	0.331552	1.2e-05
		Random sequence	1	0	0	0	0
			2	5	16	0.833333	0.296296
			3	27	260	0.870968	0.262097
			4	115	3885	0.958333	0.239815
			5	497	51720	0.972603	0.197682
			6	1983	582394	0.983631	0.138954
			7	7914	2632436	0.966182	0.0392311
			8	29716	4101145	0.910417	0.00381966
			9	95744	3963853	0.730474	0.000230728
			10	208160	2726831	0.397422	9.92e-06
81	Methanobrevibacter sp. AbM4	Genomic sequence	1	0	0	0	0
			2	0	0	0	0
			3	3	5	0.0967742	0.00504032
			4	55	129	0.458333	0.00796296
			5	438	3888	0.857143	0.0148606
			6	1935	96549	0.959821	0.0230358
			7	7689	1082228	0.938713	0.0161284
			8	27366	2892791	0.838419	0.00269425
			9	81057	3654349	0.618421	0.000212713
			10	176671	3095833	0.337303	1.13e-05
		Random sequence	1	0	0	0	0
			2	5	14	0.833333	0.259259
			3	27	190	0.870968	0.191532
			4	111	2439	0.925	0.150556
			5	489	30653	0.956947	0.117161
			6	1965	355917	0.974702	0.0849188
			7	7821	1637171	0.954828	0.0243987
			8	29013	2983962	0.888879	0.00277916
			9	90489	3552462	0.690382	0.000206782
			10	196997	2935973	0.376109	1.07e-05
82	Methanobrevibacter sp. YE315	Genomic sequence	1	0	0	0	0
			2	0	0	0	0
			3	6	7	0.193548	0.00705645
			4	64	178	0.533333	0.0109877
			5	449	4803	0.878669	0.0183578
			6	1959	123233	0.971726	0.0294023
			7	7901	1741441	0.964595	0.0259527
			8	29802	4836868	0.913051	0.00450489
			9	97888	5743673	0.746832	0.000334328
			10	227523	4299968	0.43439	1.56e-05
		Random sequence	1	0	0	0	0
			2	4	14	0.666667	0.259259
			3	27	183	0.870968	0.184476
			4	109	2447	0.908333	0.151049
			5	496	33243	0.970646	0.12706
			6	1982	405888	0.983135	0.0968414
			7	7919	2140165	0.966793	0.0318948
			8	30390	4025627	0.931066	0.00374933
			9	107716	4513010	0.821814	0.000262694
			10	266192	3120689	0.508217	1.14e-05
83	Methanocaldococcus bathoardescens	Genomic sequence	1	0	0	0	0
			2	1	1	0.166667	0.0185185
			3	1	2	0.0322581	0.00201613
			4	61	120	0.508333	0.00740741
			5	428	3275	0.837573	0.0125176
			6	1906	83408	0.945437	0.0199004
			7	7423	837919	0.906239	0.0124875
			8	25139	2308601	0.77019	0.00215015
			9	68965	2888424	0.526165	0.00016813
			10	145270	2438539	0.277351	8.87e-06
		Random sequence	1	0	0	0	0
			2	3	12	0.5	0.222222
			3	25	154	0.806452	0.155242
			4	112	2118	0.933333	0.130741
			5	494	31496	0.966732	0.120383
			6	1965	358905	0.974702	0.0856317
			7	7830	1521980	0.955927	0.022682
			8	29107	2629043	0.891759	0.0024486
			9	90653	2854923	0.691633	0.00016618
			10	187825	2087470	0.358598	7.59e-06
84	Methanocaldococcus fervens AG86	Genomic sequence	1	0	0	0	0
			2	1	2	0.166667	0.037037
			3	4	8	0.129032	0.00806452
			4	61	180	0.508333	0.0111111
			5	417	4095	0.816047	0.0156518
			6	1928	100129	0.956349	0.0238899
			7	7612	964121	0.929313	0.0143683
			8	26358	2258450	0.807537	0.00210344
			9	73145	2638986	0.558056	0.00015361
			10	149327	2081158	0.285097	7.57e-06
		Random sequence	1	0	0	0	0
			2	5	11	0.833333	0.203704
			3	26	207	0.83871	0.208669
			4	112	2595	0.933333	0.160185
			5	493	33881	0.964775	0.129499
			6	1973	367561	0.978671	0.0876969
			7	7829	1510176	0.955805	0.0225061
			8	29411	2568066	0.901072	0.00239181
			9	92893	2656808	0.708723	0.000154648
			10	190192	1810028	0.363117	6.58e-06
85	Methanocaldococcus infernus ME	Genomic sequence	1	0	0	0	0
			2	1	2	0.166667	0.037037
			3	12	28	0.387097	0.0282258
			4	79	274	0.658333	0.0169136
			5	443	4714	0.866928	0.0180177
			6	1896	77252	0.940476	0.0184317
			7	6962	830164	0.849957	0.0123719
			8	21014	2175456	0.643811	0.00202614
			9	59613	2560191	0.454815	0.000149024
			10	133205	1975491	0.254317	7.19e-06
		Random sequence	1	0	0	0	0
			2	5	13	0.833333	0.240741
			3	27	230	0.870968	0.231855
			4	116	3008	0.966667	0.185679
			5	486	37301	0.951076	0.14257
			6	1956	385773	0.970238	0.0920422
			7	7828	1493166	0.955683	0.0222526
			8	29437	2400475	0.901869	0.00223572
			9	93945	2296738	0.716749	0.000133689
			10	186166	1451197	0.355431	5.28e-06
86	Methanocaldococcus jannaschii DSM 2661	Genomic sequence	1	0	0	0	0
			2	1	1	0.166667	0.0185185
			3	7	20	0.225806	0.0201613
			4	69	198	0.575	0.0122222
			5	448	4461	0.876712	0.0170507
			6	1923	99255	0.953869	0.0236814
			7	7484	987056	0.913686	0.0147101
			8	25266	2628279	0.774081	0.00244789
			9	70911	3217238	0.541012	0.000187269
			10	152347	2621653	0.290863	9.54e-06
		Random sequence	1	0	0	0	0
			2	5	14	0.833333	0.259259
			3	27	235	0.870968	0.236895
			4	112	3118	0.933333	0.192469
			5	494	36800	0.966732	0.140656
			6	1970	390649	0.977183	0.0932055
			7	7876	1647068	0.961543	0.0245462
			8	29483	2854174	0.903278	0.00265828
			9	93539	3055230	0.713651	0.000177839
			10	197936	2199026	0.377902	8e-06
87	Methanocaldococcus sp. FS406-22	Genomic sequence	1	0	0	0	0
			2	1	1	0.166667	0.0185185
			3	6	11	0.193548	0.0110887
			4	61	154	0.508333	0.00950617
			5	436	3573	0.853229	0.0136566
			6	1917	87762	0.950893	0.0209393
			7	7543	970655	0.920889	0.0144657
			8	26129	2722607	0.800521	0.00253574
			9	73911	3401360	0.5639	0.000197987
			10	160683	2743392	0.306778	9.98e-06
		Random sequence	1	0	0	0	0
			2	5	11	0.833333	0.203704
			3	28	194	0.903226	0.195565
			4	114	2540	0.95	0.15679
			5	488	32473	0.95499	0.124117
			6	1974	373412	0.979167	0.0890929
			7	7843	1671004	0.957514	0.0249029
			8	29632	3007522	0.907843	0.0028011
			9	96526	3238073	0.736441	0.000188482
			10	209476	2326362	0.399934	8.46e-06
88	Methanocaldococcus vulcanius M7	Genomic sequence	1	0	0	0	0
			2	0	0	0	0
			3	3	5	0.0967742	0.00504032
			4	55	130	0.458333	0.00802469
			5	418	3577	0.818004	0.0136719
			6	1932	94062	0.958333	0.0224424
			7	7540	1076246	0.920523	0.0160393
			8	26637	2656027	0.816085	0.00247373
			9	78577	3210414	0.5995	0.000186872
			10	167830	2587215	0.320423	9.41e-06
		Random sequence	1	0	0	0	0
			2	5	12	0.833333	0.222222
			3	26	152	0.83871	0.153226
			4	109	2059	0.908333	0.127099
			5	495	28904	0.968689	0.110476
			6	1978	352431	0.981151	0.084087
			7	7828	1623180	0.955683	0.0241902
			8	29615	2908888	0.907322	0.00270924
			9	94859	3213410	0.723722	0.000187047
			10	203868	2348093	0.389227	8.54e-06
89	Methanocella arvoryzae MRE50	Genomic sequence	1	0	0	0	0
			2	1	1	0.166667	0.0185185
			3	11	21	0.354839	0.0211694
			4	77	381	0.641667	0.0235185
			5	466	6730	0.911937	0.0257232
			6	1966	153492	0.975198	0.0366219
			7	8023	2601634	0.97949	0.0387721
			8	31091	6817645	0.952543	0.00634972
			9	116015	7299712	0.885131	0.000424902
			10	345249	4894362	0.659154	1.78e-05
		Random sequence	1	0	0	0	0
			2	4	13	0.666667	0.240741
			3	26	205	0.83871	0.206653
			4	115	2833	0.958333	0.174877
			5	498	35022	0.97456	0.13386
			6	1991	438811	0.987599	0.104697
			7	8056	4178557	0.983518	0.062273
			8	31241	7664980	0.957138	0.0071389
			9	120184	7168499	0.916938	0.000417265
			10	418614	4014250	0.799223	1.46e-05
90	Methanocella conradii HZ254	Genomic sequence	1	0	0	0	0
			2	1	1	0.166667	0.0185185
			3	8	17	0.258065	0.0171371
			4	90	383	0.75	0.023642
			5	471	7589	0.921722	0.0290064
			6	1970	167678	0.977183	0.0400065
			7	7969	2406102	0.972897	0.0358581
			8	30894	5386466	0.946507	0.00501677
			9	113209	5288466	0.863723	0.000307832
			10	301203	3284528	0.575061	1.19e-05
		Random sequence	1	0	0	0	0
			2	5	14	0.833333	0.259259
			3	27	207	0.870968	0.208669
			4	108	2707	0.9	0.167099
			5	497	35316	0.972603	0.134983
			6	1989	519072	0.986607	0.123846
			7	7976	4086720	0.973752	0.0609043
			8	31089	5517678	0.952482	0.00513897
			9	118332	4829898	0.902808	0.000281139
			10	391316	2538894	0.747106	9.24e-06
91	Methanocella paludicola SANAE	Genomic sequence	1	0	0	0	0
			2	1	2	0.166667	0.037037
			3	11	27	0.354839	0.0272177
			4	77	224	0.641667	0.0138272
			5	448	5007	0.876712	0.0191376
			6	1965	122522	0.974702	0.0292327
			7	7952	2112377	0.970822	0.0314807
			8	30946	5725420	0.9481	0.00533246
			9	114243	6389956	0.871612	0.000371947
			10	317091	4468909	0.605394	1.63e-05
		Random sequence	1	0	0	0	0
			2	4	13	0.666667	0.240741
			3	25	184	0.806452	0.185484
			4	111	2384	0.925	0.14716
			5	499	33195	0.976517	0.126877
			6	1987	423068	0.985615	0.10094
			7	7999	3734158	0.97656	0.0556501
			8	31235	6986015	0.956955	0.00650653
			9	119642	6562220	0.912803	0.000381974
			10	409072	3617418	0.781006	1.32e-05
92	Methanococcoides burtonii DSM 6242	Genomic sequence	1	0	0	0	0
			2	0	0	0	0
			3	12	25	0.387097	0.0252016
			4	90	330	0.75	0.0203704
			5	463	6519	0.906067	0.0249167
			6	1959	137070	0.971726	0.0327037
			7	7983	2142027	0.974606	0.0319226
			8	30589	5481556	0.937163	0.00510533
			9	110248	5656672	0.841132	0.000329264
			10	294694	3706473	0.562634	1.35e-05
		Random sequence	1	0	0	0	0
			2	5	15	0.833333	0.277778
			3	25	214	0.806452	0.215726
			4	110	3033	0.916667	0.187222
			5	491	37204	0.960861	0.1422
			6	1976	445277	0.980159	0.106239
			7	8009	2790257	0.97778	0.0415831
			8	31031	5739957	0.950705	0.005346
			9	117672	5491039	0.897773	0.000319623
			10	354900	3188253	0.67758	1.16e-05
93	Methanococcoides methylutens MM1	Genomic sequence	1	0	0	0	0
			2	0	0	0	0
			3	12	21	0.387097	0.0211694
			4	87	332	0.725	0.0204938
			5	479	6445	0.937378	0.0246338
			6	1976	137270	0.980159	0.0327515
			7	7952	2172573	0.970822	0.0323778
			8	30745	5124418	0.941942	0.0047727
			9	110531	5103224	0.843291	0.000297049
			10	296467	3221816	0.566019	1.17e-05
		Random sequence	1	0	0	0	0
			2	5	15	0.833333	0.277778
			3	28	250	0.903226	0.252016
			4	117	3219	0.975	0.198704
			5	496	39148	0.970646	0.14963
			6	1985	464596	0.984623	0.110849
			7	7999	3361563	0.97656	0.0500973
			8	31101	5755358	0.952849	0.00536034
			9	118046	4999024	0.900626	0.000290984
			10	372498	2673044	0.711178	9.72e-06
94	Methanococcus aeolicus Nankai-3	Genomic sequence	1	0	0	0	0
			2	0	0	0	0
			3	5	10	0.16129	0.0100806
			4	63	162	0.525	0.01
			5	439	4283	0.8591	0.0163703
			6	1912	106129	0.948413	0.0253215
			7	7587	1032733	0.926261	0.0153908
			8	26631	2203121	0.815901	0.00205191
			9	75364	2636418	0.574986	0.000153461
			10	148983	2188295	0.28444	7.96e-06
		Random sequence	1	0	0	0	0
			2	5	14	0.833333	0.259259
			3	27	207	0.870968	0.208669
			4	113	2462	0.941667	0.151975
			5	491	33097	0.960861	0.126502
			6	1970	362021	0.977183	0.0863751
			7	7809	1500464	0.953363	0.0223614
			8	28995	2557759	0.888327	0.00238221
			9	87784	2766339	0.669744	0.000161023
			10	178765	2073196	0.3413	7.54e-06
95	Methanococcus maripaludis C6	Genomic sequence	1	0	0	0	0
			2	0	0	0	0
			3	4	9	0.129032	0.00907258
			4	69	220	0.575	0.0135802
			5	442	5516	0.864971	0.021083
			6	1950	134955	0.967262	0.0321991
			7	7834	1378291	0.956416	0.0205406
			8	29456	2887149	0.902451	0.00268899
			9	92205	3200356	0.703474	0.000186287
			10	188257	2487084	0.359423	9.05e-06
		Random sequence	1	0	0	0	0
			2	4	13	0.666667	0.240741
			3	27	210	0.870968	0.211694
			4	108	2642	0.9	0.163086
			5	497	33162	0.972603	0.126751
			6	1969	392513	0.976687	0.0936503
			7	7860	1749912	0.95959	0.0260789
			8	30024	3092536	0.919853	0.00288028
			9	100360	3254278	0.765692	0.000189425
			10	220867	2194993	0.421682	7.99e-06
96	Methanococcus vannielii SB	Genomic sequence	1	0	0	0	0
			2	0	0	0	0
			3	4	5	0.129032	0.00504032
			4	69	265	0.575	0.016358
			5	436	5490	0.853229	0.0209837
			6	1940	129987	0.962302	0.0310138
			7	7801	1261654	0.952387	0.0188024
			8	28644	2765878	0.877574	0.00257604
			9	86233	3269937	0.657911	0.000190337
			10	171977	2631848	0.328341	9.57e-06
		Random sequence	1	0	0	0	0
			2	5	15	0.833333	0.277778
			3	26	198	0.83871	0.199597
			4	112	2417	0.933333	0.149198
			5	492	30440	0.962818	0.116347
			6	1963	364720	0.97371	0.0870191
			7	7868	1599036	0.960566	0.0238304
			8	29474	2834646	0.903002	0.00264009
			9	94243	3120080	0.719023	0.000181614
			10	200966	2280502	0.383687	8.3e-06
97	Methanococcus voltae A3	Genomic sequence	1	0	0	0	0
			2	1	2	0.166667	0.037037
			3	10	19	0.322581	0.0191532
			4	77	243	0.641667	0.015
			5	445	5387	0.870841	0.02059
			6	1941	125495	0.962798	0.029942
			7	7685	1301848	0.938225	0.0194014
			8	27851	3133038	0.853278	0.002918
			9	84064	3882962	0.641362	0.00022602
			10	177249	3270712	0.338406	1.19e-05
		Random sequence	1	0	0	0	0
			2	5	15	0.833333	0.277778
			3	28	218	0.903226	0.219758
			4	115	2944	0.958333	0.181728
			5	495	36732	0.968689	0.140396
			6	1974	386751	0.979167	0.0922755
			7	7791	1665399	0.951166	0.0248194
			8	28882	2936777	0.884865	0.00273521
			9	88988	3415881	0.67893	0.000198832
			10	188986	2846229	0.360815	1.04e-05
98	Methanocorpusculum labreanum Z	Genomic sequence	1	1	2	1	1
			2	0	0	0	0
			3	7	10	0.225806	0.0100806
			4	81	281	0.675	0.0173457
			5	456	6068	0.892368	0.0231929
			6	1965	151241	0.974702	0.0360848
			7	7910	1998114	0.965694	0.0297779
			8	30234	3889601	0.926287	0.00362264
			9	106796	3555633	0.814795	0.000206967
			10	257376	2107319	0.491386	7.67e-06
		Random sequence	1	1	2	1	1
			2	4	39	0.666667	0.722222
			3	29	661	0.935484	0.666331
			4	120	8294	1	0.511975
			5	503	121755	0.984344	0.465367
			6	1982	1324802	0.983135	0.316087
			7	7946	3211022	0.970089	0.0478538
			8	30889	3793580	0.946354	0.00353321
			9	116763	3229294	0.890838	0.000187971
			10	347713	1634035	0.663858	5.94e-06
99	Methanoculleus bourgensis MS2	Genomic sequence	1	0	0	0	0
			2	1	1	0.166667	0.0185185
			3	11	24	0.354839	0.0241935
			4	88	384	0.733333	0.0237037
			5	468	7481	0.915851	0.0285936
			6	1982	149169	0.983135	0.0355905
			7	7982	2163933	0.974484	0.0322491
			8	30621	5762177	0.938143	0.00536669
			9	108269	6403516	0.826033	0.000372737
			10	274755	4652900	0.524566	1.69e-05
		Random sequence	1	0	0	0	0
			2	5	14	0.833333	0.259259
			3	27	234	0.870968	0.235887
			4	112	3113	0.933333	0.19216
			5	498	38449	0.97456	0.146958
			6	1984	448310	0.984127	0.106963
			7	7958	2868454	0.971554	0.0427485
			8	30974	5831131	0.948958	0.00543091
			9	117363	6060361	0.895415	0.000352762
			10	352499	3693466	0.672996	1.34e-05
100	Methanoculleus marisnigri JR1	Genomic sequence	1	0	0	0	0
			2	1	2	0.166667	0.037037
			3	3	5	0.0967742	0.00504032
			4	62	142	0.516667	0.00876543
			5	439	4094	0.8591	0.0156479
			6	1949	106499	0.966766	0.0254098
			7	7916	1543475	0.966427	0.0230024
			8	30086	4248779	0.921752	0.00395716
			9	102923	5252297	0.785246	0.000305726
			10	239346	4119262	0.456963	1.5e-05
		Random sequence	1	0	0	0	0
			2	3	11	0.5	0.203704
			3	26	138	0.83871	0.139113
			4	108	2294	0.9	0.141605
			5	485	31345	0.949119	0.119806
			6	1979	402522	0.981647	0.0960383
			7	7967	2449063	0.972653	0.0364983
			8	30883	4842871	0.94617	0.00451048
[truncated: 2,122 more rows]

## Sheet: Bacteria
Supplementary material 3-1-2. Word symmetry distances WSD1 and WSD2, normalized word symmetry distances nWSD1 and nWSD2 (Bacteria)
	Genome	Sequence type	Order	WSD1	WSD2	nWSD1	nWSD2
1	[Bacillus thuringiensis] serovar konkukian str. 97-27	Genomic sequence	1	0	0	0	0
			2	0	0	0	0
			3	6	9	0.193548	0.00907258
			4	58	120	0.483333	0.00740741
			5	420	3677	0.821918	0.0140541
			6	1947	93166	0.965774	0.0222286
			7	8026	2048369	0.979856	0.0305268
			8	31222	9044796	0.956556	0.00842401
			9	116164	12765260	0.886268	0.000743042
			10	345823	11198179	0.66025	4.07389e-05
		Random sequence	1	0	0	0	0
			2	5	15	0.833333	0.277778
			3	27	223	0.870968	0.224798
			4	113	2817	0.941667	0.173889
			5	492	34999	0.962818	0.133772
			6	1990	453560	0.987103	0.108216
			7	8027	3532151	0.979978	0.0526396
			8	31271	8297786	0.958058	0.00772827
			9	119254	11249002	0.909843	0.000654783
			10	386191	9526118	0.737321	3.46559e-05
2	[Bacillus] selenitireducens MLS10	Genomic sequence	1	0	0	0	0
	[Bacillus] selenitireducens MLS10		2	3	6	0.5	0.111111
	[Bacillus] selenitireducens MLS10		3	19	77	0.612903	0.077621
	[Bacillus] selenitireducens MLS10		4	108	1190	0.9	0.0734568
	[Bacillus] selenitireducens MLS10		5	482	17799	0.943249	0.0680307
	[Bacillus] selenitireducens MLS10		6	1999	284791	0.991567	0.0679487
	[Bacillus] selenitireducens MLS10		7	8052	4058688	0.98303	0.0604865
	[Bacillus] selenitireducens MLS10		8	31299	11023595	0.958915	0.010267
	[Bacillus] selenitireducens MLS10		9	116023	9980993	0.885192	0.000580975
	[Bacillus] selenitireducens MLS10		10	352492	6191125	0.672982	2.25232e-05
	[Bacillus] selenitireducens MLS10	Random sequence	1	0	0	0	0
	[Bacillus] selenitireducens MLS10		2	6	19	1	0.351852
	[Bacillus] selenitireducens MLS10		3	28	357	0.903226	0.359879
	[Bacillus] selenitireducens MLS10		4	119	6279	0.991667	0.387593
	[Bacillus] selenitireducens MLS10		5	507	103708	0.992172	0.396389
	[Bacillus] selenitireducens MLS10		6	2005	1621407	0.994544	0.386854
	[Bacillus] selenitireducens MLS10		7	8071	10517192	0.98535	0.156738
	[Bacillus] selenitireducens MLS10		8	31550	9957502	0.966605	0.00927407
	[Bacillus] selenitireducens MLS10		9	121389	8484462	0.926132	0.000493864
	[Bacillus] selenitireducens MLS10		10	438683	4780139	0.837539	1.73901e-05
3	[Brevibacterium] flavum	Genomic sequence	1	0	0	0	0
	[Brevibacterium] flavum		2	1	2	0.166667	0.037037
	[Brevibacterium] flavum		3	8	10	0.258065	0.0100806
	[Brevibacterium] flavum		4	77	305	0.641667	0.0188272
	[Brevibacterium] flavum		5	463	5908	0.906067	0.0225813
	[Brevibacterium] flavum		6	1974	134804	0.979167	0.0321631
	[Brevibacterium] flavum		7	8010	2451176	0.977903	0.0365298
	[Brevibacterium] flavum		8	31121	6948518	0.953462	0.00647161
	[Brevibacterium] flavum		9	116402	7489755	0.888084	0.000435964
	[Brevibacterium] flavum		10	353301	4956841	0.674527	1.80329e-05
	[Brevibacterium] flavum	Random sequence	1	0	0	0	0
	[Brevibacterium] flavum		2	3	10	0.5	0.185185
	[Brevibacterium] flavum		3	25	143	0.806452	0.144153
	[Brevibacterium] flavum		4	107	2293	0.891667	0.141543
	[Brevibacterium] flavum		5	488	32082	0.95499	0.122623
	[Brevibacterium] flavum		6	1975	419302	0.979663	0.100042
	[Brevibacterium] flavum		7	8028	4214074	0.9801	0.0628023
	[Brevibacterium] flavum		8	31252	7885951	0.957475	0.0073447
	[Brevibacterium] flavum		9	120591	7637678	0.920043	0.000444575
	[Brevibacterium] flavum		10	425011	4300731	0.811437	1.5646e-05
4	[Clostridium] acidurici 9a	Genomic sequence	1	0	0	0	0
	[Clostridium] acidurici 9a		2	0	0	0	0
	[Clostridium] acidurici 9a		3	6	8	0.193548	0.00806452
	[Clostridium] acidurici 9a		4	54	115	0.45	0.00709877
	[Clostridium] acidurici 9a		5	409	3140	0.800391	0.0120016
	[Clostridium] acidurici 9a		6	1927	78915	0.955853	0.0188284
	[Clostridium] acidurici 9a		7	7790	1163579	0.951044	0.0173408
	[Clostridium] acidurici 9a		8	28607	4039668	0.87644	0.00376241
	[Clostridium] acidurici 9a		9	91025	5911620	0.694471	0.000344104
	[Clostridium] acidurici 9a		10	221332	5430745	0.42257	1.9757e-05
	[Clostridium] acidurici 9a	Random sequence	1	0	0	0	0
	[Clostridium] acidurici 9a		2	5	15	0.833333	0.277778
	[Clostridium] acidurici 9a		3	25	215	0.806452	0.216734
	[Clostridium] acidurici 9a		4	115	2767	0.958333	0.170802
	[Clostridium] acidurici 9a		5	499	34456	0.976517	0.131696
	[Clostridium] acidurici 9a		6	1977	419238	0.980655	0.100027
	[Clostridium] acidurici 9a		7	7913	2288774	0.96606	0.0341096
	[Clostridium] acidurici 9a		8	30104	4501502	0.922304	0.00419254
	[Clostridium] acidurici 9a		9	102867	5734340	0.784819	0.000333785
	[Clostridium] acidurici 9a		10	257163	4992277	0.490979	1.81618e-05
5	[Clostridium] cellulolyticum H10	Genomic sequence	1	0	0	0	0
	[Clostridium] cellulolyticum H10		2	0	0	0	0
	[Clostridium] cellulolyticum H10		3	5	9	0.16129	0.00907258
	[Clostridium] cellulolyticum H10		4	50	100	0.416667	0.00617284
	[Clostridium] cellulolyticum H10		5	415	2914	0.812133	0.0111378
	[Clostridium] cellulolyticum H10		6	1944	85165	0.964286	0.0203196
	[Clostridium] cellulolyticum H10		7	7959	1751882	0.971676	0.0261083
	[Clostridium] cellulolyticum H10		8	30763	6885428	0.942494	0.00641285
	[Clostridium] cellulolyticum H10		9	112465	8992330	0.858046	0.000523426
	[Clostridium] cellulolyticum H10		10	329159	7197843	0.628435	2.61857e-05
	[Clostridium] cellulolyticum H10	Random sequence	1	0	0	0	0
	[Clostridium] cellulolyticum H10		2	4	13	0.666667	0.240741
	[Clostridium] cellulolyticum H10		3	25	164	0.806452	0.165323
	[Clostridium] cellulolyticum H10		4	111	2299	0.925	0.141914
	[Clostridium] cellulolyticum H10		5	494	32798	0.966732	0.125359
	[Clostridium] cellulolyticum H10		6	1982	443180	0.983135	0.105739
	[Clostridium] cellulolyticum H10		7	8001	3231283	0.976804	0.0481557
	[Clostridium] cellulolyticum H10		8	31179	7165184	0.955239	0.0066734
	[Clostridium] cellulolyticum H10		9	118704	9058257	0.905647	0.000527264
	[Clostridium] cellulolyticum H10		10	379946	6700902	0.725398	2.43778e-05
6	[Clostridium] cellulosi	Genomic sequence	1	0	0	0	0
	[Clostridium] cellulosi		2	0	0	0	0
	[Clostridium] cellulosi		3	7	13	0.225806	0.0131048
	[Clostridium] cellulosi		4	74	298	0.616667	0.0183951
	[Clostridium] cellulosi		5	458	6232	0.896282	0.0238197
	[Clostridium] cellulosi		6	1964	155011	0.974206	0.0369843
	[Clostridium] cellulosi		7	7928	2229220	0.967892	0.033222
	[Clostridium] cellulosi		8	30366	4832258	0.930331	0.0045006
	[Clostridium] cellulosi		9	110149	4661587	0.840377	0.000271342
	[Clostridium] cellulosi		10	289219	2904151	0.552181	1.05653e-05
	[Clostridium] cellulosi	Random sequence	1	0	0	0	0
	[Clostridium] cellulosi		2	5	13	0.833333	0.240741
	[Clostridium] cellulosi		3	24	170	0.774194	0.171371
	[Clostridium] cellulosi		4	108	2181	0.9	0.13463
	[Clostridium] cellulosi		5	493	32259	0.964775	0.123299
	[Clostridium] cellulosi		6	1976	419040	0.980159	0.0999794
	[Clostridium] cellulosi		7	7981	3140632	0.974362	0.0468048
	[Clostridium] cellulosi		8	31012	5240306	0.950123	0.00488064
	[Clostridium] cellulosi		9	117533	4476846	0.896712	0.000260589
	[Clostridium] cellulosi		10	362638	2382183	0.692353	8.66636e-06
7	[Clostridium] clariflavum DSM 19732	Genomic sequence	1	0	0	0	0
	[Clostridium] clariflavum DSM 19732		2	1	2	0.166667	0.037037
	[Clostridium] clariflavum DSM 19732		3	18	44	0.580645	0.0443548
	[Clostridium] clariflavum DSM 19732		4	102	752	0.85	0.0464198
	[Clostridium] clariflavum DSM 19732		5	483	11699	0.945205	0.0447155
	[Clostridium] clariflavum DSM 19732		6	1987	190365	0.985615	0.0454195
	[Clostridium] clariflavum DSM 19732		7	8085	2939297	0.987059	0.0438043
	[Clostridium] clariflavum DSM 19732		8	31293	11715761	0.958732	0.0109117
	[Clostridium] clariflavum DSM 19732		9	114112	14191384	0.870612	0.000826054
	[Clostridium] clariflavum DSM 19732		10	333087	11159208	0.635934	4.05971e-05
	[Clostridium] clariflavum DSM 19732	Random sequence	1	0	0	0	0
	[Clostridium] clariflavum DSM 19732		2	5	16	0.833333	0.296296
	[Clostridium] clariflavum DSM 19732		3	28	276	0.903226	0.278226
	[Clostridium] clariflavum DSM 19732		4	115	3977	0.958333	0.245494
	[Clostridium] clariflavum DSM 19732		5	501	55822	0.980431	0.213361
	[Clostridium] clariflavum DSM 19732		6	2000	705931	0.992063	0.168429
	[Clostridium] clariflavum DSM 19732		7	8075	5677428	0.985838	0.0846106
	[Clostridium] clariflavum DSM 19732		8	31442	11563759	0.963297	0.0107701
	[Clostridium] clariflavum DSM 19732		9	119411	12789724	0.911041	0.000744466
	[Clostridium] clariflavum DSM 19732		10	383268	9342903	0.73174	3.39894e-05
8	[Clostridium] propionicum DSM 1682	Genomic sequence	1	0	0	0	0
	[Clostridium] propionicum DSM 1682		2	1	1	0.166667	0.0185185
	[Clostridium] propionicum DSM 1682		3	10	15	0.322581	0.015121
	[Clostridium] propionicum DSM 1682		4	79	252	0.658333	0.0155556
	[Clostridium] propionicum DSM 1682		5	454	4915	0.888454	0.0187859
	[Clostridium] propionicum DSM 1682		6	1969	113499	0.976687	0.0270799
	[Clostridium] propionicum DSM 1682		7	7949	1949895	0.970455	0.0290592
	[Clostridium] propionicum DSM 1682		8	30727	5779237	0.941391	0.00538258
	[Clostridium] propionicum DSM 1682		9	111018	6824050	0.847007	0.000397215
	[Clostridium] propionicum DSM 1682		10	304781	5031945	0.581892	1.83062e-05
	[Clostridium] propionicum DSM 1682	Random sequence	1	0	0	0	0
	[Clostridium] propionicum DSM 1682		2	4	11	0.666667	0.203704
	[Clostridium] propionicum DSM 1682		3	26	206	0.83871	0.207661
	[Clostridium] propionicum DSM 1682		4	114	3061	0.95	0.188951
	[Clostridium] propionicum DSM 1682		5	496	37369	0.970646	0.14283
	[Clostridium] propionicum DSM 1682		6	1977	462379	0.980655	0.11032
	[Clostridium] propionicum DSM 1682		7	7989	3052136	0.975339	0.0454859
	[Clostridium] propionicum DSM 1682		8	31072	6382752	0.951961	0.00594467
	[Clostridium] propionicum DSM 1682		9	117849	6978987	0.899123	0.000406234
	[Clostridium] propionicum DSM 1682		10	363471	4422426	0.693944	1.60887e-05
9	[Clostridium] saccharolyticum WM1	Genomic sequence	1	0	0	0	0
	[Clostridium] saccharolyticum WM1		2	1	1	0.166667	0.0185185
	[Clostridium] saccharolyticum WM1		3	10	14	0.322581	0.0141129
	[Clostridium] saccharolyticum WM1		4	70	218	0.583333	0.0134568
	[Clostridium] saccharolyticum WM1		5	449	4247	0.878669	0.0162327
	[Clostridium] saccharolyticum WM1		6	1954	97460	0.969246	0.0232531
	[Clostridium] saccharolyticum WM1		7	8027	2063323	0.979978	0.0307497
	[Clostridium] saccharolyticum WM1		8	31213	8728351	0.956281	0.00812928
	[Clostridium] saccharolyticum WM1		9	116298	11131514	0.88729	0.000647944
	[Clostridium] saccharolyticum WM1		10	362029	8646967	0.691191	3.14576e-05
	[Clostridium] saccharolyticum WM1	Random sequence	1	0	0	0	0
	[Clostridium] saccharolyticum WM1		2	5	13	0.833333	0.240741
	[Clostridium] saccharolyticum WM1		3	25	210	0.806452	0.211694
	[Clostridium] saccharolyticum WM1		4	116	2678	0.966667	0.165309
	[Clostridium] saccharolyticum WM1		5	492	34568	0.962818	0.132125
	[Clostridium] saccharolyticum WM1		6	1990	460203	0.987103	0.109801
	[Clostridium] saccharolyticum WM1		7	8048	4367646	0.982542	0.0650909
	[Clostridium] saccharolyticum WM1		8	31521	10787847	0.965717	0.0100474
	[Clostridium] saccharolyticum WM1		9	122093	11385761	0.931503	0.000662744
	[Clostridium] saccharolyticum WM1		10	445806	7109232	0.851139	2.58633e-05
10	[Clostridium] stercorarium subsp. leptospartum DSM 9219	Genomic sequence	1	0	0	0	0
	[Clostridium] stercorarium subsp. leptospartum DSM 9219		2	0	0	0	0
	[Clostridium] stercorarium subsp. leptospartum DSM 9219		3	7	11	0.225806	0.0110887
	[Clostridium] stercorarium subsp. leptospartum DSM 9219		4	92	349	0.766667	0.0215432
	[Clostridium] stercorarium subsp. leptospartum DSM 9219		5	459	6751	0.898239	0.0258034
	[Clostridium] stercorarium subsp. leptospartum DSM 9219		6	1964	135806	0.974206	0.0324022
	[Clostridium] stercorarium subsp. leptospartum DSM 9219		7	7971	2180337	0.973141	0.0324935
	[Clostridium] stercorarium subsp. leptospartum DSM 9219		8	30523	6240297	0.935141	0.00581199
	[Clostridium] stercorarium subsp. leptospartum DSM 9219		9	111914	7021174	0.853843	0.000408689
	[Clostridium] stercorarium subsp. leptospartum DSM 9219		10	315150	5021850	0.601689	1.82694e-05
	[Clostridium] stercorarium subsp. leptospartum DSM 9219	Random sequence	1	0	0	0	0
	[Clostridium] stercorarium subsp. leptospartum DSM 9219		2	5	16	0.833333	0.296296
	[Clostridium] stercorarium subsp. leptospartum DSM 9219		3	27	238	0.870968	0.239919
	[Clostridium] stercorarium subsp. leptospartum DSM 9219		4	115	3206	0.958333	0.197901
	[Clostridium] stercorarium subsp. leptospartum DSM 9219		5	493	41340	0.964775	0.158008
	[Clostridium] stercorarium subsp. leptospartum DSM 9219		6	1993	497167	0.988591	0.11862
	[Clostridium] stercorarium subsp. leptospartum DSM 9219		7	8005	3364767	0.977292	0.0501451
	[Clostridium] stercorarium subsp. leptospartum DSM 9219		8	31269	7182601	0.957996	0.00668962
	[Clostridium] stercorarium subsp. leptospartum DSM 9219		9	119433	7119280	0.911208	0.0004144
	[Clostridium] stercorarium subsp. leptospartum DSM 9219		10	394050	4184175	0.752325	1.5222e-05
11	[Eubacterium rectale] ATCC 33656	Genomic sequence	1	0	0	0	0
	[Eubacterium rectale] ATCC 33656		2	1	1	0.166667	0.0185185
	[Eubacterium rectale] ATCC 33656		3	11	31	0.354839	0.03125
	[Eubacterium rectale] ATCC 33656		4	88	409	0.733333	0.0252469
	[Eubacterium rectale] ATCC 33656		5	453	6768	0.886497	0.0258684
	[Eubacterium rectale] ATCC 33656		6	1958	131474	0.97123	0.0313686
	[Eubacterium rectale] ATCC 33656		7	8001	2276514	0.976804	0.0339268
	[Eubacterium rectale] ATCC 33656		8	30857	7095821	0.945374	0.0066088
	[Eubacterium rectale] ATCC 33656		9	113182	8127279	0.863517	0.000473074
	[Eubacterium rectale] ATCC 33656		10	324915	5755506	0.620332	2.09385e-05
	[Eubacterium rectale] ATCC 33656	Random sequence	1	0	0	0	0
	[Eubacterium rectale] ATCC 33656		2	5	15	0.833333	0.277778
	[Eubacterium rectale] ATCC 33656		3	28	257	0.903226	0.259073
	[Eubacterium rectale] ATCC 33656		4	116	3425	0.966667	0.21142
	[Eubacterium rectale] ATCC 33656		5	495	42597	0.968689	0.162813
	[Eubacterium rectale] ATCC 33656		6	1985	488461	0.984623	0.116543
	[Eubacterium rectale] ATCC 33656		7	8015	3513267	0.978513	0.0523581
	[Eubacterium rectale] ATCC 33656		8	31293	7715511	0.958732	0.00718596
	[Eubacterium rectale] ATCC 33656		9	119802	7962871	0.914024	0.000463504
	[Eubacterium rectale] ATCC 33656		10	400562	4839610	0.764758	1.76064e-05
12	[Eubacterium] eligens ATCC 27750	Genomic sequence	1	0	0	0	0
	[Eubacterium] eligens ATCC 27750		2	0	0	0	0
	[Eubacterium] eligens ATCC 27750		3	7	9	0.225806	0.00907258
	[Eubacterium] eligens ATCC 27750		4	69	167	0.575	0.0103086
	[Eubacterium] eligens ATCC 27750		5	423	3870	0.827789	0.0147918
	[Eubacterium] eligens ATCC 27750		6	1965	103390	0.974702	0.024668
	[Eubacterium] eligens ATCC 27750		7	7911	1543450	0.965816	0.023002
	[Eubacterium] eligens ATCC 27750		8	29669	4073802	0.908977	0.0037942
	[Eubacterium] eligens ATCC 27750		9	97162	4495713	0.741293	0.000261687
	[Eubacterium] eligens ATCC 27750		10	229110	3199011	0.43742	1.1638e-05
	[Eubacterium] eligens ATCC 27750	Random sequence	1	0	0	0	0
	[Eubacterium] eligens ATCC 27750		2	4	14	0.666667	0.259259
	[Eubacterium] eligens ATCC 27750		3	26	197	0.83871	0.198589
	[Eubacterium] eligens ATCC 27750		4	115	2340	0.958333	0.144444
	[Eubacterium] eligens ATCC 27750		5	491	32181	0.960861	0.123001
	[Eubacterium] eligens ATCC 27750		6	1979	408519	0.981647	0.0974692
	[Eubacterium] eligens ATCC 27750		7	7942	2231054	0.969601	0.0332494
	[Eubacterium] eligens ATCC 27750		8	30675	4255114	0.939798	0.00396306
	[Eubacterium] eligens ATCC 27750		9	113070	4275234	0.862662	0.000248853
	[Eubacterium] eligens ATCC 27750		10	294150	2610349	0.561595	9.49642e-06
13	[Haemophilus] ducreyi	Genomic sequence	1	0	0	0	0
	[Haemophilus] ducreyi		2	1	1	0.166667	0.0185185
	[Haemophilus] ducreyi		3	12	22	0.387097	0.0221774
	[Haemophilus] ducreyi		4	87	449	0.725	0.027716
	[Haemophilus] ducreyi		5	466	8161	0.911937	0.0311927
	[Haemophilus] ducreyi		6	1971	169122	0.977679	0.0403511
	[Haemophilus] ducreyi		7	7881	1704296	0.962154	0.0253991
	[Haemophilus] ducreyi		8	29898	3361425	0.915993	0.00313071
	[Haemophilus] ducreyi		9	97902	3255150	0.746939	0.000189476
	[Haemophilus] ducreyi		10	208997	2124657	0.39902	7.72948e-06
	[Haemophilus] ducreyi	Random sequence	1	0	0	0	0
	[Haemophilus] ducreyi		2	4	12	0.666667	0.222222
	[Haemophilus] ducreyi		3	26	218	0.83871	0.219758
	[Haemophilus] ducreyi		4	111	2789	0.925	0.17216
	[Haemophilus] ducreyi		5	494	36456	0.966732	0.139341
	[Haemophilus] ducreyi		6	1980	420798	0.982143	0.100399
	[Haemophilus] ducreyi		7	7933	2003095	0.968502	0.0298521
	[Haemophilus] ducreyi		8	30422	3464818	0.932047	0.00322701
	[Haemophilus] ducreyi		9	109287	3127497	0.8338	0.000182046
	[Haemophilus] ducreyi		10	258340	1769717	0.493226	6.43821e-06
14	[Haemophilus] parasuis	Genomic sequence	1	0	0	0	0
	[Haemophilus] parasuis		2	1	3	0.166667	0.0555556
	[Haemophilus] parasuis		3	5	7	0.16129	0.00705645
	[Haemophilus] parasuis		4	72	292	0.6	0.0180247
	[Haemophilus] parasuis		5	459	5675	0.898239	0.0216908
	[Haemophilus] parasuis		6	1959	129629	0.971726	0.0309284
	[Haemophilus] parasuis		7	7953	2007247	0.970944	0.029914
	[Haemophilus] parasuis		8	30239	5035787	0.92644	0.00469016
	[Haemophilus] parasuis		9	103284	5276499	0.788	0.000307135
	[Haemophilus] parasuis		10	259192	3580278	0.494853	1.3025e-05
	[Haemophilus] parasuis	Random sequence	1	0	0	0	0
	[Haemophilus] parasuis		2	4	12	0.666667	0.222222
	[Haemophilus] parasuis		3	27	195	0.870968	0.196573
	[Haemophilus] parasuis		4	112	2349	0.933333	0.145
	[Haemophilus] parasuis		5	487	31277	0.953033	0.119546
	[Haemophilus] parasuis		6	1968	400515	0.97619	0.0955595
	[Haemophilus] parasuis		7	7986	2438304	0.974973	0.036338
	[Haemophilus] parasuis		8	30793	4793529	0.943413	0.00446453
	[Haemophilus] parasuis		9	115894	4693228	0.884208	0.000273184
	[Haemophilus] parasuis		10	329290	2730487	0.628685	9.93348e-06
15	[Polyangium] brachysporum	Genomic sequence	1	0	0	0	0
	[Polyangium] brachysporum		2	0	0	0	0
	[Polyangium] brachysporum		3	4	6	0.129032	0.00604839
	[Polyangium] brachysporum		4	44	95	0.366667	0.0058642
	[Polyangium] brachysporum		5	403	2328	0.78865	0.00889799
	[Polyangium] brachysporum		6	1912	56415	0.948413	0.0134601
	[Polyangium] brachysporum		7	7915	1145139	0.966304	0.017066
	[Polyangium] brachysporum		8	30033	6379007	0.920129	0.00594118
	[Polyangium] brachysporum		9	102339	12194029	0.780791	0.000709791
	[Polyangium] brachysporum		10	284403	13791576	0.542986	5.01736e-05
	[Polyangium] brachysporum	Random sequence	1	0	0	0	0
	[Polyangium] brachysporum		2	4	8	0.666667	0.148148
	[Polyangium] brachysporum		3	23	114	0.741935	0.114919
	[Polyangium] brachysporum		4	111	2159	0.925	0.133272
	[Polyangium] brachysporum		5	499	31684	0.976517	0.121101
	[Polyangium] brachysporum		6	1981	428889	0.982639	0.102329
	[Polyangium] brachysporum		7	7995	3568324	0.976071	0.0531787
	[Polyangium] brachysporum		8	31245	8792374	0.957261	0.00818891
	[Polyangium] brachysporum		9	118181	12621381	0.901656	0.000734667
	[Polyangium] brachysporum		10	373652	12338833	0.713381	4.48885e-05
16	[Pseudomonas syringae] pv. tomato str. DC3000	Genomic sequence	1	0	0	0	0
	[Pseudomonas syringae] pv. tomato str. DC3000		2	0	0	0	0
	[Pseudomonas syringae] pv. tomato str. DC3000		3	5	7	0.16129	0.00705645
	[Pseudomonas syringae] pv. tomato str. DC3000		4	69	192	0.575	0.0118519
	[Pseudomonas syringae] pv. tomato str. DC3000		5	430	3445	0.841487	0.0131673
	[Pseudomonas syringae] pv. tomato str. DC3000		6	1939	76770	0.961806	0.0183167
	[Pseudomonas syringae] pv. tomato str. DC3000		7	8052	1713610	0.98303	0.0255379
	[Pseudomonas syringae] pv. tomato str. DC3000		8	31382	9428985	0.961458	0.00878183
	[Pseudomonas syringae] pv. tomato str. DC3000		9	118587	14258545	0.904754	0.000829963
	[Pseudomonas syringae] pv. tomato str. DC3000		10	378793	12921321	0.723197	4.70076e-05
	[Pseudomonas syringae] pv. tomato str. DC3000	Random sequence	1	0	0	0	0
	[Pseudomonas syringae] pv. tomato str. DC3000		2	3	9	0.5	0.166667
	[Pseudomonas syringae] pv. tomato str. DC3000		3	28	140	0.903226	0.141129
	[Pseudomonas syringae] pv. tomato str. DC3000		4	109	2255	0.908333	0.139198
	[Pseudomonas syringae] pv. tomato str. DC3000		5	494	30881	0.966732	0.118032
	[Pseudomonas syringae] pv. tomato str. DC3000		6	1984	439676	0.984127	0.104903
	[Pseudomonas syringae] pv. tomato str. DC3000		7	8044	4150296	0.982053	0.0618518
	[Pseudomonas syringae] pv. tomato str. DC3000		8	31626	11803563	0.968934	0.0109934
	[Pseudomonas syringae] pv. tomato str. DC3000		9	122704	15634276	0.936164	0.000910042
	[Pseudomonas syringae] pv. tomato str. DC3000		10	451175	11725036	0.861389	4.26556e-05
17	Acaryochloris marina MBIC11017	Genomic sequence	1	0	0	0	0
	Acaryochloris marina MBIC11017		2	0	0	0	0
	Acaryochloris marina MBIC11017		3	6	9	0.193548	0.00907258
	Acaryochloris marina MBIC11017		4	76	255	0.633333	0.0157407
	Acaryochloris marina MBIC11017		5	444	4961	0.868885	0.0189617
	Acaryochloris marina MBIC11017		6	1971	114521	0.977679	0.0273237
	Acaryochloris marina MBIC11017		7	8052	2605697	0.98303	0.0388327
	Acaryochloris marina MBIC11017		8	31558	12869412	0.96685	0.0119861
	Acaryochloris marina MBIC11017		9	122072	16165163	0.931343	0.000940944
	Acaryochloris marina MBIC11017		10	434523	12470732	0.829597	4.53684e-05
	Acaryochloris marina MBIC11017	Random sequence	1	0	0	0	0
	Acaryochloris marina MBIC11017		2	5	14	0.833333	0.259259
	Acaryochloris marina MBIC11017		3	26	209	0.83871	0.210685
	Acaryochloris marina MBIC11017		4	112	2649	0.933333	0.163519
	Acaryochloris marina MBIC11017		5	496	33613	0.970646	0.128474
	Acaryochloris marina MBIC11017		6	1994	460492	0.989087	0.109869
	Acaryochloris marina MBIC11017		7	8067	6235801	0.984861	0.092932
	Acaryochloris marina MBIC11017		8	31747	14939339	0.972641	0.013914
	Acaryochloris marina MBIC11017		9	123452	15817492	0.941871	0.000920706
	Acaryochloris marina MBIC11017		10	463000	11285208	0.883966	4.10555e-05
18	Acetoanaerobium sticklandii	Genomic sequence	1	0	0	0	0
	Acetoanaerobium sticklandii		2	0	0	0	0
	Acetoanaerobium sticklandii		3	6	8	0.193548	0.00806452
	Acetoanaerobium sticklandii		4	54	127	0.45	0.00783951
	Acetoanaerobium sticklandii		5	416	3282	0.81409	0.0125443
	Acetoanaerobium sticklandii		6	1933	86337	0.958829	0.0205993
	Acetoanaerobium sticklandii		7	7848	1299273	0.958125	0.019363
	Acetoanaerobium sticklandii		8	29296	4140828	0.897549	0.00385662
	Acetoanaerobium sticklandii		9	95180	5427434	0.726171	0.000315921
	Acetoanaerobium sticklandii		10	233029	4457302	0.444902	1.62156e-05
	Acetoanaerobium sticklandii	Random sequence	1	0	0	0	0
	Acetoanaerobium sticklandii		2	5	15	0.833333	0.277778
	Acetoanaerobium sticklandii		3	28	183	0.903226	0.184476
	Acetoanaerobium sticklandii		4	113	2295	0.941667	0.141667
	Acetoanaerobium sticklandii		5	492	31550	0.962818	0.120589
	Acetoanaerobium sticklandii		6	1975	400695	0.979663	0.0956024
	Acetoanaerobium sticklandii		7	7942	2303687	0.969601	0.0343318
	Acetoanaerobium sticklandii		8	30531	4470401	0.935386	0.00416358
	Acetoanaerobium sticklandii		9	108645	5376794	0.828902	0.000312973
	Acetoanaerobium sticklandii		10	279626	4095051	0.533866	1.48978e-05
19	Acetobacter aceti	Genomic sequence	1	0	0	0	0
	Acetobacter aceti		2	0	0	0	0
	Acetobacter aceti		3	5	7	0.16129	0.00705645
	Acetobacter aceti		4	62	172	0.516667	0.0106173
	Acetobacter aceti		5	435	3947	0.851272	0.0150861
	Acetobacter aceti		6	1953	94545	0.96875	0.0225576
	Acetobacter aceti		7	7996	1929516	0.976193	0.0287555
	Acetobacter aceti		8	30807	7138413	0.943842	0.00664847
	Acetobacter aceti		9	112868	8472255	0.861121	0.000493154
	Acetobacter aceti		10	333501	6316808	0.636724	2.29805e-05
	Acetobacter aceti	Random sequence	1	0	0	0	0
	Acetobacter aceti		2	5	15	0.833333	0.277778
	Acetobacter aceti		3	25	177	0.806452	0.178427
	Acetobacter aceti		4	113	2447	0.941667	0.151049
	Acetobacter aceti		5	490	33195	0.958904	0.126877
	Acetobacter aceti		6	1982	445526	0.983135	0.106299
	Acetobacter aceti		7	8054	3501104	0.983274	0.0521769
	Acetobacter aceti		8	31338	8311997	0.96011	0.0077415
	Acetobacter aceti		9	120629	8746900	0.920333	0.00050914
	Acetobacter aceti		10	420859	5249872	0.80351	1.9099e-05
20	Acetobacter pasteurianus IFO 3283-32	Genomic sequence	1	0	0	0	0
	Acetobacter pasteurianus IFO 3283-32		2	1	1	0.166667	0.0185185
	Acetobacter pasteurianus IFO 3283-32		3	10	23	0.322581	0.0231855
	Acetobacter pasteurianus IFO 3283-32		4	89	358	0.741667	0.0220988
	Acetobacter pasteurianus IFO 3283-32		5	467	6536	0.913894	0.0249817
	Acetobacter pasteurianus IFO 3283-32		6	1954	133635	0.969246	0.0318842
	Acetobacter pasteurianus IFO 3283-32		7	7984	2157918	0.974728	0.0321594
	Acetobacter pasteurianus IFO 3283-32		8	30822	5949081	0.944301	0.00554077
	Acetobacter pasteurianus IFO 3283-32		9	111015	6451026	0.846984	0.000375502
	Acetobacter pasteurianus IFO 3283-32		10	295037	4598306	0.563289	1.67286e-05
	Acetobacter pasteurianus IFO 3283-32	Random sequence	1	0	0	0	0
	Acetobacter pasteurianus IFO 3283-32		2	5	11	0.833333	0.203704
	Acetobacter pasteurianus IFO 3283-32		3	27	232	0.870968	0.233871
	Acetobacter pasteurianus IFO 3283-32		4	112	2923	0.933333	0.180432
	Acetobacter pasteurianus IFO 3283-32		5	496	36558	0.970646	0.139731
	Acetobacter pasteurianus IFO 3283-32		6	1992	504645	0.988095	0.120404
	Acetobacter pasteurianus IFO 3283-32		7	8014	4790198	0.978391	0.0713882
	Acetobacter pasteurianus IFO 3283-32		8	31257	6879241	0.957629	0.00640708
	Acetobacter pasteurianus IFO 3283-32		9	119873	6337761	0.914565	0.000368909
	Acetobacter pasteurianus IFO 3283-32		10	415564	3453343	0.7934	1.25632e-05
21	Acetobacter persici	Genomic sequence	1	0	0	0	0
	Acetobacter persici		2	0	0	0	0
	Acetobacter persici		3	5	8	0.16129	0.00806452
	Acetobacter persici		4	74	244	0.616667	0.0150617
	Acetobacter persici		5	445	5042	0.870841	0.0192713
	Acetobacter persici		6	1961	114665	0.972718	0.0273581
	Acetobacter persici		7	7976	1979726	0.973752	0.0295038
	Acetobacter persici		8	30761	6098071	0.942433	0.00567953
	Acetobacter persici		9	109835	7234603	0.837981	0.000421113
	Acetobacter persici		10	298639	5500774	0.570165	2.00118e-05
	Acetobacter persici	Random sequence	1	0	0	0	0
	Acetobacter persici		2	5	12	0.833333	0.222222
	Acetobacter persici		3	20	148	0.645161	0.149194
	Acetobacter persici		4	113	1906	0.941667	0.117654
	Acetobacter persici		5	495	30049	0.968689	0.114852
	Acetobacter persici		6	1983	419670	0.983631	0.10013
	Acetobacter persici		7	8013	3074347	0.978269	0.0458169
	Acetobacter persici		8	31158	6994639	0.954596	0.00651456
	Acetobacter persici		9	119320	7206450	0.910346	0.000419474
	Acetobacter persici		10	395784	4353944	0.755636	1.58396e-05
22	Acetobacter senegalensis	Genomic sequence	1	0	0	0	0
	Acetobacter senegalensis		2	1	1	0.166667	0.0185185
	Acetobacter senegalensis		3	11	22	0.354839	0.0221774
	Acetobacter senegalensis		4	77	269	0.641667	0.0166049
	Acetobacter senegalensis		5	439	5092	0.8591	0.0194625
	Acetobacter senegalensis		6	1955	109580	0.969742	0.0261449
	Acetobacter senegalensis		7	8003	2109477	0.977048	0.0314375
	Acetobacter senegalensis		8	31050	7603148	0.951287	0.00708131
	Acetobacter senegalensis		9	115505	9275187	0.88124	0.000539891
	Acetobacter senegalensis		10	345026	6852313	0.658728	2.49286e-05
	Acetobacter senegalensis	Random sequence	1	0	0	0	0
	Acetobacter senegalensis		2	4	13	0.666667	0.240741
	Acetobacter senegalensis		3	28	248	0.903226	0.25
	Acetobacter senegalensis		4	116	2993	0.966667	0.184753
	Acetobacter senegalensis		5	493	35880	0.964775	0.137139
	Acetobacter senegalensis		6	1985	448232	0.984623	0.106944
	Acetobacter senegalensis		7	8034	3784953	0.980833	0.0564071
	Acetobacter senegalensis		8	31345	8880919	0.960325	0.00827138
	Acetobacter senegalensis		9	121047	9108441	0.923522	0.000530185
	Acetobacter senegalensis		10	431714	5475060	0.824234	1.99182e-05
23	Acetobacter sp. SLV-7	Genomic sequence	1	0	0	0	0
	Acetobacter sp. SLV-7		2	1	1	0.166667	0.0185185
	Acetobacter sp. SLV-7		3	7	15	0.225806	0.015121
	Acetobacter sp. SLV-7		4	80	271	0.666667	0.0167284
	Acetobacter sp. SLV-7		5	446	5101	0.872798	0.0194969
	Acetobacter sp. SLV-7		6	1954	120868	0.969246	0.0288381
	Acetobacter sp. SLV-7		7	7970	2044952	0.973019	0.0304759
	Acetobacter sp. SLV-7		8	30795	5720151	0.943474	0.00532755
	Acetobacter sp. SLV-7		9	111160	6249012	0.84809	0.000363743
	Acetobacter sp. SLV-7		10	300017	4323918	0.572796	1.57304e-05
	Acetobacter sp. SLV-7	Random sequence	1	0	0	0	0
	Acetobacter sp. SLV-7		2	4	11	0.666667	0.203704
	Acetobacter sp. SLV-7		3	26	192	0.83871	0.193548
	Acetobacter sp. SLV-7		4	111	2612	0.925	0.161235
	Acetobacter sp. SLV-7		5	494	34263	0.966732	0.130959
	Acetobacter sp. SLV-7		6	1990	561745	0.987103	0.134028
	Acetobacter sp. SLV-7		7	8022	4811003	0.979368	0.0716983
	Acetobacter sp. SLV-7		8	31247	6588559	0.957322	0.00613635
	Acetobacter sp. SLV-7		9	119814	6042644	0.914115	0.000351731
	Acetobacter sp. SLV-7		10	414064	3249873	0.790536	1.1823e-05
24	Acetobacterium woodii DSM 1030	Genomic sequence	1	0	0	0	0
	Acetobacterium woodii DSM 1030		2	2	4	0.333333	0.0740741
	Acetobacterium woodii DSM 1030		3	14	51	0.451613	0.0514113
	Acetobacterium woodii DSM 1030		4	91	531	0.758333	0.0327778
	Acetobacterium woodii DSM 1030		5	470	8896	0.919765	0.034002
	Acetobacterium woodii DSM 1030		6	1968	160361	0.97619	0.0382608
	Acetobacterium woodii DSM 1030		7	8002	2536966	0.976926	0.0378084
	Acetobacterium woodii DSM 1030		8	31194	7853926	0.955699	0.00731487
	Acetobacterium woodii DSM 1030		9	116235	9252903	0.886809	0.000538594
	Acetobacterium woodii DSM 1030		10	341454	7147473	0.651908	2.60024e-05
	Acetobacterium woodii DSM 1030	Random sequence	1	0	0	0	0
	Acetobacterium woodii DSM 1030		2	5	14	0.833333	0.259259
	Acetobacterium woodii DSM 1030		3	28	259	0.903226	0.261089
	Acetobacterium woodii DSM 1030		4	116	3726	0.966667	0.23
	Acetobacterium woodii DSM 1030		5	498	48593	0.97456	0.18573
	Acetobacterium woodii DSM 1030		6	1996	579525	0.990079	0.13827
	Acetobacterium woodii DSM 1030		7	8051	4123020	0.982908	0.0614453
	Acetobacterium woodii DSM 1030		8	31355	8524827	0.960631	0.00793973
	Acetobacterium woodii DSM 1030		9	119928	9571687	0.914985	0.00055715
	Acetobacterium woodii DSM 1030		10	399198	6380498	0.762154	2.32122e-05
25	Acetohalobium arabaticum DSM 5501	Genomic sequence	1	0	0	0	0
	Acetohalobium arabaticum DSM 5501		2	1	1	0.166667	0.0185185
	Acetohalobium arabaticum DSM 5501		3	4	6	0.129032	0.00604839
	Acetohalobium arabaticum DSM 5501		4	63	169	0.525	0.0104321
	Acetohalobium arabaticum DSM 5501		5	440	3981	0.861057	0.015216
	Acetohalobium arabaticum DSM 5501		6	1941	104177	0.962798	0.0248557
	Acetohalobium arabaticum DSM 5501		7	7921	1561767	0.967037	0.023275
	Acetohalobium arabaticum DSM 5501		8	30029	4366212	0.920006	0.00406654
	Acetohalobium arabaticum DSM 5501		9	100590	5090011	0.767447	0.00029628
	Acetohalobium arabaticum DSM 5501		10	242347	3887237	0.462692	1.41417e-05
	Acetohalobium arabaticum DSM 5501	Random sequence	1	0	0	0	0
	Acetohalobium arabaticum DSM 5501		2	5	16	0.833333	0.296296
	Acetohalobium arabaticum DSM 5501		3	26	229	0.83871	0.230847
	Acetohalobium arabaticum DSM 5501		4	110	2991	0.916667	0.18463
	Acetohalobium arabaticum DSM 5501		5	492	35789	0.962818	0.136791
	Acetohalobium arabaticum DSM 5501		6	1985	431709	0.984623	0.103002
	Acetohalobium arabaticum DSM 5501		7	7955	2475269	0.971188	0.0368889
	Acetohalobium arabaticum DSM 5501		8	30785	4698910	0.943168	0.0043764
	Acetohalobium arabaticum DSM 5501		9	113164	5113095	0.863379	0.000297624
	Acetohalobium arabaticum DSM 5501		10	304397	3325918	0.581159	1.20997e-05
26	Acetomicrobium mobile DSM 13181	Genomic sequence	1	0	0	0	0
	Acetomicrobium mobile DSM 13181		2	2	3	0.333333	0.0555556
	Acetomicrobium mobile DSM 13181		3	13	32	0.419355	0.0322581
	Acetomicrobium mobile DSM 13181		4	90	544	0.75	0.0335802
	Acetomicrobium mobile DSM 13181		5	481	10659	0.941292	0.0407404
	Acetomicrobium mobile DSM 13181		6	1979	224625	0.981647	0.0535936
	Acetomicrobium mobile DSM 13181		7	7971	2786014	0.973141	0.0415199
	Acetomicrobium mobile DSM 13181		8	30789	5203708	0.94329	0.00484655
	Acetomicrobium mobile DSM 13181		9	114289	4602882	0.871963	0.000267925
	Acetomicrobium mobile DSM 13181		10	308118	2662196	0.588263	9.68504e-06
	Acetomicrobium mobile DSM 13181	Random sequence	1	0	0	0	0
	Acetomicrobium mobile DSM 13181		2	4	14	0.666667	0.259259
	Acetomicrobium mobile DSM 13181		3	26	239	0.83871	0.240927
	Acetomicrobium mobile DSM 13181		4	111	3173	0.925	0.195864
	Acetomicrobium mobile DSM 13181		5	498	41392	0.97456	0.158207
	Acetomicrobium mobile DSM 13181		6	1995	746472	0.989583	0.178102
	Acetomicrobium mobile DSM 13181		7	8023	4188027	0.97949	0.0624141
	Acetomicrobium mobile DSM 13181		8	31028	4962374	0.950613	0.00462178
	Acetomicrobium mobile DSM 13181		9	118077	4271028	0.900863	0.000248608
	Acetomicrobium mobile DSM 13181		10	378665	2185543	0.722952	7.95098e-06
27	Acholeplasma brassicae	Genomic sequence	1	0	0	0	0
	Acholeplasma brassicae		2	1	1	0.166667	0.0185185
	Acholeplasma brassicae		3	8	12	0.258065	0.0120968
	Acholeplasma brassicae		4	79	342	0.658333	0.0211111
	Acholeplasma brassicae		5	466	6919	0.911937	0.0264455
	Acholeplasma brassicae		6	1970	148717	0.977183	0.0354826
	Acholeplasma brassicae		7	7893	1713261	0.963619	0.0255327
	Acholeplasma brassicae		8	29742	3605825	0.911213	0.00335834
	Acholeplasma brassicae		9	97515	3763616	0.743986	0.000219073
	Acholeplasma brassicae		10	218281	2599295	0.416745	9.45621e-06
	Acholeplasma brassicae	Random sequence	1	0	0	0	0
	Acholeplasma brassicae		2	5	13	0.833333	0.240741
	Acholeplasma brassicae		3	25	206	0.806452	0.207661
	Acholeplasma brassicae		4	117	2812	0.975	0.17358
	Acholeplasma brassicae		5	500	36262	0.978474	0.138599
	Acholeplasma brassicae		6	1978	420931	0.981151	0.100431
	Acholeplasma brassicae		7	7923	2033413	0.967281	0.0303039
	Acholeplasma brassicae		8	30469	3625139	0.933487	0.00337633
	Acholeplasma brassicae		9	107224	3641878	0.81806	0.000211987
	Acholeplasma brassicae		10	254345	2293629	0.485599	8.3442e-06
28	Acholeplasma laidlawii PG-8A	Genomic sequence	1	0	0	0	0
	Acholeplasma laidlawii PG-8A		2	2	2	0.333333	0.037037
	Acholeplasma laidlawii PG-8A		3	3	4	0.0967742	0.00403226
	Acholeplasma laidlawii PG-8A		4	61	161	0.508333	0.00993827
	Acholeplasma laidlawii PG-8A		5	427	3915	0.835616	0.0149638
	Acholeplasma laidlawii PG-8A		6	1947	103565	0.965774	0.0247097
	Acholeplasma laidlawii PG-8A		7	7742	1074639	0.945184	0.0160153
	Acholeplasma laidlawii PG-8A		8	27611	2610616	0.845925	0.00243144
	Acholeplasma laidlawii PG-8A		9	80344	2904304	0.612981	0.000169054
	Acholeplasma laidlawii PG-8A		10	166389	2089485	0.317672	7.60152e-06
	Acholeplasma laidlawii PG-8A	Random sequence	1	0	0	0	0
	Acholeplasma laidlawii PG-8A		2	5	14	0.833333	0.259259
	Acholeplasma laidlawii PG-8A		3	26	186	0.83871	0.1875
	Acholeplasma laidlawii PG-8A		4	110	2353	0.916667	0.145247
	Acholeplasma laidlawii PG-8A		5	491	30315	0.960861	0.115869
	Acholeplasma laidlawii PG-8A		6	1965	345910	0.974702	0.0825312
	Acholeplasma laidlawii PG-8A		7	7855	1469948	0.958979	0.0219066
	Acholeplasma laidlawii PG-8A		8	29399	2560989	0.900705	0.00238522
	Acholeplasma laidlawii PG-8A		9	92150	2656633	0.703054	0.000154638
	Acholeplasma laidlawii PG-8A		10	188491	1853525	0.359869	6.7431e-06
29	Acholeplasma oculi	Genomic sequence	1	0	0	0	0
	Acholeplasma oculi		2	0	0	0	0
	Acholeplasma oculi		3	5	9	0.16129	0.00907258
	Acholeplasma oculi		4	58	112	0.483333	0.00691358
	Acholeplasma oculi		5	437	3880	0.855186	0.01483
	Acholeplasma oculi		6	1952	101102	0.968254	0.0241221
	Acholeplasma oculi		7	7687	1038004	0.938469	0.0154694
	Acholeplasma oculi		8	27164	2578958	0.83223	0.00240195
	Acholeplasma oculi		9	79225	3027992	0.604443	0.000176254
	Acholeplasma oculi		10	166336	2308473	0.317571	8.3982e-06
	Acholeplasma oculi	Random sequence	1	0	0	0	0
	Acholeplasma oculi		2	4	11	0.666667	0.203704
	Acholeplasma oculi		3	26	179	0.83871	0.180444
	Acholeplasma oculi		4	111	2306	0.925	0.142346
	Acholeplasma oculi		5	492	31178	0.962818	0.119167
	Acholeplasma oculi		6	1953	354851	0.96875	0.0846644
	Acholeplasma oculi		7	7783	1511537	0.950189	0.0225264
	Acholeplasma oculi		8	29328	2647512	0.898529	0.0024658
	Acholeplasma oculi		9	91809	2829051	0.700452	0.000164674
	Acholeplasma oculi		10	190005	2025264	0.36276	7.36789e-06
30	Acholeplasma palmae J233	Genomic sequence	1	0	0	0	0
	Acholeplasma palmae J233		2	2	5	0.333333	0.0925926
	Acholeplasma palmae J233		3	18	53	0.580645	0.0534274
	Acholeplasma palmae J233		4	95	682	0.791667	0.0420988
	Acholeplasma palmae J233		5	486	10880	0.951076	0.0415851
	Acholeplasma palmae J233		6	1979	182731	0.981647	0.0435981
	Acholeplasma palmae J233		7	7719	1591278	0.942376	0.0237148
	Acholeplasma palmae J233		8	26758	3858269	0.819792	0.00359346
	Acholeplasma palmae J233		9	74339	4217282	0.567166	0.00024548
	Acholeplasma palmae J233		10	150634	3004049	0.287592	1.09287e-05
	Acholeplasma palmae J233	Random sequence	1	0	0	0	0
	Acholeplasma palmae J233		2	5	16	0.833333	0.296296
	Acholeplasma palmae J233		3	28	266	0.903226	0.268145
	Acholeplasma palmae J233		4	113	3780	0.941667	0.233333
	Acholeplasma palmae J233		5	499	49962	0.976517	0.190963
	Acholeplasma palmae J233		6	1987	546871	0.985615	0.130479
	Acholeplasma palmae J233		7	7876	2283183	0.961543	0.0340262
	Acholeplasma palmae J233		8	28622	3639448	0.8769	0.00338965
	Acholeplasma palmae J233		9	84774	3486640	0.646779	0.000202951
	Acholeplasma palmae J233		10	170073	2431777	0.324706	8.84678e-06
31	Achromobacter denitrificans	Genomic sequence	1	0	0	0	0
	Achromobacter denitrificans		2	0	0	0	0
	Achromobacter denitrificans		3	4	5	0.129032	0.00504032
	Achromobacter denitrificans		4	64	153	0.533333	0.00944444
	Achromobacter denitrificans		5	412	3238	0.806262	0.0123762
	Achromobacter denitrificans		6	1927	68070	0.955853	0.0162409
	Achromobacter denitrificans		7	7948	1278963	0.970333	0.0190604
	Achromobacter denitrificans		8	30579	5940219	0.936857	0.00553251
	Achromobacter denitrificans		9	105848	10593896	0.807562	0.000616651
	Achromobacter denitrificans		10	277411	11886568	0.529637	4.32432e-05
	Achromobacter denitrificans	Random sequence	1	0	0	0	0
	Achromobacter denitrificans		2	4	10	0.666667	0.185185
	Achromobacter denitrificans		3	23	90	0.741935	0.0907258
	Achromobacter denitrificans		4	110	1906	0.916667	0.117654
	Achromobacter denitrificans		5	498	31734	0.97456	0.121293
	Achromobacter denitrificans		6	1981	428233	0.982639	0.102173
	Achromobacter denitrificans		7	8019	3478081	0.979001	0.0518338
	Achromobacter denitrificans		8	31196	8552463	0.95576	0.00796547
	Achromobacter denitrificans		9	117293	12187384	0.894881	0.000709405
	Achromobacter denitrificans		10	364616	11828380	0.69613	4.30315e-05
32	Achromobacter insolitus	Genomic sequence	1	0	0	0	0
	Achromobacter insolitus		2	1	1	0.166667	0.0185185
	Achromobacter insolitus		3	7	20	0.225806	0.0201613
	Achromobacter insolitus		4	78	298	0.65	0.0183951
	Achromobacter insolitus		5	438	5098	0.857143	0.0194854
	Achromobacter insolitus		6	1959	92037	0.971726	0.0219592
	Achromobacter insolitus		7	7987	1710090	0.975095	0.0254854
	Achromobacter insolitus		8	31046	8638726	0.951164	0.00804581
	Achromobacter insolitus		9	112255	14015869	0.856444	0.000815837
	Achromobacter insolitus		10	324965	13784400	0.620427	5.01475e-05
	Achromobacter insolitus	Random sequence	1	0	0	0	0
	Achromobacter insolitus		2	5	15	0.833333	0.277778
	Achromobacter insolitus		3	28	260	0.903226	0.262097
	Achromobacter insolitus		4	113	3491	0.941667	0.215494
	Achromobacter insolitus		5	495	44356	0.968689	0.169536
	Achromobacter insolitus		6	1986	535145	0.985119	0.127681
	Achromobacter insolitus		7	8026	4360374	0.979856	0.0649826
	Achromobacter insolitus		8	31448	10559059	0.96348	0.00983434
	Achromobacter insolitus		9	120509	14371401	0.919418	0.000836532
	Achromobacter insolitus		10	401761	12860883	0.767047	4.67878e-05
33	Achromobacter xylosoxidans	Genomic sequence	1	0	0	0	0
	Achromobacter xylosoxidans		2	0	0	0	0
	Achromobacter xylosoxidans		3	5	7	0.16129	0.00705645
	Achromobacter xylosoxidans		4	57	147	0.475	0.00907407
	Achromobacter xylosoxidans		5	408	3157	0.798434	0.0120666
	Achromobacter xylosoxidans		6	1916	66519	0.950397	0.0158709
	Achromobacter xylosoxidans		7	7949	1247574	0.970455	0.0185926
	Achromobacter xylosoxidans		8	30493	5906258	0.934222	0.00550088
	Achromobacter xylosoxidans		9	105743	10688606	0.806761	0.000622164
	Achromobacter xylosoxidans		10	275588	12095005	0.526156	4.40015e-05
	Achromobacter xylosoxidans	Random sequence	1	0	0	0	0
	Achromobacter xylosoxidans		2	5	8	0.833333	0.148148
	Achromobacter xylosoxidans		3	25	143	0.806452	0.144153
	Achromobacter xylosoxidans		4	105	1977	0.875	0.122037
	Achromobacter xylosoxidans		5	490	30765	0.958904	0.117589
	Achromobacter xylosoxidans		6	1980	431549	0.982143	0.102964
	Achromobacter xylosoxidans		7	7998	3456276	0.976438	0.0515088
	Achromobacter xylosoxidans		8	31171	8602355	0.954994	0.00801193
	Achromobacter xylosoxidans		9	117498	12357515	0.896445	0.000719308
	Achromobacter xylosoxidans		10	366583	11900747	0.699885	4.32948e-05
34	Achromobacter xylosoxidans A8	Genomic sequence	1	0	0	0	0
	Achromobacter xylosoxidans A8		2	0	0	0	0
	Achromobacter xylosoxidans A8		3	8	12	0.258065	0.0120968
	Achromobacter xylosoxidans A8		4	63	166	0.525	0.0102469
	Achromobacter xylosoxidans A8		5	420	3202	0.821918	0.0122386
	Achromobacter xylosoxidans A8		6	1940	66534	0.962302	0.0158744
	Achromobacter xylosoxidans A8		7	7971	1375502	0.973141	0.0204991
	Achromobacter xylosoxidans A8		8	30984	7428410	0.949265	0.00691856
	Achromobacter xylosoxidans A8		9	111465	13041728	0.850417	0.000759134
	Achromobacter xylosoxidans A8		10	317350	13943774	0.605889	5.07273e-05
	Achromobacter xylosoxidans A8	Random sequence	1	0	0	0	0
	Achromobacter xylosoxidans A8		2	5	13	0.833333	0.240741
	Achromobacter xylosoxidans A8		3	25	192	0.806452	0.193548
	Achromobacter xylosoxidans A8		4	114	2465	0.95	0.15216
	Achromobacter xylosoxidans A8		5	495	33301	0.968689	0.127282
	Achromobacter xylosoxidans A8		6	1988	443132	0.986111	0.105728
	Achromobacter xylosoxidans A8		7	8029	3834790	0.980222	0.0571498
	Achromobacter xylosoxidans A8		8	31412	9850824	0.962377	0.00917471
	Achromobacter xylosoxidans A8		9	120163	14436707	0.916778	0.000840333
	Achromobacter xylosoxidans A8		10	399061	13821385	0.761892	5.0282e-05
35	Acidaminococcus fermentans DSM 20731	Genomic sequence	1	0	0	0	0
	Acidaminococcus fermentans DSM 20731		2	1	1	0.166667	0.0185185
	Acidaminococcus fermentans DSM 20731		3	7	11	0.225806	0.0110887
	Acidaminococcus fermentans DSM 20731		4	71	232	0.591667	0.014321
	Acidaminococcus fermentans DSM 20731		5	440	4449	0.861057	0.0170048
	Acidaminococcus fermentans DSM 20731		6	1959	112807	0.971726	0.0269148
	Acidaminococcus fermentans DSM 20731		7	7920	1620712	0.966915	0.0241534
	Acidaminococcus fermentans DSM 20731		8	29916	4249040	0.916544	0.00395741
	Acidaminococcus fermentans DSM 20731		9	98525	4808494	0.751692	0.000279893
	Acidaminococcus fermentans DSM 20731		10	228471	3696863	0.4362	1.34491e-05
	Acidaminococcus fermentans DSM 20731	Random sequence	1	0	0	0	0
	Acidaminococcus fermentans DSM 20731		2	5	12	0.833333	0.222222
	Acidaminococcus fermentans DSM 20731		3	23	177	0.741935	0.178427
	Acidaminococcus fermentans DSM 20731		4	109	2372	0.908333	0.14642
	Acidaminococcus fermentans DSM 20731		5	497	32538	0.972603	0.124366
	Acidaminococcus fermentans DSM 20731		6	1984	428199	0.984127	0.102165
	Acidaminococcus fermentans DSM 20731		7	7999	3178109	0.97656	0.0473633
	Acidaminococcus fermentans DSM 20731		8	31069	5474698	0.951869	0.00509894
	Acidaminococcus fermentans DSM 20731		9	117825	4775547	0.89894	0.000277976
	Acidaminococcus fermentans DSM 20731		10	369500	2555254	0.705454	9.29599e-06
36	Acidaminococcus intestini RyC-MR95	Genomic sequence	1	1	2	1	1
	Acidaminococcus intestini RyC-MR95		2	0	0	0	0
	Acidaminococcus intestini RyC-MR95		3	7	13	0.225806	0.0131048
	Acidaminococcus intestini RyC-MR95		4	76	357	0.633333	0.022037
	Acidaminococcus intestini RyC-MR95		5	466	7432	0.911937	0.0284063
	Acidaminococcus intestini RyC-MR95		6	1969	162861	0.976687	0.0388573
	Acidaminococcus intestini RyC-MR95		7	7958	2448017	0.971554	0.0364827
	Acidaminococcus intestini RyC-MR95		8	30823	5484950	0.944332	0.00510849
	Acidaminococcus intestini RyC-MR95		9	112620	5450135	0.859229	0.000317242
	Acidaminococcus intestini RyC-MR95		10	298563	3559813	0.57002	1.29506e-05
	Acidaminococcus intestini RyC-MR95	Random sequence	1	1	2	1	1
	Acidaminococcus intestini RyC-MR95		2	5	49	0.833333	0.907407
	Acidaminococcus intestini RyC-MR95		3	31	762	1	0.768145
	Acidaminococcus intestini RyC-MR95		4	117	10373	0.975	0.640309
	Acidaminococcus intestini RyC-MR95		5	506	132678	0.990215	0.507117
	Acidaminococcus intestini RyC-MR95		6	1996	1483566	0.990079	0.353966
	Acidaminococcus intestini RyC-MR95		7	7987	4300954	0.975095	0.064097
	Acidaminococcus intestini RyC-MR95		8	31107	5232445	0.953033	0.00487332
	Acidaminococcus intestini RyC-MR95		9	118809	5074134	0.906448	0.000295356
	Acidaminococcus intestini RyC-MR95		10	403075	2682133	0.769556	9.75757e-06
37	Acidihalobacter prosperus	Genomic sequence	1	0	0	0	0
	Acidihalobacter prosperus		2	0	0	0	0
	Acidihalobacter prosperus		3	7	8	0.225806	0.00806452
	Acidihalobacter prosperus		4	63	152	0.525	0.00938272
	Acidihalobacter prosperus		5	429	3869	0.83953	0.0147879
	Acidihalobacter prosperus		6	1958	99209	0.97123	0.0236704
	Acidihalobacter prosperus		7	7979	1924318	0.974118	0.0286781
	Acidihalobacter prosperus		8	30962	6492315	0.948591	0.00604672
	Acidihalobacter prosperus		9	114769	7866732	0.875625	0.000457908
	Acidihalobacter prosperus		10	330018	5880448	0.630075	2.1393e-05
	Acidihalobacter prosperus	Random sequence	1	0	0	0	0
	Acidihalobacter prosperus		2	4	10	0.666667	0.185185
	Acidihalobacter prosperus		3	28	198	0.903226	0.199597
	Acidihalobacter prosperus		4	111	2407	0.925	0.14858
	Acidihalobacter prosperus		5	490	34334	0.958904	0.13123
	Acidihalobacter prosperus		6	1985	453551	0.984623	0.108213
	Acidihalobacter prosperus		7	8015	3202806	0.978513	0.0477314
	Acidihalobacter prosperus		8	31207	7130384	0.956097	0.00664099
	Acidihalobacter prosperus		9	119514	8084434	0.911826	0.00047058
	Acidihalobacter prosperus		10	392380	5221024	0.749137	1.8994e-05
38	Acidimicrobium ferrooxidans DSM 10331	Genomic sequence	1	0	0	0	0
	Acidimicrobium ferrooxidans DSM 10331		2	0	0	0	0
	Acidimicrobium ferrooxidans DSM 10331		3	6	9	0.193548	0.00907258
	Acidimicrobium ferrooxidans DSM 10331		4	51	137	0.425	0.00845679
	Acidimicrobium ferrooxidans DSM 10331		5	414	2877	0.810176	0.0109964
	Acidimicrobium ferrooxidans DSM 10331		6	1911	69950	0.947917	0.0166895
	Acidimicrobium ferrooxidans DSM 10331		7	7379	894258	0.900867	0.0133271
	Acidimicrobium ferrooxidans DSM 10331		8	24768	3016203	0.758824	0.00280919
	Acidimicrobium ferrooxidans DSM 10331		9	72330	4207399	0.551838	0.000244905
	Acidimicrobium ferrooxidans DSM 10331		10	169029	3645363	0.322712	1.32618e-05
	Acidimicrobium ferrooxidans DSM 10331	Random sequence	1	0	0	0	0
	Acidimicrobium ferrooxidans DSM 10331		2	4	12	0.666667	0.222222
	Acidimicrobium ferrooxidans DSM 10331		3	26	129	0.83871	0.13004
	Acidimicrobium ferrooxidans DSM 10331		4	111	1993	0.925	0.123025
	Acidimicrobium ferrooxidans DSM 10331		5	485	29547	0.949119	0.112933
	Acidimicrobium ferrooxidans DSM 10331		6	1970	372360	0.977183	0.0888419
	Acidimicrobium ferrooxidans DSM 10331		7	7882	1830963	0.962276	0.0272868
	Acidimicrobium ferrooxidans DSM 10331		8	30089	3526294	0.921844	0.00328427
	Acidimicrobium ferrooxidans DSM 10331		9	100376	4057151	0.765814	0.000236159
	Acidimicrobium ferrooxidans DSM 10331		10	232266	3106671	0.443445	1.1302e-05
39	Acidiphilium cryptum JF-5	Genomic sequence	1	0	0	0	0
	Acidiphilium cryptum JF-5		2	0	0	0	0
	Acidiphilium cryptum JF-5		3	10	23	0.322581	0.0231855
	Acidiphilium cryptum JF-5		4	68	205	0.566667	0.0126543
	Acidiphilium cryptum JF-5		5	444	3774	0.868885	0.0144248
	Acidiphilium cryptum JF-5		6	1938	85779	0.96131	0.0204661
	Acidiphilium cryptum JF-5		7	7871	1216099	0.960933	0.0181235
	Acidiphilium cryptum JF-5		8	29377	4046835	0.900031	0.00376908
	Acidiphilium cryptum JF-5		9	92831	6132742	0.70825	0.000356975
	Acidiphilium cryptum JF-5		10	214368	6181566	0.409274	2.24885e-05
	Acidiphilium cryptum JF-5	Random sequence	1	0	0	0	0
	Acidiphilium cryptum JF-5		2	5	15	0.833333	0.277778
	Acidiphilium cryptum JF-5		3	28	240	0.903226	0.241935
	Acidiphilium cryptum JF-5		4	113	2929	0.941667	0.180802
	Acidiphilium cryptum JF-5		5	500	35647	0.978474	0.136249
	Acidiphilium cryptum JF-5		6	1986	428609	0.985119	0.102262
	Acidiphilium cryptum JF-5		7	7946	2601739	0.970089	0.0387737
	Acidiphilium cryptum JF-5		8	30671	5340788	0.939675	0.00497422
	Acidiphilium cryptum JF-5		9	109530	6760687	0.835654	0.000393527
	Acidiphilium cryptum JF-5		10	293174	5651688	0.559732	2.05608e-05
40	Acidiphilium multivorum AIU301	Genomic sequence	1	0	0	0	0
	Acidiphilium multivorum AIU301		2	0	0	0	0
	Acidiphilium multivorum AIU301		3	10	21	0.322581	0.0211694
	Acidiphilium multivorum AIU301		4	64	165	0.533333	0.0101852
	Acidiphilium multivorum AIU301		5	429	3229	0.83953	0.0123418
	Acidiphilium multivorum AIU301		6	1944	79733	0.964286	0.0190236
	Acidiphilium multivorum AIU301		7	7885	1247791	0.962642	0.0185958
	Acidiphilium multivorum AIU301		8	29790	4385765	0.912684	0.00408475
	Acidiphilium multivorum AIU301		9	96698	6835053	0.737753	0.000397855
	Acidiphilium multivorum AIU301		10	230824	6924034	0.440692	2.51896e-05
	Acidiphilium multivorum AIU301	Random sequence	1	0	0	0	0
	Acidiphilium multivorum AIU301		2	5	13	0.833333	0.240741
	Acidiphilium multivorum AIU301		3	27	206	0.870968	0.207661
	Acidiphilium multivorum AIU301		4	114	2798	0.95	0.172716
	Acidiphilium multivorum AIU301		5	498	35916	0.97456	0.137277
	Acidiphilium multivorum AIU301		6	1981	441307	0.982639	0.105292
	Acidiphilium multivorum AIU301		7	7972	2805157	0.973263	0.0418052
	Acidiphilium multivorum AIU301		8	30818	5892256	0.944179	0.00548784
	Acidiphilium multivorum AIU301		9	111926	7535784	0.853934	0.000438644
	Acidiphilium multivorum AIU301		10	310407	6356331	0.592633	2.31243e-05
41	Acidipropionibacterium acidipropionici	Genomic sequence	1	0	0	0	0
	Acidipropionibacterium acidipropionici		2	0	0	0	0
	Acidipropionibacterium acidipropionici		3	4	4	0.129032	0.00403226
	Acidipropionibacterium acidipropionici		4	51	138	0.425	0.00851852
	Acidipropionibacterium acidipropionici		5	423	3026	0.827789	0.0115659
	Acidipropionibacterium acidipropionici		6	1918	69290	0.951389	0.016532
	Acidipropionibacterium acidipropionici		7	7708	959550	0.941033	0.0143002
	Acidipropionibacterium acidipropionici		8	27440	4264423	0.840686	0.00397173
	Acidipropionibacterium acidipropionici		9	82418	7056259	0.628804	0.000410731
	Acidipropionibacterium acidipropionici		10	204342	6999370	0.390132	2.54636e-05
	Acidipropionibacterium acidipropionici	Random sequence	1	0	0	0	0
	Acidipropionibacterium acidipropionici		2	5	14	0.833333	0.259259
	Acidipropionibacterium acidipropionici		3	24	195	0.774194	0.196573
	Acidipropionibacterium acidipropionici		4	115	2437	0.958333	0.150432
	Acidipropionibacterium acidipropionici		5	495	30998	0.968689	0.118479
	Acidipropionibacterium acidipropionici		6	1979	402589	0.981647	0.0960543
	Acidipropionibacterium acidipropionici		7	7919	2523987	0.966793	0.0376149
	Acidipropionibacterium acidipropionici		8	30554	5294041	0.936091	0.00493069
	Acidipropionibacterium acidipropionici		9	109228	6965915	0.83335	0.000405473
	Acidipropionibacterium acidipropionici		10	292420	6135085	0.558292	2.23194e-05
42	Acidithiobacillus caldus SM-1	Genomic sequence	1	0	0	0	0
	Acidithiobacillus caldus SM-1		2	0	0	0	0
	Acidithiobacillus caldus SM-1		3	5	10	0.16129	0.0100806
	Acidithiobacillus caldus SM-1		4	76	221	0.633333	0.013642
	Acidithiobacillus caldus SM-1		5	439	4260	0.8591	0.0162824
	Acidithiobacillus caldus SM-1		6	1953	102422	0.96875	0.024437
	Acidithiobacillus caldus SM-1		7	7936	1783745	0.968868	0.0265831
	Acidithiobacillus caldus SM-1		8	30578	5303990	0.936826	0.00493995
	Acidithiobacillus caldus SM-1		9	107407	6173250	0.819457	0.000359333
	Acidithiobacillus caldus SM-1		10	284428	4541658	0.543034	1.65225e-05
	Acidithiobacillus caldus SM-1	Random sequence	1	0	0	0	0
	Acidithiobacillus caldus SM-1		2	4	11	0.666667	0.203704
	Acidithiobacillus caldus SM-1		3	25	199	0.806452	0.200605
	Acidithiobacillus caldus SM-1		4	111	2343	0.925	0.14463
	Acidithiobacillus caldus SM-1		5	490	32944	0.958904	0.125917
	Acidithiobacillus caldus SM-1		6	1975	423035	0.979663	0.100933
	Acidithiobacillus caldus SM-1		7	7991	2704745	0.975583	0.0403088
	Acidithiobacillus caldus SM-1		8	30948	5661181	0.948162	0.00527263
	Acidithiobacillus caldus SM-1		9	117206	6283232	0.894218	0.000365735
	Acidithiobacillus caldus SM-1		10	352009	4047995	0.67206	1.47266e-05
43	Acidithiobacillus ferrivorans SS3	Genomic sequence	1	0	0	0	0
	Acidithiobacillus ferrivorans SS3		2	1	1	0.166667	0.0185185
	Acidithiobacillus ferrivorans SS3		3	7	11	0.225806	0.0110887
	Acidithiobacillus ferrivorans SS3		4	74	239	0.616667	0.0147531
	Acidithiobacillus ferrivorans SS3		5	434	5659	0.849315	0.0216296
	Acidithiobacillus ferrivorans SS3		6	1956	129574	0.970238	0.0309153
	Acidithiobacillus ferrivorans SS3		7	7987	2343775	0.975095	0.0349292
	Acidithiobacillus ferrivorans SS3		8	30959	6536842	0.948499	0.00608819
	Acidithiobacillus ferrivorans SS3		9	116232	7178136	0.886787	0.000417826
	Acidithiobacillus ferrivorans SS3		10	345288	4883677	0.659228	1.77668e-05
	Acidithiobacillus ferrivorans SS3	Random sequence	1	0	0	0	0
	Acidithiobacillus ferrivorans SS3		2	4	11	0.666667	0.203704
	Acidithiobacillus ferrivorans SS3		3	26	177	0.83871	0.178427
	Acidithiobacillus ferrivorans SS3		4	108	2452	0.9	0.151358
	Acidithiobacillus ferrivorans SS3		5	495	33389	0.968689	0.127618
	Acidithiobacillus ferrivorans SS3		6	1987	438289	0.985615	0.104572
	Acidithiobacillus ferrivorans SS3		7	8046	3366484	0.982298	0.0501706
	Acidithiobacillus ferrivorans SS3		8	31296	7335865	0.958824	0.00683237
	Acidithiobacillus ferrivorans SS3		9	119824	7182249	0.914192	0.000418065
	Acidithiobacillus ferrivorans SS3		10	407148	4175220	0.777332	1.51894e-05
44	Acidithiobacillus ferrooxidans ATCC 23270	Genomic sequence	1	0	0	0	0
	Acidithiobacillus ferrooxidans ATCC 23270		2	1	1	0.166667	0.0185185
	Acidithiobacillus ferrooxidans ATCC 23270		3	9	20	0.290323	0.0201613
	Acidithiobacillus ferrooxidans ATCC 23270		4	91	366	0.758333	0.0225926
	Acidithiobacillus ferrooxidans ATCC 23270		5	457	6616	0.894325	0.0252874
	Acidithiobacillus ferrooxidans ATCC 23270		6	1976	133025	0.980159	0.0317386
	Acidithiobacillus ferrooxidans ATCC 23270		7	8010	2146987	0.977903	0.0319965
	Acidithiobacillus ferrooxidans ATCC 23270		8	30799	5938037	0.943597	0.00553048
	Acidithiobacillus ferrooxidans ATCC 23270		9	112104	6574965	0.855292	0.000382716
	Acidithiobacillus ferrooxidans ATCC 23270		10	311784	4547851	0.595262	1.6545e-05
	Acidithiobacillus ferrooxidans ATCC 23270	Random sequence	1	0	0	0	0
	Acidithiobacillus ferrooxidans ATCC 23270		2	5	15	0.833333	0.277778
	Acidithiobacillus ferrooxidans ATCC 23270		3	26	237	0.83871	0.238911
	Acidithiobacillus ferrooxidans ATCC 23270		4	111	3027	0.925	0.186852
	Acidithiobacillus ferrooxidans ATCC 23270		5	493	36832	0.964775	0.140778
	Acidithiobacillus ferrooxidans ATCC 23270		6	1982	451646	0.983135	0.107759
	Acidithiobacillus ferrooxidans ATCC 23270		7	8007	3121870	0.977536	0.0465252
	Acidithiobacillus ferrooxidans ATCC 23270		8	31152	6682683	0.954412	0.00622402
	Acidithiobacillus ferrooxidans ATCC 23270		9	118658	6560621	0.905296	0.000381881
	Acidithiobacillus ferrooxidans ATCC 23270		10	380729	3914724	0.726893	1.42417e-05
45	Acidobacteria bacterium DSM 100886	Genomic sequence	1	0	0	0	0
	Acidobacteria bacterium DSM 100886		2	0	0	0	0
	Acidobacteria bacterium DSM 100886		3	4	7	0.129032	0.00705645
	Acidobacteria bacterium DSM 100886		4	36	81	0.3	0.005
	Acidobacteria bacterium DSM 100886		5	366	1757	0.716243	0.00671554
	Acidobacteria bacterium DSM 100886		6	1914	47979	0.949405	0.0114474
	Acidobacteria bacterium DSM 100886		7	7916	1036280	0.966427	0.0154437
	Acidobacteria bacterium DSM 100886		8	30009	6994723	0.919393	0.00651464
	Acidobacteria bacterium DSM 100886		9	102555	14103458	0.782439	0.000820936
	Acidobacteria bacterium DSM 100886		10	293692	15883694	0.560721	5.77847e-05
	Acidobacteria bacterium DSM 100886	Random sequence	1	0	0	0	0
	Acidobacteria bacterium DSM 100886		2	5	14	0.833333	0.259259
	Acidobacteria bacterium DSM 100886		3	25	159	0.806452	0.160282
	Acidobacteria bacterium DSM 100886		4	109	2393	0.908333	0.147716
	Acidobacteria bacterium DSM 100886		5	496	33833	0.970646	0.129315
	Acidobacteria bacterium DSM 100886		6	1976	436685	0.980159	0.104189
	Acidobacteria bacterium DSM 100886		7	8016	3788378	0.978635	0.0564581
	Acidobacteria bacterium DSM 100886		8	31334	9851995	0.959988	0.0091758
	Acidobacteria bacterium DSM 100886		9	119631	14618316	0.912719	0.000850904
	Acidobacteria bacterium DSM 100886		10	390385	14908059	0.745328	5.42354e-05
46	Acidobacterium capsulatum ATCC 51196	Genomic sequence	1	0	0	0	0
	Acidobacterium capsulatum ATCC 51196		2	0	0	0	0
	Acidobacterium capsulatum ATCC 51196		3	8	10	0.258065	0.0100806
	Acidobacterium capsulatum ATCC 51196		4	68	223	0.566667	0.0137654
	Acidobacterium capsulatum ATCC 51196		5	440	4118	0.861057	0.0157397
	Acidobacterium capsulatum ATCC 51196		6	1967	91646	0.975694	0.021866
	Acidobacterium capsulatum ATCC 51196		7	7974	1802418	0.973508	0.0268614
	Acidobacterium capsulatum ATCC 51196		8	30880	6728966	0.946078	0.00626712
	Acidobacterium capsulatum ATCC 51196		9	112590	8979826	0.859	0.000522699
	Acidobacterium capsulatum ATCC 51196		10	327762	7268829	0.625768	2.64439e-05
	Acidobacterium capsulatum ATCC 51196	Random sequence	1	0	0	0	0
	Acidobacterium capsulatum ATCC 51196		2	5	15	0.833333	0.277778
	Acidobacterium capsulatum ATCC 51196		3	26	223	0.83871	0.224798
	Acidobacterium capsulatum ATCC 51196		4	109	2802	0.908333	0.172963
	Acidobacterium capsulatum ATCC 51196		5	494	34509	0.966732	0.131899
	Acidobacterium capsulatum ATCC 51196		6	1992	449074	0.988095	0.107145
	Acidobacterium capsulatum ATCC 51196		7	8043	3425176	0.981931	0.0510453
	Acidobacterium capsulatum ATCC 51196		8	31241	7843035	0.957138	0.00730473
	Acidobacterium capsulatum ATCC 51196		9	120042	9447699	0.915855	0.000549933
	Acidobacterium capsulatum ATCC 51196		10	402925	6481830	0.76927	2.35808e-05
47	Acidothermus cellulolyticus 11B	Genomic sequence	1	0	0	0	0
	Acidothermus cellulolyticus 11B		2	0	0	0	0
	Acidothermus cellulolyticus 11B		3	7	8	0.225806	0.00806452
	Acidothermus cellulolyticus 11B		4	55	152	0.458333	0.00938272
	Acidothermus cellulolyticus 11B		5	439	3970	0.8591	0.015174
	Acidothermus cellulolyticus 11B		6	1936	91932	0.960317	0.0219342
	Acidothermus cellulolyticus 11B		7	7787	1267259	0.950678	0.0188859
	Acidothermus cellulolyticus 11B		8	28414	3757844	0.870527	0.00349992
	Acidothermus cellulolyticus 11B		9	89135	4824758	0.680051	0.00028084
	Acidothermus cellulolyticus 11B		10	211332	4044106	0.403478	1.47124e-05
	Acidothermus cellulolyticus 11B	Random sequence	1	0	0	0	0
	Acidothermus cellulolyticus 11B		2	5	10	0.833333	0.185185
	Acidothermus cellulolyticus 11B		3	25	153	0.806452	0.154234
	Acidothermus cellulolyticus 11B		4	108	1859	0.9	0.114753
	Acidothermus cellulolyticus 11B		5	497	29168	0.972603	0.111485
	Acidothermus cellulolyticus 11B		6	1980	394106	0.982143	0.0940303
	Acidothermus cellulolyticus 11B		7	7929	2151305	0.968014	0.0320609
	Acidothermus cellulolyticus 11B		8	30436	4006500	0.932475	0.00373151
	Acidothermus cellulolyticus 11B		9	106400	4724085	0.811774	0.00027498
	Acidothermus cellulolyticus 11B		10	263837	3548277	0.503721	1.29086e-05
48	Acidovorax avenae subsp. avenae ATCC 19860	Genomic sequence	1	0	0	0	0
	Acidovorax avenae subsp. avenae ATCC 19860		2	0	0	0	0
	Acidovorax avenae subsp. avenae ATCC 19860		3	2	2	0.0645161	0.00201613
	Acidovorax avenae subsp. avenae ATCC 19860		4	45	114	0.375	0.00703704
	Acidovorax avenae subsp. avenae ATCC 19860		5	400	2439	0.782779	0.00932225
	Acidovorax avenae subsp. avenae ATCC 19860		6	1920	61079	0.952381	0.0145729
	Acidovorax avenae subsp. avenae ATCC 19860		7	7858	1064357	0.959346	0.0158621
	Acidovorax avenae subsp. avenae ATCC 19860		8	29792	5313277	0.912745	0.0049486
	Acidovorax avenae subsp. avenae ATCC 19860		9	97643	9655649	0.744963	0.000562037
	Acidovorax avenae subsp. avenae ATCC 19860		10	249636	10753747	0.476608	3.9122e-05
	Acidovorax avenae subsp. avenae ATCC 19860	Random sequence	1	0	0	0	0
	Acidovorax avenae subsp. avenae ATCC 19860		2	5	11	0.833333	0.203704
	Acidovorax avenae subsp. avenae ATCC 19860		3	25	163	0.806452	0.164315
	Acidovorax avenae subsp. avenae ATCC 19860		4	113	2458	0.941667	0.151728
	Acidovorax avenae subsp. avenae ATCC 19860		5	488	32471	0.95499	0.124109
	Acidovorax avenae subsp. avenae ATCC 19860		6	1980	436196	0.982143	0.104073
	Acidovorax avenae subsp. avenae ATCC 19860		7	7992	3109699	0.975705	0.0463438
	Acidovorax avenae subsp. avenae ATCC 19860		8	31006	7442572	0.949939	0.00693175
	Acidovorax avenae subsp. avenae ATCC 19860		9	114466	10411604	0.873313	0.00060604
	Acidovorax avenae subsp. avenae ATCC 19860		10	339029	10141210	0.647279	3.68936e-05
49	Acidovorax citrulli AAC00-1	Genomic sequence	1	0	0	0	0
	Acidovorax citrulli AAC00-1		2	0	0	0	0
	Acidovorax citrulli AAC00-1		3	1	1	0.0322581	0.00100806
	Acidovorax citrulli AAC00-1		4	34	64	0.283333	0.00395062
	Acidovorax citrulli AAC00-1		5	394	2109	0.771037	0.00806094
	Acidovorax citrulli AAC00-1		6	1913	58621	0.948909	0.0139865
	Acidovorax citrulli AAC00-1		7	7883	1107851	0.962398	0.0165103
	Acidovorax citrulli AAC00-1		8	30032	5299998	0.920098	0.00493623
	Acidovorax citrulli AAC00-1		9	99747	9449664	0.761015	0.000550047
	Acidovorax citrulli AAC00-1		10	256386	10427037	0.489496	3.79334e-05
	Acidovorax citrulli AAC00-1	Random sequence	1	0	0	0	0
	Acidovorax citrulli AAC00-1		2	5	10	0.833333	0.185185
	Acidovorax citrulli AAC00-1		3	24	159	0.774194	0.160282
	Acidovorax citrulli AAC00-1		4	109	2314	0.908333	0.14284
	Acidovorax citrulli AAC00-1		5	497	32959	0.972603	0.125975
	Acidovorax citrulli AAC00-1		6	1972	424431	0.978175	0.101266
	Acidovorax citrulli AAC00-1		7	7989	3079223	0.975339	0.0458896
	Acidovorax citrulli AAC00-1		8	31029	7341754	0.950643	0.00683785
	Acidovorax citrulli AAC00-1		9	114619	10293709	0.87448	0.000599177
	Acidovorax citrulli AAC00-1		10	339863	9833860	0.648871	3.57755e-05
50	Acidovorax ebreus TPSY	Genomic sequence	1	0	0	0	0
	Acidovorax ebreus TPSY		2	1	1	0.166667	0.0185185
	Acidovorax ebreus TPSY		3	4	5	0.129032	0.00504032
	Acidovorax ebreus TPSY		4	51	124	0.425	0.00765432
	Acidovorax ebreus TPSY		5	401	2706	0.784736	0.0103428
	Acidovorax ebreus TPSY		6	1898	70031	0.941468	0.0167088
	Acidovorax ebreus TPSY		7	7878	1233753	0.961787	0.0183866
	Acidovorax ebreus TPSY		8	29703	4529398	0.910018	0.00421852
	Acidovorax ebreus TPSY		9	97367	6811229	0.742857	0.000396469
	Acidovorax ebreus TPSY		10	242421	6780705	0.462833	2.46681e-05
	Acidovorax ebreus TPSY	Random sequence	1	0	0	0	0
	Acidovorax ebreus TPSY		2	5	15	0.833333	0.277778
	Acidovorax ebreus TPSY		3	26	234	0.83871	0.235887
	Acidovorax ebreus TPSY		4	109	2607	0.908333	0.160926
	Acidovorax ebreus TPSY		5	493	32845	0.964775	0.125539
	Acidovorax ebreus TPSY		6	1975	427738	0.979663	0.102055
	Acidovorax ebreus TPSY		7	7986	2836615	0.974973	0.042274
	Acidovorax ebreus TPSY		8	30861	5946548	0.945496	0.00553841
	Acidovorax ebreus TPSY		9	113353	7732827	0.864821	0.000450113
	Acidovorax ebreus TPSY		10	321309	6429732	0.613447	2.33913e-05
51	Acidovorax sp. JS42	Genomic sequence	1	0	0	0	0
	Acidovorax sp. JS42		2	0	0	0	0
	Acidovorax sp. JS42		3	1	1	0.0322581	0.00100806
	Acidovorax sp. JS42		4	54	151	0.45	0.00932099
	Acidovorax sp. JS42		5	404	3148	0.790607	0.0120322
	Acidovorax sp. JS42		6	1924	74334	0.954365	0.0177355
	Acidovorax sp. JS42		7	7887	1374896	0.962886	0.02049
	Acidovorax sp. JS42		8	30256	5579277	0.926961	0.00519634
	Acidovorax sp. JS42		9	102525	8568711	0.78221	0.000498768
	Acidovorax sp. JS42		10	266840	8448157	0.509454	3.07343e-05
	Acidovorax sp. JS42	Random sequence	1	0	0	0	0
	Acidovorax sp. JS42		2	3	5	0.5	0.0925926
	Acidovorax sp. JS42		3	24	124	0.774194	0.125
	Acidovorax sp. JS42		4	109	2181	0.908333	0.13463
	Acidovorax sp. JS42		5	498	31042	0.97456	0.118648
	Acidovorax sp. JS42		6	1986	418866	0.985119	0.0999379
	Acidovorax sp. JS42		7	7973	3129567	0.973385	0.0466399
	Acidovorax sp. JS42		8	31088	6911002	0.952451	0.00643667
	Acidovorax sp. JS42		9	116381	9179510	0.887923	0.000534322
	Acidovorax sp. JS42		10	349212	7792321	0.66672	2.83484e-05
52	Acidovorax sp. KKS102	Genomic sequence	1	0	0	0	0
	Acidovorax sp. KKS102		2	0	0	0	0
	Acidovorax sp. KKS102		3	5	7	0.16129	0.00705645
	Acidovorax sp. KKS102		4	50	111	0.416667	0.00685185
	Acidovorax sp. KKS102		5	395	2653	0.772994	0.0101402
	Acidovorax sp. KKS102		6	1926	64034	0.955357	0.015278
	Acidovorax sp. KKS102		7	7954	1301574	0.971066	0.0193973
	Acidovorax sp. KKS102		8	30522	6215735	0.93511	0.00578912
	Acidovorax sp. KKS102		9	105845	10120781	0.807539	0.000589111
	Acidovorax sp. KKS102		10	290572	10146986	0.554764	3.69146e-05
	Acidovorax sp. KKS102	Random sequence	1	0	0	0	0
	Acidovorax sp. KKS102		2	5	10	0.833333	0.185185
	Acidovorax sp. KKS102		3	26	179	0.83871	0.180444
	Acidovorax sp. KKS102		4	111	2360	0.925	0.145679
	Acidovorax sp. KKS102		5	494	32928	0.966732	0.125856
	Acidovorax sp. KKS102		6	1984	438942	0.984127	0.104728
	Acidovorax sp. KKS102		7	7988	3481489	0.975217	0.0518846
	Acidovorax sp. KKS102		8	31255	7993612	0.957567	0.00744497
	Acidovorax sp. KKS102		9	118740	11098684	0.905921	0.000646033
	Acidovorax sp. KKS102		10	381259	9450672	0.727905	3.43814e-05
53	Acidovorax sp. RAC01	Genomic sequence	1	0	0	0	0
	Acidovorax sp. RAC01		2	0	0	0	0
	Acidovorax sp. RAC01		3	1	1	0.0322581	0.00100806
	Acidovorax sp. RAC01		4	48	82	0.4	0.00506173
	Acidovorax sp. RAC01		5	397	2552	0.776908	0.00975416
	Acidovorax sp. RAC01		6	1913	65223	0.948909	0.0155617
	Acidovorax sp. RAC01		7	7880	1287756	0.962031	0.0191914
	Acidovorax sp. RAC01		8	30268	5731231	0.927328	0.00533787
	Acidovorax sp. RAC01		9	103374	9067344	0.788687	0.000527793
	Acidovorax sp. RAC01		10	276781	8794233	0.528434	3.19933e-05
	Acidovorax sp. RAC01	Random sequence	1	0	0	0	0
	Acidovorax sp. RAC01		2	3	7	0.5	0.12963
	Acidovorax sp. RAC01		3	25	121	0.806452	0.121976
	Acidovorax sp. RAC01		4	112	2042	0.933333	0.126049
	Acidovorax sp. RAC01		5	494	31554	0.966732	0.120605
	Acidovorax sp. RAC01		6	1986	433636	0.985119	0.103462
	Acidovorax sp. RAC01		7	7989	3144252	0.975339	0.0468587
	Acidovorax sp. RAC01		8	31050	7002316	0.951287	0.00652171
	Acidovorax sp. RAC01		9	117637	9550656	0.897506	0.000555926
	Acidovorax sp. RAC01		10	362811	7977126	0.692684	2.90207e-05
54	Acinetobacter baumannii	Genomic sequence	1	0	0	0	0
	Acinetobacter baumannii		2	3	4	0.5	0.0740741
	Acinetobacter baumannii		3	16	45	0.516129	0.0453629
	Acinetobacter baumannii		4	106	773	0.883333	0.047716
	Acinetobacter baumannii		5	484	13253	0.947162	0.0506551
	Acinetobacter baumannii		6	1984	230431	0.984127	0.0549789
	Acinetobacter baumannii		7	8056	3488731	0.983518	0.0519925
	Acinetobacter baumannii		8	31379	11046727	0.961366	0.0102885
	Acinetobacter baumannii		9	117070	11660432	0.89318	0.000678732
	Acinetobacter baumannii		10	354989	8378850	0.67775	3.04822e-05
	Acinetobacter baumannii	Random sequence	1	0	0	0	0
	Acinetobacter baumannii		2	5	16	0.833333	0.296296
	Acinetobacter baumannii		3	28	265	0.903226	0.267137
	Acinetobacter baumannii		4	118	3777	0.983333	0.233148
	Acinetobacter baumannii		5	498	52866	0.97456	0.202062
	Acinetobacter baumannii		6	1999	666859	0.991567	0.159107
	Acinetobacter baumannii		7	8049	5140465	0.982664	0.0766082
	Acinetobacter baumannii		8	31478	10242698	0.9644	0.00953969
	Acinetobacter baumannii		9	120522	10835036	0.919517	0.000630687
	Acinetobacter baumannii		10	404925	7223759	0.773088	2.628e-05
55	Acinetobacter calcoaceticus	Genomic sequence	1	0	0	0	0
	Acinetobacter calcoaceticus		2	0	0	0	0
	Acinetobacter calcoaceticus		3	3	4	0.0967742	0.00403226
	Acinetobacter calcoaceticus		4	58	139	0.483333	0.00858025
	Acinetobacter calcoaceticus		5	426	3702	0.833659	0.0141496
	Acinetobacter calcoaceticus		6	1962	98755	0.973214	0.0235621
	Acinetobacter calcoaceticus		7	7981	1996086	0.974362	0.0297476
	Acinetobacter calcoaceticus		8	31055	7019256	0.95144	0.00653749
	Acinetobacter calcoaceticus		9	115676	9050416	0.882545	0.000526808
	Acinetobacter calcoaceticus		10	344799	6933488	0.658295	2.5224e-05
	Acinetobacter calcoaceticus	Random sequence	1	0	0	0	0
	Acinetobacter calcoaceticus		2	4	10	0.666667	0.185185
	Acinetobacter calcoaceticus		3	26	185	0.83871	0.186492
	Acinetobacter calcoaceticus		4	114	2426	0.95	0.149753
	Acinetobacter calcoaceticus		5	496	32510	0.970646	0.124259
	Acinetobacter calcoaceticus		6	1978	434531	0.981151	0.103675
	Acinetobacter calcoaceticus		7	8011	3247525	0.978025	0.0483978
	Acinetobacter calcoaceticus		8	31282	7351849	0.958395	0.00684726
	Acinetobacter calcoaceticus		9	119467	9001746	0.911468	0.000523975
	Acinetobacter calcoaceticus		10	393132	6282359	0.750573	2.28552e-05
56	Acinetobacter equi	Genomic sequence	1	0	0	0	0
	Acinetobacter equi		2	2	2	0.333333	0.037037
	Acinetobacter equi		3	5	7	0.16129	0.00705645
	Acinetobacter equi		4	59	119	0.491667	0.00734568
	Acinetobacter equi		5	426	3701	0.833659	0.0141458
	Acinetobacter equi		6	1937	96109	0.960813	0.0229308
	Acinetobacter equi		7	7904	1617146	0.964962	0.0241003
	Acinetobacter equi		8	30194	5103576	0.925061	0.00475329
	Acinetobacter equi		9	103660	6777200	0.790869	0.000394488
	Acinetobacter equi		10	265923	5431828	0.507704	1.97609e-05
	Acinetobacter equi	Random sequence	1	0	0	0	0
	Acinetobacter equi		2	4	13	0.666667	0.240741
	Acinetobacter equi		3	28	219	0.903226	0.220766
	Acinetobacter equi		4	112	2671	0.933333	0.164877
	Acinetobacter equi		5	491	34125	0.960861	0.130431
	Acinetobacter equi		6	1985	426047	0.984623	0.101651
	Acinetobacter equi		7	7965	2664603	0.972409	0.0397105
	Acinetobacter equi		8	30842	5289845	0.944914	0.00492678
	Acinetobacter equi		9	113254	6341535	0.864066	0.000369129
	Acinetobacter equi		10	314545	4649580	0.600533	1.69151e-05
57	Acinetobacter haemolyticus	Genomic sequence	1	0	0	0	0
	Acinetobacter haemolyticus		2	0	0	0	0
	Acinetobacter haemolyticus		3	6	9	0.193548	0.00907258
	Acinetobacter haemolyticus		4	51	142	0.425	0.00876543
	Acinetobacter haemolyticus		5	436	3741	0.853229	0.0142987
	Acinetobacter haemolyticus		6	1961	99946	0.972718	0.0238463
	Acinetobacter haemolyticus		7	7988	1945317	0.975217	0.028991
	Acinetobacter haemolyticus		8	30927	6180829	0.947518	0.00575661
	Acinetobacter haemolyticus		9	112568	7422033	0.858832	0.000432022
	Acinetobacter haemolyticus		10	322703	5602326	0.616109	2.03812e-05
	Acinetobacter haemolyticus	Random sequence	1	0	0	0	0
	Acinetobacter haemolyticus		2	5	13	0.833333	0.240741
	Acinetobacter haemolyticus		3	28	184	0.903226	0.185484
	Acinetobacter haemolyticus		4	115	2490	0.958333	0.153704
	Acinetobacter haemolyticus		5	489	31252	0.956947	0.11945
	Acinetobacter haemolyticus		6	1983	428652	0.983631	0.102273
	Acinetobacter haemolyticus		7	7996	3038806	0.976193	0.0452873
	Acinetobacter haemolyticus		8	31186	6776473	0.955453	0.00631137
	Acinetobacter haemolyticus		9	119050	7726789	0.908286	0.000449762
	Acinetobacter haemolyticus		10	384001	4981664	0.73314	1.81232e-05
58	Acinetobacter johnsonii XBB1	Genomic sequence	1	0	0	0	0
	Acinetobacter johnsonii XBB1		2	0	0	0	0
	Acinetobacter johnsonii XBB1		3	3	5	0.0967742	0.00504032
	Acinetobacter johnsonii XBB1		4	60	178	0.5	0.0109877
	Acinetobacter johnsonii XBB1		5	426	4190	0.833659	0.0160149
	Acinetobacter johnsonii XBB1		6	1948	108205	0.96627	0.0258168
	Acinetobacter johnsonii XBB1		7	7999	2062362	0.97656	0.0307353
	Acinetobacter johnsonii XBB1		8	31012	6597525	0.950123	0.0061447
	Acinetobacter johnsonii XBB1		9	115067	7778568	0.877898	0.000452776
	Acinetobacter johnsonii XBB1		10	339979	5664098	0.649092	2.06059e-05
	Acinetobacter johnsonii XBB1	Random sequence	1	0	0	0	0
	Acinetobacter johnsonii XBB1		2	3	8	0.5	0.148148
	Acinetobacter johnsonii XBB1		3	26	142	0.83871	0.143145
	Acinetobacter johnsonii XBB1		4	113	2054	0.941667	0.12679
	Acinetobacter johnsonii XBB1		5	501	30816	0.980431	0.117784
	Acinetobacter johnsonii XBB1		6	1985	425452	0.984623	0.101509
	Acinetobacter johnsonii XBB1		7	8012	3208748	0.978147	0.0478199
	Acinetobacter johnsonii XBB1		8	31214	7373488	0.956311	0.00686741
	Acinetobacter johnsonii XBB1		9	119861	7976718	0.914474	0.00046431
	Acinetobacter johnsonii XBB1		10	402494	4955240	0.768447	1.80271e-05
59	Acinetobacter junii	Genomic sequence	1	0	0	0	0
	Acinetobacter junii		2	1	2	0.166667	0.037037
	Acinetobacter junii		3	6	7	0.193548	0.00705645
	Acinetobacter junii		4	60	197	0.5	0.0121605
	Acinetobacter junii		5	433	4387	0.847358	0.0167678
	Acinetobacter junii		6	1940	106219	0.962302	0.025343
	Acinetobacter junii		7	7962	1926682	0.972042	0.0287133
	Acinetobacter junii		8	30610	6182982	0.937806	0.00575861
	Acinetobacter junii		9	110615	7423258	0.843932	0.000432094
	Acinetobacter junii		10	312972	5514937	0.59753	2.00633e-05
	Acinetobacter junii	Random sequence	1	0	0	0	0
	Acinetobacter junii		2	5	16	0.833333	0.296296
	Acinetobacter junii		3	26	213	0.83871	0.214718
	Acinetobacter junii		4	112	2606	0.933333	0.160864
	Acinetobacter junii		5	493	33734	0.964775	0.128937
	Acinetobacter junii		6	1982	422968	0.983135	0.100917
	Acinetobacter junii		7	7985	2997883	0.97485	0.0446774
	Acinetobacter junii		8	31103	6509431	0.952911	0.00606266
	Acinetobacter junii		9	118343	7474057	0.902892	0.000435051
	Acinetobacter junii		10	370538	4959837	0.707436	1.80438e-05
60	Acinetobacter lactucae	Genomic sequence	1	0	0	0	0
	Acinetobacter lactucae		2	0	0	0	0
	Acinetobacter lactucae		3	1	2	0.0322581	0.00201613
	Acinetobacter lactucae		4	55	135	0.458333	0.00833333
	Acinetobacter lactucae		5	423	3970	0.827789	0.015174
	Acinetobacter lactucae		6	1946	109695	0.965278	0.0261723
	Acinetobacter lactucae		7	7996	2205052	0.976193	0.0328618
	Acinetobacter lactucae		8	31068	7736117	0.951838	0.00720515
	Acinetobacter lactucae		9	115357	10026501	0.880111	0.000583624
	Acinetobacter lactucae		10	343413	7473801	0.655649	2.71896e-05
	Acinetobacter lactucae	Random sequence	1	0	0	0	0
	Acinetobacter lactucae		2	3	5	0.5	0.0925926
	Acinetobacter lactucae		3	23	153	0.741935	0.154234
	Acinetobacter lactucae		4	112	2272	0.933333	0.140247
	Acinetobacter lactucae		5	494	33684	0.966732	0.128746
	Acinetobacter lactucae		6	1987	436677	0.985615	0.104187
	Acinetobacter lactucae		7	7990	3274539	0.975461	0.0488004
	Acinetobacter lactucae		8	31310	7493442	0.959252	0.00697913
	Acinetobacter lactucae		9	119577	9032693	0.912307	0.000525776
	Acinetobacter lactucae		10	392405	6242718	0.749185	2.27109e-05
61	Acinetobacter larvae	Genomic sequence	1	0	0	0	0
	Acinetobacter larvae		2	1	1	0.166667	0.0185185
	Acinetobacter larvae		3	6	8	0.193548	0.00806452
	Acinetobacter larvae		4	64	198	0.533333	0.0122222
	Acinetobacter larvae		5	435	4493	0.851272	0.017173
	Acinetobacter larvae		6	1960	108950	0.972222	0.0259945
	Acinetobacter larvae		7	7981	2091864	0.974362	0.031175
	Acinetobacter larvae		8	31071	7119801	0.95193	0.00663113
	Acinetobacter larvae		9	115521	8908336	0.881362	0.000518537
	Acinetobacter larvae		10	341881	6624836	0.652724	2.41011e-05
	Acinetobacter larvae	Random sequence	1	0	0	0	0
	Acinetobacter larvae		2	5	11	0.833333	0.203704
	Acinetobacter larvae		3	25	181	0.806452	0.18246
	Acinetobacter larvae		4	112	2054	0.933333	0.12679
	Acinetobacter larvae		5	491	31875	0.960861	0.121831
	Acinetobacter larvae		6	1982	436979	0.983135	0.104259
	Acinetobacter larvae		7	8002	3385121	0.976926	0.0504484
	Acinetobacter larvae		8	31341	7957313	0.960202	0.00741116
	Acinetobacter larvae		9	120226	8680679	0.917259	0.000505286
	Acinetobacter larvae		10	410648	5412576	0.784015	1.96909e-05
62	Acinetobacter nosocomialis	Genomic sequence	1	0	0	0	0
	Acinetobacter nosocomialis		2	3	3	0.5	0.0555556
	Acinetobacter nosocomialis		3	16	29	0.516129	0.0292339
	Acinetobacter nosocomialis		4	97	546	0.808333	0.0337037
	Acinetobacter nosocomialis		5	470	9098	0.919765	0.034774
	Acinetobacter nosocomialis		6	1974	167902	0.979167	0.04006
	Acinetobacter nosocomialis		7	8038	2691117	0.981321	0.0401057
	Acinetobacter nosocomialis		8	31246	8550788	0.957292	0.00796391
	Acinetobacter nosocomialis		9	116066	9861022	0.88552	0.000573991
	Acinetobacter nosocomialis		10	346770	7423555	0.662058	2.70068e-05
	Acinetobacter nosocomialis	Random sequence	1	0	0	0	0
	Acinetobacter nosocomialis		2	5	16	0.833333	0.296296
	Acinetobacter nosocomialis		3	27	244	0.870968	0.245968
	Acinetobacter nosocomialis		4	114	3545	0.95	0.218827
	Acinetobacter nosocomialis		5	504	49372	0.986301	0.188708
	Acinetobacter nosocomialis		6	2001	594527	0.99256	0.141849
	Acinetobacter nosocomialis		7	8044	4210839	0.982053	0.0627541
	Acinetobacter nosocomialis		8	31370	8489235	0.961091	0.00790658
	Acinetobacter nosocomialis		9	119840	9734326	0.914314	0.000566617
	Acinetobacter nosocomialis		10	395787	6676794	0.755642	2.42901e-05
63	Acinetobacter oleivorans DR1	Genomic sequence	1	0	0	0	0
	Acinetobacter oleivorans DR1		2	0	0	0	0
	Acinetobacter oleivorans DR1		3	1	2	0.0322581	0.00201613
	Acinetobacter oleivorans DR1		4	60	146	0.5	0.00901235
	Acinetobacter oleivorans DR1		5	428	3314	0.837573	0.0126666
	Acinetobacter oleivorans DR1		6	1949	92806	0.966766	0.0221427
	Acinetobacter oleivorans DR1		7	7980	1919262	0.97424	0.0286027
	Acinetobacter oleivorans DR1		8	31080	6922105	0.952206	0.00644701
	Acinetobacter oleivorans DR1		9	115447	9059276	0.880797	0.000527323
	Acinetobacter oleivorans DR1		10	346720	7174093	0.661962	2.60993e-05
	Acinetobacter oleivorans DR1	Random sequence	1	0	0	0	0
	Acinetobacter oleivorans DR1		2	4	7	0.666667	0.12963
	Acinetobacter oleivorans DR1		3	23	137	0.741935	0.138105
	Acinetobacter oleivorans DR1		4	111	2008	0.925	0.123951
	Acinetobacter oleivorans DR1		5	495	30029	0.968689	0.114776
	Acinetobacter oleivorans DR1		6	1975	416469	0.979663	0.099366
	Acinetobacter oleivorans DR1		7	7992	3307625	0.975705	0.0492935
	Acinetobacter oleivorans DR1		8	31283	7557434	0.958425	0.00703873
	Acinetobacter oleivorans DR1		9	119831	9389923	0.914245	0.00054657
	Acinetobacter oleivorans DR1		10	396677	6663997	0.757341	2.42435e-05
64	Acinetobacter pittii	Genomic sequence	1	0	0	0	0
	Acinetobacter pittii		2	0	0	0	0
	Acinetobacter pittii		3	1	1	0.0322581	0.00100806
	Acinetobacter pittii		4	59	159	0.491667	0.00981481
	Acinetobacter pittii		5	426	3689	0.833659	0.0141
	Acinetobacter pittii		6	1956	104789	0.970238	0.0250018
	Acinetobacter pittii		7	7988	2140224	0.975217	0.0318957
	Acinetobacter pittii		8	31082	7741999	0.952267	0.00721063
	Acinetobacter pittii		9	115159	10076910	0.8786	0.000586558
	Acinetobacter pittii		10	342803	7587953	0.654484	2.76049e-05
	Acinetobacter pittii	Random sequence	1	0	0	0	0
	Acinetobacter pittii		2	5	11	0.833333	0.203704
	Acinetobacter pittii		3	27	182	0.870968	0.183468
	Acinetobacter pittii		4	112	2122	0.933333	0.130988
	Acinetobacter pittii		5	495	29284	0.968689	0.111928
	Acinetobacter pittii		6	1983	409008	0.983631	0.0975858
	Acinetobacter pittii		7	8007	3251736	0.977536	0.0484606
	Acinetobacter pittii		8	31240	7375883	0.957108	0.00686964
	Acinetobacter pittii		9	119541	9049348	0.912032	0.000526745
	Acinetobacter pittii		10	393866	6370667	0.751974	2.31764e-05
65	Acinetobacter schindleri	Genomic sequence	1	0	0	0	0
	Acinetobacter schindleri		2	0	0	0	0
	Acinetobacter schindleri		3	3	5	0.0967742	0.00504032
	Acinetobacter schindleri		4	62	160	0.516667	0.00987654
	Acinetobacter schindleri		5	440	4197	0.861057	0.0160416
	Acinetobacter schindleri		6	1950	115519	0.967262	0.0275619
	Acinetobacter schindleri		7	7987	2092253	0.975095	0.0311808
	Acinetobacter schindleri		8	30942	5932439	0.947978	0.00552527
	Acinetobacter schindleri		9	114456	6535789	0.873237	0.000380436
	Acinetobacter schindleri		10	323895	4483116	0.618385	1.63095e-05
	Acinetobacter schindleri	Random sequence	1	0	0	0	0
	Acinetobacter schindleri		2	4	13	0.666667	0.240741
	Acinetobacter schindleri		3	25	207	0.806452	0.208669
	Acinetobacter schindleri		4	114	2350	0.95	0.145062
	Acinetobacter schindleri		5	488	32948	0.95499	0.125933
	Acinetobacter schindleri		6	1983	432368	0.983631	0.103159
	Acinetobacter schindleri		7	8004	3186093	0.97717	0.0474823
	Acinetobacter schindleri		8	31212	6797518	0.95625	0.00633097
	Acinetobacter schindleri		9	119325	6688200	0.910384	0.000389307
	Acinetobacter schindleri		10	394787	3811173	0.753733	1.3865e-05
66	Acinetobacter soli	Genomic sequence	1	0	0	0	0
	Acinetobacter soli		2	0	0	0	0
	Acinetobacter soli		3	3	4	0.0967742	0.00403226
	Acinetobacter soli		4	65	174	0.541667	0.0107407
	Acinetobacter soli		5	433	4431	0.847358	0.016936
	Acinetobacter soli		6	1941	113430	0.962798	0.0270634
	Acinetobacter soli		7	7986	2156782	0.974973	0.0321425
	Acinetobacter soli		8	30977	6698435	0.94905	0.00623869
	Acinetobacter soli		9	115251	7670708	0.879302	0.000446497
	Acinetobacter soli		10	340590	5429931	0.650259	1.9754e-05
	Acinetobacter soli	Random sequence	1	0	0	0	0
	Acinetobacter soli		2	4	14	0.666667	0.259259
	Acinetobacter soli		3	24	173	0.774194	0.174395
	Acinetobacter soli		4	111	2177	0.925	0.134383
	Acinetobacter soli		5	491	30096	0.960861	0.115032
	Acinetobacter soli		6	1982	417902	0.983135	0.0997079
	Acinetobacter soli		7	8022	3295681	0.979368	0.0491155
	Acinetobacter soli		8	31318	7650058	0.959498	0.007125
	Acinetobacter soli		9	120050	7794428	0.915916	0.000453699
	Acinetobacter soli		10	412757	4642545	0.788041	1.68895e-05
67	Acinetobacter sp. ADP1	Genomic sequence	1	0	0	0	0
	Acinetobacter sp. ADP1		2	0	0	0	0
	Acinetobacter sp. ADP1		3	10	12	0.322581	0.0120968
	Acinetobacter sp. ADP1		4	74	195	0.616667	0.012037
	Acinetobacter sp. ADP1		5	443	4573	0.866928	0.0174787
	Acinetobacter sp. ADP1		6	1952	107791	0.968254	0.025718
	Acinetobacter sp. ADP1		7	7971	2046243	0.973141	0.0304951
	Acinetobacter sp. ADP1		8	30861	6642392	0.945496	0.00618649
	Acinetobacter sp. ADP1		9	113893	7999562	0.868941	0.000465639
	Acinetobacter sp. ADP1		10	334917	5901926	0.639428	2.14711e-05
	Acinetobacter sp. ADP1	Random sequence	1	0	0	0	0
	Acinetobacter sp. ADP1		2	5	12	0.833333	0.222222
	Acinetobacter sp. ADP1		3	27	205	0.870968	0.206653
	Acinetobacter sp. ADP1		4	113	2624	0.941667	0.161975
	Acinetobacter sp. ADP1		5	498	34009	0.97456	0.129988
	Acinetobacter sp. ADP1		6	1975	441975	0.979663	0.105451
	Acinetobacter sp. ADP1		7	8013	3169613	0.978269	0.0472367
	Acinetobacter sp. ADP1		8	31246	7357069	0.957292	0.00685212
	Acinetobacter sp. ADP1		9	119597	8350878	0.91246	0.000486089
	Acinetobacter sp. ADP1		10	396160	5264920	0.756354	1.91537e-05
68	Acinetobacter sp. DUT-2	Genomic sequence	1	0	0	0	0
	Acinetobacter sp. DUT-2		2	0	0	0	0
	Acinetobacter sp. DUT-2		3	1	1	0.0322581	0.00100806
	Acinetobacter sp. DUT-2		4	49	108	0.408333	0.00666667
	Acinetobacter sp. DUT-2		5	409	3198	0.800391	0.0122233
	Acinetobacter sp. DUT-2		6	1948	93744	0.96627	0.0223665
	Acinetobacter sp. DUT-2		7	8006	1944703	0.977414	0.0289819
	Acinetobacter sp. DUT-2		8	31003	6619399	0.949847	0.00616508
	Acinetobacter sp. DUT-2		9	114929	8326554	0.876845	0.000484673
	Acinetobacter sp. DUT-2		10	338524	6476254	0.646314	2.35605e-05
	Acinetobacter sp. DUT-2	Random sequence	1	0	0	0	0
	Acinetobacter sp. DUT-2		2	5	9	0.833333	0.166667
	Acinetobacter sp. DUT-2		3	23	139	0.741935	0.140121
	Acinetobacter sp. DUT-2		4	112	2187	0.933333	0.135
	Acinetobacter sp. DUT-2		5	498	32038	0.97456	0.122454
	Acinetobacter sp. DUT-2		6	1972	422916	0.978175	0.100904
	Acinetobacter sp. DUT-2		7	8016	3126185	0.978635	0.0465895
	Acinetobacter sp. DUT-2		8	31252	7121954	0.957475	0.00663314
	Acinetobacter sp. DUT-2		9	119411	8707333	0.911041	0.000506837
	Acinetobacter sp. DUT-2		10	388419	5945477	0.741575	2.16296e-05
69	Acinetobacter sp. NCu2D-2	Genomic sequence	1	0	0	0	0
	Acinetobacter sp. NCu2D-2		2	0	0	0	0
	Acinetobacter sp. NCu2D-2		3	10	15	0.322581	0.015121
	Acinetobacter sp. NCu2D-2		4	67	185	0.558333	0.0114198
	Acinetobacter sp. NCu2D-2		5	438	4343	0.857143	0.0165997
	Acinetobacter sp. NCu2D-2		6	1950	111616	0.967262	0.0266306
	Acinetobacter sp. NCu2D-2		7	7954	1888817	0.971066	0.028149
	Acinetobacter sp. NCu2D-2		8	30536	5170125	0.935539	0.00481527
	Acinetobacter sp. NCu2D-2		9	109381	5718040	0.834517	0.000332836
	Acinetobacter sp. NCu2D-2		10	290202	4024135	0.554057	1.46398e-05
	Acinetobacter sp. NCu2D-2	Random sequence	1	0	0	0	0
	Acinetobacter sp. NCu2D-2		2	5	15	0.833333	0.277778
	Acinetobacter sp. NCu2D-2		3	26	174	0.83871	0.175403
	Acinetobacter sp. NCu2D-2		4	109	2228	0.908333	0.137531
	Acinetobacter sp. NCu2D-2		5	497	32668	0.972603	0.124862
	Acinetobacter sp. NCu2D-2		6	1984	419093	0.984127	0.099992
	Acinetobacter sp. NCu2D-2		7	7966	2750375	0.972531	0.0409888
	Acinetobacter sp. NCu2D-2		8	31034	5699182	0.950797	0.00530802
	Acinetobacter sp. NCu2D-2		9	117531	5831527	0.896697	0.000339442
	Acinetobacter sp. NCu2D-2		10	357829	3515009	0.683172	1.27876e-05
70	Acinetobacter sp. TGL-Y2	Genomic sequence	1	0	0	0	0
	Acinetobacter sp. TGL-Y2		2	0	0	0	0
	Acinetobacter sp. TGL-Y2		3	9	18	0.290323	0.0181452
	Acinetobacter sp. TGL-Y2		4	62	172	0.516667	0.0106173
	Acinetobacter sp. TGL-Y2		5	438	4858	0.857143	0.0185681
	Acinetobacter sp. TGL-Y2		6	1956	119541	0.970238	0.0285215
	Acinetobacter sp. TGL-Y2		7	7986	2213752	0.974973	0.0329915
	Acinetobacter sp. TGL-Y2		8	30902	7308192	0.946752	0.00680659
	Acinetobacter sp. TGL-Y2		9	113685	9041452	0.867354	0.000526286
	Acinetobacter sp. TGL-Y2		10	323514	6336534	0.617657	2.30522e-05
	Acinetobacter sp. TGL-Y2	Random sequence	1	0	0	0	0
	Acinetobacter sp. TGL-Y2		2	5	13	0.833333	0.240741
	Acinetobacter sp. TGL-Y2		3	27	183	0.870968	0.184476
	Acinetobacter sp. TGL-Y2		4	106	2429	0.883333	0.149938
	Acinetobacter sp. TGL-Y2		5	493	32727	0.964775	0.125088
	Acinetobacter sp. TGL-Y2		6	1978	428544	0.981151	0.102247
	Acinetobacter sp. TGL-Y2		7	7999	3104638	0.97656	0.0462684
	Acinetobacter sp. TGL-Y2		8	31138	6907089	0.953983	0.00643302
	Acinetobacter sp. TGL-Y2		9	119220	7538258	0.909583	0.000438788
	Acinetobacter sp. TGL-Y2		10	388515	4779358	0.741758	1.73873e-05
71	Acinetobacter sp. TTH0-4	Genomic sequence	1	0	0	0	0
	Acinetobacter sp. TTH0-4		2	0	0	0	0
	Acinetobacter sp. TTH0-4		3	4	5	0.129032	0.00504032
	Acinetobacter sp. TTH0-4		4	57	126	0.475	0.00777778
	Acinetobacter sp. TTH0-4		5	438	4011	0.857143	0.0153307
	Acinetobacter sp. TTH0-4		6	1940	106570	0.962302	0.0254267
	Acinetobacter sp. TTH0-4		7	7937	1825845	0.96899	0.0272105
	Acinetobacter sp. TTH0-4		8	30639	5126831	0.938695	0.00477495
	Acinetobacter sp. TTH0-4		9	110577	6094011	0.843642	0.000354721
	Acinetobacter sp. TTH0-4		10	296466	4518053	0.566017	1.64366e-05
	Acinetobacter sp. TTH0-4	Random sequence	1	0	0	0	0
	Acinetobacter sp. TTH0-4		2	5	16	0.833333	0.296296
	Acinetobacter sp. TTH0-4		3	26	173	0.83871	0.174395
	Acinetobacter sp. TTH0-4		4	110	2284	0.916667	0.140988
	Acinetobacter sp. TTH0-4		5	487	31504	0.953033	0.120413
	Acinetobacter sp. TTH0-4		6	1976	407520	0.980159	0.0972308
	Acinetobacter sp. TTH0-4		7	7947	2727838	0.970211	0.0406529
	Acinetobacter sp. TTH0-4		8	30937	5738186	0.947825	0.00534435
	Acinetobacter sp. TTH0-4		9	117193	6363019	0.894118	0.000370379
	Acinetobacter sp. TTH0-4		10	353713	4074746	0.675313	1.48239e-05
72	Actinoalloteichus hymeniacidonis	Genomic sequence	1	0	0	0	0
	Actinoalloteichus hymeniacidonis		2	0	0	0	0
	Actinoalloteichus hymeniacidonis		3	3	4	0.0967742	0.00403226
	Actinoalloteichus hymeniacidonis		4	37	87	0.308333	0.00537037
	Actinoalloteichus hymeniacidonis		5	396	2229	0.774951	0.0085196
	Actinoalloteichus hymeniacidonis		6	1909	56296	0.946925	0.0134317
	Actinoalloteichus hymeniacidonis		7	7927	1049201	0.96777	0.0156362
	Actinoalloteichus hymeniacidonis		8	29690	6175887	0.90962	0.00575201
	Actinoalloteichus hymeniacidonis		9	98404	11934644	0.750769	0.000694693
	Actinoalloteichus hymeniacidonis		10	265927	13347863	0.507711	4.85594e-05
	Actinoalloteichus hymeniacidonis	Random sequence	1	0	0	0	0
	Actinoalloteichus hymeniacidonis		2	3	7	0.5	0.12963
	Actinoalloteichus hymeniacidonis		3	24	149	0.774194	0.150202
	Actinoalloteichus hymeniacidonis		4	108	2304	0.9	0.142222
	Actinoalloteichus hymeniacidonis		5	492	33108	0.962818	0.126544
	Actinoalloteichus hymeniacidonis		6	1983	442377	0.983631	0.105547
	Actinoalloteichus hymeniacidonis		7	8017	3555260	0.978757	0.052984
	Actinoalloteichus hymeniacidonis		8	31205	8494705	0.956036	0.00791167
	Actinoalloteichus hymeniacidonis		9	117006	12049449	0.892692	0.000701376
	Actinoalloteichus hymeniacidonis		10	363389	11960609	0.693787	4.35126e-05
73	Actinoalloteichus sp. ADI127-7	Genomic sequence	1	0	0	0	0
	Actinoalloteichus sp. ADI127-7		2	0	0	0	0
	Actinoalloteichus sp. ADI127-7		3	3	4	0.0967742	0.00403226
	Actinoalloteichus sp. ADI127-7		4	40	85	0.333333	0.00524691
	Actinoalloteichus sp. ADI127-7		5	387	2176	0.757339	0.00831703
	Actinoalloteichus sp. ADI127-7		6	1890	56734	0.9375	0.0135363
	Actinoalloteichus sp. ADI127-7		7	7839	945356	0.957026	0.0140886
	Actinoalloteichus sp. ADI127-7		8	29325	5726986	0.898438	0.00533391
	Actinoalloteichus sp. ADI127-7		9	94121	12226881	0.718092	0.000711704
	Actinoalloteichus sp. ADI127-7		10	250643	14717117	0.478531	5.35407e-05
	Actinoalloteichus sp. ADI127-7	Random sequence	1	0	0	0	0
	Actinoalloteichus sp. ADI127-7		2	5	10	0.833333	0.185185
	Actinoalloteichus sp. ADI127-7		3	25	213	0.806452	0.214718
	Actinoalloteichus sp. ADI127-7		4	111	2443	0.925	0.150802
	Actinoalloteichus sp. ADI127-7		5	493	33481	0.964775	0.12797
	Actinoalloteichus sp. ADI127-7		6	1969	432246	0.976687	0.10313
	Actinoalloteichus sp. ADI127-7		7	7994	3481827	0.975949	0.0518896
	Actinoalloteichus sp. ADI127-7		8	31152	8876304	0.954412	0.00826708
	Actinoalloteichus sp. ADI127-7		9	115308	13033149	0.879737	0.000758635
	Actinoalloteichus sp. ADI127-7		10	350228	13606886	0.66866	4.95017e-05
74	Actinoalloteichus sp. GBA129-24	Genomic sequence	1	0	0	0	0
	Actinoalloteichus sp. GBA129-24		2	0	0	0	0
	Actinoalloteichus sp. GBA129-24		3	1	2	0.0322581	0.00201613
	Actinoalloteichus sp. GBA129-24		4	38	87	0.316667	0.00537037
	Actinoalloteichus sp. GBA129-24		5	395	2253	0.772994	0.00861133
	Actinoalloteichus sp. GBA129-24		6	1895	56486	0.93998	0.0134771
	Actinoalloteichus sp. GBA129-24		7	7853	934813	0.958735	0.0139315
	Actinoalloteichus sp. GBA129-24		8	29301	5713269	0.897702	0.00532114
	Actinoalloteichus sp. GBA129-24		9	94308	12305310	0.719518	0.000716269
	Actinoalloteichus sp. GBA129-24		10	250803	14857410	0.478836	5.40511e-05
	Actinoalloteichus sp. GBA129-24	Random sequence	1	0	0	0	0
	Actinoalloteichus sp. GBA129-24		2	5	16	0.833333	0.296296
	Actinoalloteichus sp. GBA129-24		3	24	220	0.774194	0.221774
	Actinoalloteichus sp. GBA129-24		4	115	2641	0.958333	0.163025
	Actinoalloteichus sp. GBA129-24		5	493	34254	0.964775	0.130924
	Actinoalloteichus sp. GBA129-24		6	1974	445426	0.979167	0.106275
	Actinoalloteichus sp. GBA129-24		7	8009	3552986	0.97778	0.0529501
	Actinoalloteichus sp. GBA129-24		8	31106	8895769	0.953002	0.00828521
	Actinoalloteichus sp. GBA129-24		9	115264	13102498	0.879401	0.000762672
	Actinoalloteichus sp. GBA129-24		10	350728	13774116	0.669614	5.01101e-05
75	Actinobacillus equuli subsp. equuli	Genomic sequence	1	0	0	0	0
	Actinobacillus equuli subsp. equuli		2	1	1	0.166667	0.0185185
	Actinobacillus equuli subsp. equuli		3	10	12	0.322581	0.0120968
	Actinobacillus equuli subsp. equuli		4	66	200	0.55	0.0123457
	Actinobacillus equuli subsp. equuli		5	428	4871	0.837573	0.0186178
	Actinobacillus equuli subsp. equuli		6	1950	117715	0.967262	0.0280858
	Actinobacillus equuli subsp. equuli		7	7957	1849210	0.971432	0.0275587
	Actinobacillus equuli subsp. equuli		8	30399	4902956	0.931342	0.00456644
	Actinobacillus equuli subsp. equuli		9	105891	5424740	0.80789	0.000315764
	Actinobacillus equuli subsp. equuli		10	266638	3730556	0.509069	1.35717e-05
	Actinobacillus equuli subsp. equuli	Random sequence	1	0	0	0	0
	Actinobacillus equuli subsp. equuli		2	5	12	0.833333	0.222222
	Actinobacillus equuli subsp. equuli		3	27	192	0.870968	0.193548
	Actinobacillus equuli subsp. equuli		4	112	2266	0.933333	0.139877
	Actinobacillus equuli subsp. equuli		5	495	29245	0.968689	0.111779
	Actinobacillus equuli subsp. equuli		6	1977	400477	0.980655	0.0955504
	Actinobacillus equuli subsp. equuli		7	7954	2525264	0.971066	0.037634
	Actinobacillus equuli subsp. equuli		8	30895	5150363	0.946538	0.00479687
	Actinobacillus equuli subsp. equuli		9	116685	5026628	0.890243	0.00029259
	Actinobacillus equuli subsp. equuli		10	341269	2937381	0.651555	1.06862e-05
76	Actinobacillus pleuropneumoniae serovar 5b str. L20	Genomic sequence	1	0	0	0	0
	Actinobacillus pleuropneumoniae serovar 5b str. L20		2	0	0	0	0
	Actinobacillus pleuropneumoniae serovar 5b str. L20		3	5	7	0.16129	0.00705645
	Actinobacillus pleuropneumoniae serovar 5b str. L20		4	69	189	0.575	0.0116667
	Actinobacillus pleuropneumoniae serovar 5b str. L20		5	433	4459	0.847358	0.017043
	Actinobacillus pleuropneumoniae serovar 5b str. L20		6	1954	113193	0.969246	0.0270069
	Actinobacillus pleuropneumoniae serovar 5b str. L20		7	7906	1631848	0.965206	0.0243194
	Actinobacillus pleuropneumoniae serovar 5b str. L20		8	30034	4222846	0.920159	0.00393301
	Actinobacillus pleuropneumoniae serovar 5b str. L20		9	102591	4685606	0.782713	0.00027274
	Actinobacillus pleuropneumoniae serovar 5b str. L20		10	249760	3249415	0.476845	1.18213e-05
	Actinobacillus pleuropneumoniae serovar 5b str. L20	Random sequence	1	0	0	0	0
	Actinobacillus pleuropneumoniae serovar 5b str. L20		2	5	15	0.833333	0.277778
	Actinobacillus pleuropneumoniae serovar 5b str. L20		3	26	160	0.83871	0.16129
	Actinobacillus pleuropneumoniae serovar 5b str. L20		4	112	2235	0.933333	0.137963
	Actinobacillus pleuropneumoniae serovar 5b str. L20		5	493	32081	0.964775	0.122619
	Actinobacillus pleuropneumoniae serovar 5b str. L20		6	1976	415290	0.980159	0.0990847
	Actinobacillus pleuropneumoniae serovar 5b str. L20		7	7980	2595388	0.97424	0.038679
	Actinobacillus pleuropneumoniae serovar 5b str. L20		8	30966	5117957	0.948713	0.00476669
	Actinobacillus pleuropneumoniae serovar 5b str. L20		9	116626	4655324	0.889793	0.000270978
	Actinobacillus pleuropneumoniae serovar 5b str. L20		10	340244	2595980	0.649598	9.44415e-06
77	Actinobacillus succinogenes 130Z	Genomic sequence	1	0	0	0	0
	Actinobacillus succinogenes 130Z		2	0	0	0	0
	Actinobacillus succinogenes 130Z		3	4	6	0.129032	0.00604839
	Actinobacillus succinogenes 130Z		4	68	177	0.566667	0.0109259
	Actinobacillus succinogenes 130Z		5	448	4793	0.876712	0.0183196
	Actinobacillus succinogenes 130Z		6	1952	121289	0.968254	0.0289385
	Actinobacillus succinogenes 130Z		7	7910	1823392	0.965694	0.027174
	Actinobacillus succinogenes 130Z		8	30440	4399877	0.932598	0.00409789
	Actinobacillus succinogenes 130Z		9	107019	4709546	0.816496	0.000274134
	Actinobacillus succinogenes 130Z		10	265303	3268714	0.50652	1.18915e-05
	Actinobacillus succinogenes 130Z	Random sequence	1	0	0	0	0
	Actinobacillus succinogenes 130Z		2	4	13	0.666667	0.240741
	Actinobacillus succinogenes 130Z		3	26	176	0.83871	0.177419
	Actinobacillus succinogenes 130Z		4	112	2310	0.933333	0.142593
	Actinobacillus succinogenes 130Z		5	494	31536	0.966732	0.120536
	Actinobacillus succinogenes 130Z		6	1991	415901	0.987599	0.0992304
	Actinobacillus succinogenes 130Z		7	7972	3448449	0.973263	0.0513922
	Actinobacillus succinogenes 130Z		8	31034	5466638	0.950797	0.00509144
	Actinobacillus succinogenes 130Z		9	118002	4787320	0.900291	0.000278661
	Actinobacillus succinogenes 130Z		10	375231	2521331	0.716396	9.17257e-06
78	Actinobacillus suis ATCC 33415	Genomic sequence	1	0	0	0	0
	Actinobacillus suis ATCC 33415		2	1	1	0.166667	0.0185185
	Actinobacillus suis ATCC 33415		3	8	10	0.258065	0.0100806
	Actinobacillus suis ATCC 33415		4	69	190	0.575	0.0117284
	Actinobacillus suis ATCC 33415		5	442	4859	0.864971	0.0185719
	Actinobacillus suis ATCC 33415		6	1956	116743	0.970238	0.0278539
	Actinobacillus suis ATCC 33415		7	7920	1830229	0.966915	0.0272759
	Actinobacillus suis ATCC 33415		8	30446	4810914	0.932782	0.00448072
	Actinobacillus suis ATCC 33415		9	106120	5253054	0.809638	0.00030577
	Actinobacillus suis ATCC 33415		10	269305	3681775	0.514161	1.33943e-05
	Actinobacillus suis ATCC 33415	Random sequence	1	0	0	0	0
	Actinobacillus suis ATCC 33415		2	1	2	0.166667	0.037037
	Actinobacillus suis ATCC 33415		3	25	124	0.806452	0.125
	Actinobacillus suis ATCC 33415		4	111	1936	0.925	0.119506
	Actinobacillus suis ATCC 33415		5	492	30015	0.962818	0.114722
	Actinobacillus suis ATCC 33415		6	1982	413871	0.983135	0.0987461
	Actinobacillus suis ATCC 33415		7	7973	2584534	0.973385	0.0385173
	Actinobacillus suis ATCC 33415		8	31004	5291830	0.949877	0.00492863
	Actinobacillus suis ATCC 33415		9	116743	5255352	0.890685	0.000305904
	Actinobacillus suis ATCC 33415		10	344644	3068867	0.657999	1.11645e-05
79	Actinobacteria bacterium IMCC26256	Genomic sequence	1	0	0	0	0
	Actinobacteria bacterium IMCC26256		2	0	0	0	0
	Actinobacteria bacterium IMCC26256		3	11	18	0.354839	0.0181452
	Actinobacteria bacterium IMCC26256		4	93	338	0.775	0.0208642
	Actinobacteria bacterium IMCC26256		5	457	6475	0.894325	0.0247485
	Actinobacteria bacterium IMCC26256		6	1972	152117	0.978175	0.0362938
	Actinobacteria bacterium IMCC26256		7	7950	2372934	0.970577	0.0353638
	Actinobacteria bacterium IMCC26256		8	30493	5435908	0.934222	0.00506281
	Actinobacteria bacterium IMCC26256		9	111356	5356196	0.849585	0.000311774
	Actinobacteria bacterium IMCC26256		10	317738	3253974	0.60663	1.18379e-05
	Actinobacteria bacterium IMCC26256	Random sequence	1	0	0	0	0
	Actinobacteria bacterium IMCC26256		2	5	11	0.833333	0.203704
	Actinobacteria bacterium IMCC26256		3	27	182	0.870968	0.183468
	Actinobacteria bacterium IMCC26256		4	111	2301	0.925	0.142037
	Actinobacteria bacterium IMCC26256		5	491	31984	0.960861	0.122248
	Actinobacteria bacterium IMCC26256		6	1980	419831	0.982143	0.100168
	Actinobacteria bacterium IMCC26256		7	8007	3354653	0.977536	0.0499943
	Actinobacteria bacterium IMCC26256		8	31130	5884601	0.953738	0.00548071
	Actinobacteria bacterium IMCC26256		9	118582	5188201	0.904716	0.000301995
	Actinobacteria bacterium IMCC26256		10	381625	2768962	0.728603	1.00735e-05
80	Actinomyces meyeri	Genomic sequence	1	0	0	0	0
	Actinomyces meyeri		2	0	0	0	0
	Actinomyces meyeri		3	4	9	0.129032	0.00907258
	Actinomyces meyeri		4	71	178	0.591667	0.0109877
	Actinomyces meyeri		5	427	4225	0.835616	0.0161486
	Actinomyces meyeri		6	1939	102147	0.961806	0.0243714
	Actinomyces meyeri		7	7851	1376843	0.958491	0.0205191
	Actinomyces meyeri		8	29286	3583403	0.897243	0.00333746
	Actinomyces meyeri		9	92833	4164324	0.708265	0.000242397
	Actinomyces meyeri		10	210742	3100217	0.402351	1.12786e-05
	Actinomyces meyeri	Random sequence	1	0	0	0	0
	Actinomyces meyeri		2	4	10	0.666667	0.185185
	Actinomyces meyeri		3	20	152	0.645161	0.153226
	Actinomyces meyeri		4	109	2113	0.908333	0.130432
	Actinomyces meyeri		5	493	31546	0.964775	0.120574
	Actinomyces meyeri		6	1976	384604	0.980159	0.0917632
	Actinomyces meyeri		7	7918	1926106	0.966671	0.0287047
	Actinomyces meyeri		8	30376	3690842	0.930637	0.00343752
	Actinomyces meyeri		9	106246	3941196	0.810599	0.00022941
	Actinomyces meyeri		10	254424	2680515	0.48575	9.75168e-06
81	Actinomyces oris	Genomic sequence	1	0	0	0	0
	Actinomyces oris		2	0	0	0	0
	Actinomyces oris		3	1	2	0.0322581	0.00201613
	Actinomyces oris		4	47	105	0.391667	0.00648148
	Actinomyces oris		5	401	2396	0.784736	0.0091579
	Actinomyces oris		6	1914	69519	0.949405	0.0165866
	Actinomyces oris		7	7851	987091	0.958491	0.0147106
	Actinomyces oris		8	29112	3946823	0.891912	0.00367593
	Actinomyces oris		9	88560	6044995	0.675664	0.000351868
	Actinomyces oris		10	206631	5643181	0.394503	2.05298e-05
	Actinomyces oris	Random sequence	1	0	0	0	0
	Actinomyces oris		2	5	11	0.833333	0.203704
	Actinomyces oris		3	22	150	0.709677	0.15121
	Actinomyces oris		4	109	2017	0.908333	0.124506
	Actinomyces oris		5	498	29199	0.97456	0.111603
	Actinomyces oris		6	1966	390835	0.975198	0.0932499
	Actinomyces oris		7	7924	2305396	0.967403	0.0343573
	Actinomyces oris		8	30423	4696860	0.932077	0.00437449
	Actinomyces oris		9	106735	5910430	0.81433	0.000344035
	Actinomyces oris		10	273486	4914984	0.522143	1.78807e-05
82	Actinomyces radicidentis	Genomic sequence	1	0	0	0	0
	Actinomyces radicidentis		2	0	0	0	0
	Actinomyces radicidentis		3	3	10	0.0967742	0.0100806
	Actinomyces radicidentis		4	55	113	0.458333	0.00697531
	Actinomyces radicidentis		5	413	3036	0.808219	0.0116041
	Actinomyces radicidentis		6	1881	63431	0.933036	0.0151341
	Actinomyces radicidentis		7	7370	659466	0.899768	0.00982801
	Actinomyces radicidentis		8	23930	2766531	0.73315	0.00257665
	Actinomyces radicidentis		9	63748	4946537	0.486362	0.000287929
	Actinomyces radicidentis		10	146084	5436042	0.278905	1.97763e-05
	Actinomyces radicidentis	Random sequence	1	0	0	0	0
	Actinomyces radicidentis		2	5	11	0.833333	0.203704
	Actinomyces radicidentis		3	27	181	0.870968	0.18246
	Actinomyces radicidentis		4	111	2342	0.925	0.144568
	Actinomyces radicidentis		5	493	31846	0.964775	0.121721
	Actinomyces radicidentis		6	1969	374570	0.976687	0.0893692
	Actinomyces radicidentis		7	7872	1970334	0.961055	0.0293638
	Actinomyces radicidentis		8	29501	4022773	0.90383	0.00374667
	Actinomyces radicidentis		9	95134	5258556	0.72582	0.000306091
	Actinomyces radicidentis		10	226003	4931010	0.431488	1.7939e-05
83	Actinomyces sp. Marseille-P2985	Genomic sequence	1	0	0	0	0
	Actinomyces sp. Marseille-P2985		2	1	1	0.166667	0.0185185
	Actinomyces sp. Marseille-P2985		3	11	31	0.354839	0.03125
	Actinomyces sp. Marseille-P2985		4	87	479	0.725	0.0295679
	Actinomyces sp. Marseille-P2985		5	472	8248	0.923679	0.0315252
	Actinomyces sp. Marseille-P2985		6	1965	171566	0.974702	0.0409342
	Actinomyces sp. Marseille-P2985		7	7932	2265789	0.96838	0.033767
	Actinomyces sp. Marseille-P2985		8	30236	4317358	0.926348	0.00402104
	Actinomyces sp. Marseille-P2985		9	105346	3917601	0.803732	0.000228036
	Actinomyces sp. Marseille-P2985		10	264375	2293046	0.504748	8.34208e-06
	Actinomyces sp. Marseille-P2985	Random sequence	1	0	0	0	0
	Actinomyces sp. Marseille-P2985		2	5	16	0.833333	0.296296
	Actinomyces sp. Marseille-P2985		3	25	195	0.806452	0.196573
	Actinomyces sp. Marseille-P2985		4	112	2472	0.933333	0.152593
	Actinomyces sp. Marseille-P2985		5	498	32810	0.97456	0.125405
	Actinomyces sp. Marseille-P2985		6	1975	400872	0.979663	0.0956447
	Actinomyces sp. Marseille-P2985		7	7959	2603313	0.971676	0.0387971
	Actinomyces sp. Marseille-P2985		8	30938	4392782	0.947855	0.00409128
	Actinomyces sp. Marseille-P2985		9	115818	3637922	0.883628	0.000211757
	Actinomyces sp. Marseille-P2985		10	323212	1899278	0.617081	6.90955e-06
84	Actinomyces sp. oral taxon 414	Genomic sequence	1	0	0	0	0
	Actinomyces sp. oral taxon 414		2	0	0	0	0
	Actinomyces sp. oral taxon 414		3	5	8	0.16129	0.00806452
	Actinomyces sp. oral taxon 414		4	46	99	0.383333	0.00611111
	Actinomyces sp. oral taxon 414		5	415	3251	0.812133	0.0124259
	Actinomyces sp. oral taxon 414		6	1923	80010	0.953869	0.0190897
	Actinomyces sp. oral taxon 414		7	7820	1041566	0.954706	0.0155224
	Actinomyces sp. oral taxon 414		8	28652	3947379	0.877819	0.00367645
	Actinomyces sp. oral taxon 414		9	85470	6760338	0.652089	0.000393506
	Actinomyces sp. oral taxon 414		10	194280	7314705	0.370922	2.66108e-05
	Actinomyces sp. oral taxon 414	Random sequence	1	0	0	0	0
	Actinomyces sp. oral taxon 414		2	4	10	0.666667	0.185185
	Actinomyces sp. oral taxon 414		3	26	166	0.83871	0.167339
	Actinomyces sp. oral taxon 414		4	109	2465	0.908333	0.15216
	Actinomyces sp. oral taxon 414		5	492	32382	0.962818	0.123769
	Actinomyces sp. oral taxon 414		6	1978	405454	0.981151	0.0967379
	Actinomyces sp. oral taxon 414		7	7917	2397476	0.966549	0.0357295
	Actinomyces sp. oral taxon 414		8	30087	5130236	0.921783	0.00477812
	Actinomyces sp. oral taxon 414		9	101786	6795850	0.776571	0.000395574
	Actinomyces sp. oral taxon 414		10	258756	6603959	0.49402	2.40251e-05
85	Actinomyces sp. pika_114	Genomic sequence	1	0	0	0	0
	Actinomyces sp. pika_114		2	1	2	0.166667	0.037037
	Actinomyces sp. pika_114		3	5	11	0.16129	0.0110887
	Actinomyces sp. pika_114		4	71	198	0.591667	0.0122222
	Actinomyces sp. pika_114		5	447	4291	0.874755	0.0164009
	Actinomyces sp. pika_114		6	1929	90079	0.956845	0.0214921
	Actinomyces sp. pika_114		7	7610	925626	0.929068	0.0137946
	Actinomyces sp. pika_114		8	25644	3055208	0.785662	0.00284551
	Actinomyces sp. pika_114		9	71085	4488388	0.54234	0.000261261
	Actinomyces sp. pika_114		10	158756	4260925	0.303099	1.55012e-05
	Actinomyces sp. pika_114	Random sequence	1	0	0	0	0
	Actinomyces sp. pika_114		2	5	14	0.833333	0.259259
	Actinomyces sp. pika_114		3	27	216	0.870968	0.217742
	Actinomyces sp. pika_114		4	116	2672	0.966667	0.164938
	Actinomyces sp. pika_114		5	496	35002	0.970646	0.133783
	Actinomyces sp. pika_114		6	1978	408376	0.981151	0.097435
	Actinomyces sp. pika_114		7	7861	1881710	0.959712	0.0280431
	Actinomyces sp. pika_114		8	29360	3530046	0.89951	0.00328776
	Actinomyces sp. pika_114		9	94136	4254475	0.718206	0.000247645
	Actinomyces sp. pika_114		10	214320	3600876	0.409183	1.30999e-05
86	Actinomyces sp. VUL4_3	Genomic sequence	1	0	0	0	0
	Actinomyces sp. VUL4_3		2	1	2	0.166667	0.037037
	Actinomyces sp. VUL4_3		3	19	48	0.612903	0.0483871
	Actinomyces sp. VUL4_3		4	99	709	0.825	0.0437654
	Actinomyces sp. VUL4_3		5	475	12251	0.92955	0.0468253
	Actinomyces sp. VUL4_3		6	1976	239136	0.980159	0.0570558
	Actinomyces sp. VUL4_3		7	7975	3003862	0.97363	0.0447665
	Actinomyces sp. VUL4_3		8	30843	5435109	0.944945	0.00506207
	Actinomyces sp. VUL4_3		9	114336	4711380	0.872321	0.000274241
	Actinomyces sp. VUL4_3		10	313114	2718607	0.597801	9.89026e-06
	Actinomyces sp. VUL4_3	Random sequence	1	0	0	0	0
	Actinomyces sp. VUL4_3		2	5	15	0.833333	0.277778
	Actinomyces sp. VUL4_3		3	26	247	0.83871	0.248992
	Actinomyces sp. VUL4_3		4	114	3311	0.95	0.204383
	Actinomyces sp. VUL4_3		5	505	48971	0.988258	0.187175
	Actinomyces sp. VUL4_3		6	1992	868467	0.988095	0.207209
	Actinomyces sp. VUL4_3		7	8012	4669955	0.978147	0.0695962
	Actinomyces sp. VUL4_3		8	31039	5241505	0.95095	0.00488175
	Actinomyces sp. VUL4_3		9	118418	4434645	0.903465	0.000258132
	Actinomyces sp. VUL4_3		10	382995	2262426	0.731219	8.23068e-06
87	Actinoplanes friuliensis DSM 7358	Genomic sequence	1	0	0	0	0
	Actinoplanes friuliensis DSM 7358		2	0	0	0	0
	Actinoplanes friuliensis DSM 7358		3	0	0	0	0
	Actinoplanes friuliensis DSM 7358		4	39	63	0.325	0.00388889
	Actinoplanes friuliensis DSM 7358		5	365	1702	0.714286	0.00650532
	Actinoplanes friuliensis DSM 7358		6	1906	45526	0.945437	0.0108621
	Actinoplanes friuliensis DSM 7358		7	7906	882450	0.965206	0.0131511
	Actinoplanes friuliensis DSM 7358		8	29771	5874969	0.912102	0.00547174
	Actinoplanes friuliensis DSM 7358		9	99320	14196424	0.757757	0.000826347
	Actinoplanes friuliensis DSM 7358		10	269824	19072048	0.515152	6.93839e-05
	Actinoplanes friuliensis DSM 7358	Random sequence	1	0	0	0	0
	Actinoplanes friuliensis DSM 7358		2	4	10	0.666667	0.185185
	Actinoplanes friuliensis DSM 7358		3	24	147	0.774194	0.148185
	Actinoplanes friuliensis DSM 7358		4	111	2070	0.925	0.127778
	Actinoplanes friuliensis DSM 7358		5	496	30373	0.970646	0.116091
	Actinoplanes friuliensis DSM 7358		6	1998	429962	0.991071	0.102585
	Actinoplanes friuliensis DSM 7358		7	8024	3817041	0.979612	0.0568853
	Actinoplanes friuliensis DSM 7358		8	31282	10733741	0.958395	0.00999703
	Actinoplanes friuliensis DSM 7358		9	117651	16430632	0.897613	0.000956396
	Actinoplanes friuliensis DSM 7358		10	373023	18296485	0.71218	6.65624e-05
88	Actinoplanes missouriensis 431	Genomic sequence	1	0	0	0	0
	Actinoplanes missouriensis 431		2	0	0	0	0
	Actinoplanes missouriensis 431		3	3	5	0.0967742	0.00504032
	Actinoplanes missouriensis 431		4	33	59	0.275	0.00364198
	Actinoplanes missouriensis 431		5	344	1472	0.67319	0.00562622
	Actinoplanes missouriensis 431		6	1871	45358	0.928075	0.010822
	Actinoplanes missouriensis 431		7	7836	876019	0.95666	0.0130553
	Actinoplanes missouriensis 431		8	29841	5424140	0.914246	0.00505185
	Actinoplanes missouriensis 431		9	98954	12711532	0.754965	0.000739914
	Actinoplanes missouriensis 431		10	263744	16975463	0.503543	6.17566e-05
	Actinoplanes missouriensis 431	Random sequence	1	0	0	0	0
	Actinoplanes missouriensis 431		2	3	4	0.5	0.0740741
	Actinoplanes missouriensis 431		3	21	94	0.677419	0.0947581
	Actinoplanes missouriensis 431		4	109	1894	0.908333	0.116914
	Actinoplanes missouriensis 431		5	491	32030	0.960861	0.122424
	Actinoplanes missouriensis 431		6	1982	449247	0.983135	0.107187
	Actinoplanes missouriensis 431		7	8023	3741469	0.97949	0.055759
	Actinoplanes missouriensis 431		8	31210	10121201	0.956189	0.00942653
	Actinoplanes missouriensis 431		9	116391	15370424	0.888	0.000894683
	Actinoplanes missouriensis 431		10	360930	16818105	0.689092	6.11841e-05
89	Actinoplanes sp. N902-109	Genomic sequence	1	0	0	0	0
	Actinoplanes sp. N902-109		2	0	0	0	0
	Actinoplanes sp. N902-109		3	6	7	0.193548	0.00705645
	Actinoplanes sp. N902-109		4	46	103	0.383333	0.00635802
	Actinoplanes sp. N902-109		5	397	1956	0.776908	0.00747615
	Actinoplanes sp. N902-109		6	1885	48781	0.93502	0.0116387
	Actinoplanes sp. N902-109		7	7860	907703	0.95959	0.0135275
	Actinoplanes sp. N902-109		8	29563	5822724	0.905729	0.00542308
	Actinoplanes sp. N902-109		9	97342	14011291	0.742666	0.000815571
	Actinoplanes sp. N902-109		10	260272	19131972	0.496915	6.96019e-05
	Actinoplanes sp. N902-109	Random sequence	1	0	0	0	0
	Actinoplanes sp. N902-109		2	4	13	0.666667	0.240741
	Actinoplanes sp. N902-109		3	26	224	0.83871	0.225806
	Actinoplanes sp. N902-109		4	113	2957	0.941667	0.182531
	Actinoplanes sp. N902-109		5	494	37907	0.966732	0.144887
	Actinoplanes sp. N902-109		6	1983	470512	0.983631	0.11226
	Actinoplanes sp. N902-109		7	8006	3821056	0.977414	0.0569451
	Actinoplanes sp. N902-109		8	31214	10691616	0.956311	0.0099578
	Actinoplanes sp. N902-109		9	116049	16204907	0.88539	0.000943257
	Actinoplanes sp. N902-109		10	359289	17830258	0.685959	6.48663e-05
90	Actinoplanes sp. SE50/110	Genomic sequence	1	0	0	0	0
	Actinoplanes sp. SE50/110		2	0	0	0	0
	Actinoplanes sp. SE50/110		3	3	5	0.0967742	0.00504032
	Actinoplanes sp. SE50/110		4	27	53	0.225	0.0032716
	Actinoplanes sp. SE50/110		5	366	1659	0.716243	0.00634097
	Actinoplanes sp. SE50/110		6	1890	46098	0.9375	0.0109986
	Actinoplanes sp. SE50/110		7	7857	915330	0.959224	0.0136411
	Actinoplanes sp. SE50/110		8	30015	5651428	0.919577	0.00526354
	Actinoplanes sp. SE50/110		9	100528	13409729	0.766974	0.000780555
	Actinoplanes sp. SE50/110		10	271253	17801834	0.51788	6.47629e-05
	Actinoplanes sp. SE50/110	Random sequence	1	0	0	0	0
	Actinoplanes sp. SE50/110		2	4	12	0.666667	0.222222
	Actinoplanes sp. SE50/110		3	27	225	0.870968	0.226815
	Actinoplanes sp. SE50/110		4	114	2695	0.95	0.166358
	Actinoplanes sp. SE50/110		5	499	35131	0.976517	0.134276
	Actinoplanes sp. SE50/110		6	1987	451757	0.985615	0.107785
	Actinoplanes sp. SE50/110		7	8011	3725509	0.978025	0.0555212
	Actinoplanes sp. SE50/110		8	31178	10135324	0.955208	0.00943969
	Actinoplanes sp. SE50/110		9	115654	15849626	0.882377	0.000922577
	Actinoplanes sp. SE50/110		10	358760	17647338	0.684949	6.42008e-05
91	Actinosynnema mirum DSM 43827	Genomic sequence	1	0	0	0	0
	Actinosynnema mirum DSM 43827		2	0	0	0	0
	Actinosynnema mirum DSM 43827		3	3	7	0.0967742	0.00705645
	Actinosynnema mirum DSM 43827		4	42	92	0.35	0.00567901
	Actinosynnema mirum DSM 43827		5	372	1842	0.727984	0.00704042
	Actinosynnema mirum DSM 43827		6	1900	55537	0.94246	0.0132507
	Actinosynnema mirum DSM 43827		7	7739	671151	0.944817	0.0100022
	Actinosynnema mirum DSM 43827		8	27827	4166299	0.852543	0.00388035
	Actinosynnema mirum DSM 43827		9	82028	10714272	0.625829	0.000623657
	Actinosynnema mirum DSM 43827		10	199858	15711330	0.381572	5.71576e-05
	Actinosynnema mirum DSM 43827	Random sequence	1	0	0	0	0
	Actinosynnema mirum DSM 43827		2	4	9	0.666667	0.166667
	Actinosynnema mirum DSM 43827		3	23	136	0.741935	0.137097
	Actinosynnema mirum DSM 43827		4	110	2191	0.916667	0.135247
	Actinosynnema mirum DSM 43827		5	495	31499	0.968689	0.120394
	Actinosynnema mirum DSM 43827		6	1979	430018	0.981647	0.102599
	Actinosynnema mirum DSM 43827		7	7965	3272530	0.972409	0.0487705
	Actinosynnema mirum DSM 43827		8	30763	8760170	0.942494	0.00815892
	Actinosynnema mirum DSM 43827		9	109457	13371528	0.835097	0.000778331
	Actinosynnema mirum DSM 43827		10	314539	15038211	0.600522	5.47088e-05
92	Actinotignum schaalii	Genomic sequence	1	0	0	0	0
	Actinotignum schaalii		2	1	1	0.166667	0.0185185
	Actinotignum schaalii		3	7	13	0.225806	0.0131048
	Actinotignum schaalii		4	64	188	0.533333	0.0116049
	Actinotignum schaalii		5	433	4563	0.847358	0.0174405
	Actinotignum schaalii		6	1953	123900	0.96875	0.0295615
	Actinotignum schaalii		7	7900	1658210	0.964473	0.0247123
	Actinotignum schaalii		8	30273	3883791	0.927482	0.00361723
	Actinotignum schaalii		9	103700	4284447	0.791174	0.00024939
	Actinotignum schaalii		10	237109	3115917	0.452692	1.13357e-05
	Actinotignum schaalii	Random sequence	1	0	0	0	0
	Actinotignum schaalii		2	4	11	0.666667	0.203704
	Actinotignum schaalii		3	25	186	0.806452	0.1875
	Actinotignum schaalii		4	118	2571	0.983333	0.158704
	Actinotignum schaalii		5	499	33532	0.976517	0.128165
	Actinotignum schaalii		6	1974	415539	0.979167	0.0991441
	Actinotignum schaalii		7	7947	2277670	0.970211	0.0339441
	Actinotignum schaalii		8	30761	4317178	0.942433	0.00402087
	Actinotignum schaalii		9	113243	4369994	0.863982	0.000254369
	Actinotignum schaalii		10	296952	2643066	0.566945	9.61545e-06
93	Adlercreutzia equolifaciens DSM 19450	Genomic sequence	1	0	0	0	0
	Adlercreutzia equolifaciens DSM 19450		2	0	0	0	0
	Adlercreutzia equolifaciens DSM 19450		3	8	13	0.258065	0.0131048
	Adlercreutzia equolifaciens DSM 19450		4	75	235	0.625	0.0145062
	Adlercreutzia equolifaciens DSM 19450		5	443	4846	0.866928	0.0185222
	Adlercreutzia equolifaciens DSM 19450		6	1965	103764	0.974702	0.0247572
	Adlercreutzia equolifaciens DSM 19450		7	7932	1587345	0.96838	0.0236562
	Adlercreutzia equolifaciens DSM 19450		8	30464	4820668	0.933333	0.0044898
	Adlercreutzia equolifaciens DSM 19450		9	104320	5949477	0.795905	0.000346308
	Adlercreutzia equolifaciens DSM 19450		10	252274	4775348	0.481645	1.73727e-05
	Adlercreutzia equolifaciens DSM 19450	Random sequence	1	0	0	0	0
	Adlercreutzia equolifaciens DSM 19450		2	5	13	0.833333	0.240741
	Adlercreutzia equolifaciens DSM 19450		3	25	218	0.806452	0.219758
	Adlercreutzia equolifaciens DSM 19450		4	113	2508	0.941667	0.154815
	Adlercreutzia equolifaciens DSM 19450		5	497	32037	0.972603	0.122451
	Adlercreutzia equolifaciens DSM 19450		6	1977	429042	0.980655	0.102366
	Adlercreutzia equolifaciens DSM 19450		7	7970	2578587	0.973019	0.0384286
	Adlercreutzia equolifaciens DSM 19450		8	30875	5279428	0.945925	0.00491707
	Adlercreutzia equolifaciens DSM 19450		9	114679	6029951	0.874938	0.000350992
	Adlercreutzia equolifaciens DSM 19450		10	324691	4077244	0.619904	1.4833e-05
94	Advenella kashmirensis WT001	Genomic sequence	1	0	0	0	0
	Advenella kashmirensis WT001		2	0	0	0	0
	Advenella kashmirensis WT001		3	4	6	0.129032	0.00604839
	Advenella kashmirensis WT001		4	65	156	0.541667	0.00962963
	Advenella kashmirensis WT001		5	427	3778	0.835616	0.0144401
	Advenella kashmirensis WT001		6	1956	96910	0.970238	0.0231219
	Advenella kashmirensis WT001		7	7979	2056401	0.974118	0.0306465
	Advenella kashmirensis WT001		8	31158	7808564	0.954596	0.00727262
	Advenella kashmirensis WT001		9	117217	9796607	0.894302	0.000570242
	Advenella kashmirensis WT001		10	366963	7539057	0.700611	2.7427e-05
	Advenella kashmirensis WT001	Random sequence	1	0	0	0	0
	Advenella kashmirensis WT001		2	5	14	0.833333	0.259259
	Advenella kashmirensis WT001		3	26	183	0.83871	0.184476
	Advenella kashmirensis WT001		4	113	2243	0.941667	0.138457
	Advenella kashmirensis WT001		5	494	31089	0.966732	0.118827
	Advenella kashmirensis WT001		6	1977	426885	0.980655	0.101851
	Advenella kashmirensis WT001		7	8033	4115559	0.980711	0.0613341
	Advenella kashmirensis WT001		8	31516	10077471	0.965564	0.0093858
	Advenella kashmirensis WT001		9	121635	10425640	0.928008	0.000606857
	Advenella kashmirensis WT001		10	442334	6437149	0.84451	2.34183e-05
95	Advenella mimigardefordensis DPN7	Genomic sequence	1	0	0	0	0
	Advenella mimigardefordensis DPN7		2	0	0	0	0
	Advenella mimigardefordensis DPN7		3	6	8	0.193548	0.00806452
	Advenella mimigardefordensis DPN7		4	62	201	0.516667	0.0124074
	Advenella mimigardefordensis DPN7		5	428	3688	0.837573	0.0140961
	Advenella mimigardefordensis DPN7		6	1955	96302	0.969742	0.0229768
	Advenella mimigardefordensis DPN7		7	8033	2127141	0.980711	0.0317007
	Advenella mimigardefordensis DPN7		8	31220	8755721	0.956495	0.00815477
	Advenella mimigardefordensis DPN7		9	118191	11190223	0.901733	0.000651362
	Advenella mimigardefordensis DPN7		10	381264	8493290	0.727914	3.08985e-05
	Advenella mimigardefordensis DPN7	Random sequence	1	0	0	0	0
	Advenella mimigardefordensis DPN7		2	5	15	0.833333	0.277778
	Advenella mimigardefordensis DPN7		3	26	220	0.83871	0.221774
	Advenella mimigardefordensis DPN7		4	111	2470	0.925	0.152469
	Advenella mimigardefordensis DPN7		5	492	31478	0.962818	0.120314
	Advenella mimigardefordensis DPN7		6	1989	432185	0.986607	0.103116
	Advenella mimigardefordensis DPN7		7	8037	4601229	0.981199	0.068572
	Advenella mimigardefordensis DPN7		8	31520	10947478	0.965686	0.0101961
	Advenella mimigardefordensis DPN7		9	122003	11343100	0.930816	0.00066026
	Advenella mimigardefordensis DPN7		10	448685	7241320	0.856635	2.63438e-05
96	Aequorivita sublithincola DSM 14238	Genomic sequence	1	0	0	0	0
	Aequorivita sublithincola DSM 14238		2	0	0	0	0
	Aequorivita sublithincola DSM 14238		3	4	4	0.129032	0.00403226
	Aequorivita sublithincola DSM 14238		4	59	162	0.491667	0.01
	Aequorivita sublithincola DSM 14238		5	419	3933	0.819961	0.0150326
	Aequorivita sublithincola DSM 14238		6	1932	99095	0.958333	0.0236432
	Aequorivita sublithincola DSM 14238		7	7956	1764774	0.97131	0.0263004
	Aequorivita sublithincola DSM 14238		8	30734	5697489	0.941605	0.00530644
	Aequorivita sublithincola DSM 14238		9	110555	7511334	0.843474	0.000437221
	Aequorivita sublithincola DSM 14238		10	295767	6185074	0.564682	2.25012e-05
	Aequorivita sublithincola DSM 14238	Random sequence	1	0	0	0	0
	Aequorivita sublithincola DSM 14238		2	5	11	0.833333	0.203704
	Aequorivita sublithincola DSM 14238		3	25	206	0.806452	0.207661
	Aequorivita sublithincola DSM 14238		4	113	2689	0.941667	0.165988
	Aequorivita sublithincola DSM 14238		5	496	34034	0.970646	0.130083
	Aequorivita sublithincola DSM 14238		6	1983	433998	0.983631	0.103548
	Aequorivita sublithincola DSM 14238		7	7991	2954479	0.975583	0.0440305
	Aequorivita sublithincola DSM 14238		8	31051	6168426	0.951317	0.00574506
	Aequorivita sublithincola DSM 14238		9	116461	7522906	0.888534	0.000437894
	Aequorivita sublithincola DSM 14238		10	347914	5518583	0.664242	2.00765e-05
97	Aerococcus christensenii	Genomic sequence	1	0	0	0	0
	Aerococcus christensenii		2	0	0	0	0
	Aerococcus christensenii		3	5	9	0.16129	0.00907258
	Aerococcus christensenii		4	80	285	0.666667	0.0175926
	Aerococcus christensenii		5	468	6944	0.915851	0.0265411
	Aerococcus christensenii		6	1970	167531	0.977183	0.0399715
	Aerococcus christensenii		7	7917	1922590	0.966549	0.0286523
	Aerococcus christensenii		8	30253	3695428	0.926869	0.00344179
	Aerococcus christensenii		9	103689	3459859	0.79109	0.000201392
	Aerococcus christensenii		10	226555	2136216	0.432542	7.77153e-06
	Aerococcus christensenii	Random sequence	1	0	0	0	0
	Aerococcus christensenii		2	5	14	0.833333	0.259259
	Aerococcus christensenii		3	26	197	0.83871	0.198589
	Aerococcus christensenii		4	112	2481	0.933333	0.153148
	Aerococcus christensenii		5	490	31599	0.958904	0.120777
	Aerococcus christensenii		6	1974	394333	0.979167	0.0940845
	Aerococcus christensenii		7	7919	1974125	0.966793	0.0294203
	Aerococcus christensenii		8	30485	3454676	0.933977	0.00321756
	Aerococcus christensenii		9	110570	2993669	0.843589	0.000174256
	Aerococcus christensenii		10	263325	1661491	0.502744	6.04449e-06
98	Aerococcus sanguinicola	Genomic sequence	1	0	0	0	0
	Aerococcus sanguinicola		2	1	2	0.166667	0.037037
	Aerococcus sanguinicola		3	8	17	0.258065	0.0171371
	Aerococcus sanguinicola		4	84	353	0.7	0.0217901
	Aerococcus sanguinicola		5	480	7700	0.939335	0.0294307
	Aerococcus sanguinicola		6	1981	184048	0.982639	0.0439123
	Aerococcus sanguinicola		7	7944	2437800	0.969845	0.0363305
	Aerococcus sanguinicola		8	30727	4693976	0.941391	0.00437181
	Aerococcus sanguinicola		9	111661	4284021	0.851912	0.000249365
	Aerococcus sanguinicola		10	283340	2549766	0.540956	9.27602e-06
	Aerococcus sanguinicola	Random sequence	1	0	0	0	0
	Aerococcus sanguinicola		2	5	11	0.833333	0.203704
	Aerococcus sanguinicola		3	27	213	0.870968	0.214718
	Aerococcus sanguinicola		4	116	2765	0.966667	0.170679
	Aerococcus sanguinicola		5	498	36127	0.97456	0.138083
	Aerococcus sanguinicola		6	1987	611328	0.985615	0.145858
	Aerococcus sanguinicola		7	7988	3855204	0.975217	0.057454
	Aerococcus sanguinicola		8	31008	4669355	0.95	0.00434887
	Aerococcus sanguinicola		9	117471	3895816	0.896239	0.000226768
	Aerococcus sanguinicola		10	366904	1993733	0.700498	7.25318e-06
99	Aerococcus urinae	Genomic sequence	1	0	0	0	0
	Aerococcus urinae		2	1	1	0.166667	0.0185185
	Aerococcus urinae		3	7	12	0.225806	0.0120968
	Aerococcus urinae		4	88	376	0.733333	0.0232099
	Aerococcus urinae		5	468	8355	0.915851	0.0319342
	Aerococcus urinae		6	1978	186922	0.981151	0.044598
	Aerococcus urinae		7	7956	2397943	0.97131	0.0357365
	Aerococcus urinae		8	30569	4681782	0.93655	0.00436045
	Aerococcus urinae		9	109263	4369227	0.833617	0.000254324
	Aerococcus urinae		10	265251	2595748	0.506421	9.4433e-06
	Aerococcus urinae	Random sequence	1	0	0	0	0
	Aerococcus urinae		2	5	12	0.833333	0.222222
	Aerococcus urinae		3	27	184	0.870968	0.185484
	Aerococcus urinae		4	110	2453	0.916667	0.15142
	Aerococcus urinae		5	493	33095	0.964775	0.126494
	Aerococcus urinae		6	1980	421683	0.982143	0.10061
	Aerococcus urinae		7	7954	2675580	0.971066	0.0398741
	Aerococcus urinae		8	30792	4535768	0.943382	0.00422446
	Aerococcus urinae		9	116166	3852214	0.886283	0.00022423
	Aerococcus urinae		10	328403	2036316	0.626991	7.4081e-06
100	Aerococcus urinaeequi	Genomic sequence	1	0	0	0	0
	Aerococcus urinaeequi		2	1	2	0.166667	0.037037
	Aerococcus urinaeequi		3	7	13	0.225806	0.0131048
	Aerococcus urinaeequi		4	80	269	0.666667	0.0166049
	Aerococcus urinaeequi		5	454	5704	0.888454	0.0218016
	Aerococcus urinaeequi		6	1964	139668	0.974206	0.0333236
	Aerococcus urinaeequi		7	7935	1888355	0.968746	0.0281421
	Aerococcus urinaeequi		8	30371	4101782	0.930484	0.00382026
	Aerococcus urinaeequi		9	106933	4054727	0.81584	0.000236018
	Aerococcus urinaeequi		10	258749	2560001	0.494007	9.31326e-06
	Aerococcus urinaeequi	Random sequence	1	0	0	0	0
	Aerococcus urinaeequi		2	5	14	0.833333	0.259259
	Aerococcus urinaeequi		3	27	186	0.870968	0.1875
	Aerococcus urinaeequi		4	115	2475	0.958333	0.152778
	Aerococcus urinaeequi		5	495	32893	0.968689	0.125722
	Aerococcus urinaeequi		6	1986	396940	0.985119	0.0947065
	Aerococcus urinaeequi		7	7941	2242122	0.969479	0.0334143
	Aerococcus urinaeequi		8	30737	4239790	0.941697	0.00394879
[truncated: 51,182 more rows]

## Sheet: Statistics
Supplementary material 3-1-3. Wilcoxon signed-rank test of WSD1 and nWSD1 (206 Archaea)										Supplementary material 3-1-4. Wilcoxon signed-rank test of WSD2 and nWSD2 (206 Archaea)
Order	Median						P-value			Order	Median						P-value
	WSD1			nWSD1							WSD1			nWSD1
	Genomic sequence	Random sequence	Difference*	Genomic sequence	Random sequence	Difference*					Genomic sequence	Random sequence	Difference*	Genomic sequence	Random sequence	Difference*
1	0	0	0	0	0	0	1			1	0	0	0	0	0	0	1
2	0	5	-4	0	0.833333	-0.666667	2.56337e-36			2	0	13	-12.5	0	0.240741	-0.231481	1.03719e-35
3	7	26	-19	0.225806	0.83871	-0.612903	1.32733e-35			3	12	204.5	-189	0.0120968	0.206149	-0.190524	1.48565e-35
4	74	113	-38	0.616667	0.941667	-0.316667	1.47568e-35			4	240.5	2592.5	-2335	0.0148457	0.160031	-0.144136	1.49136e-35
5	453	495	-44	0.886497	0.968689	-0.0861057	1.4786e-35			5	5548	33948	-28531	0.0212054	0.129755	-0.10905	1.49179e-35
6	1959	1980	-23	0.971726	0.982143	-0.0114087	4.04634e-35			6	133722	424534	-307370	0.0319049	0.10129	-0.0733358	1.49179e-35
7	7910	7967	-56.5	0.965694	0.972653	-0.00689781	4.94141e-35			7	1.80754e+06	2724551	-976746	0.0269378	0.0406039	-0.0145564	1.49179e-35
8	30239	30841	-606.5	0.92644	0.944884	-0.0185815	1.5133e-35			8	4030549	4516770	-328565	0.00375391	0.00420676	-0.000306014	9.28371e-29
9	104109	115672	-10578	0.794295	0.882514	-0.0807044	1.49177e-35			9	4109413	3969825	157528	0.000239201	0.000231076	9.16941e-06	1.17852e-06
10	246319	322776	-73335	0.470275	0.616249	-0.140012	1.49179e-35			10	2822025	2284146	485141	1.02665e-05	8.3097e-06	1.76494e-06	1.51376e-35
*Difference : Median of paired differences between genomic sequences and random sequences										*Difference : Median of paired differences between genomic sequences and random sequences
Supplementary material 3-1-5. Wilcoxon signed-rank test of WSD1 and nWSD1 (2659 Bacteria)										Supplementary material 3-1-6. Wilcoxon signed-rank test of WSD2 and nWSD2 (2659 Bacteria)
Order	Median						P-value			Order	Median						P-value
	WSD1			nWSD1							WSD1			nWSD1
	Genomic sequence	Random sequence	Difference*	Genomic sequence	Random sequence	Difference*					Genomic sequence	Random sequence	Difference*	Genomic sequence	Random sequence	Difference*
1	0	0	0	0	0	0	1			1	0	0	0	0	0	0	1
2	0	5	-4	0	0.833333	-0.666667	0			2	0	13	-12	0	0.240741	-0.222222	0
3	6	26	-20	0.193548	0.83871	-0.645161	0			3	9	197	-185	0.00907258	0.198589	-0.186492	0
4	67	112	-44	0.558333	0.933333	-0.366667	0			4	195	2513	-2325	0.012037	0.155123	-0.143519	0
5	439	495	-55	0.8591	0.968689	-0.107632	0			5	4397	33308	-29415	0.016806	0.127309	-0.112429	0
6	1948	1982	-33	0.96627	0.983135	-0.016369	0			6	104268	435204	-342888	0.0248775	0.103836	-0.0818102	0
7	7945	8001	-50	0.969967	0.976804	-0.00610426	0			7	1702628	3287101	-1578172	0.0253742	0.0489876	-0.0235195	0
8	30564	31140	-514	0.936397	0.954044	-0.0157475	0			8	5800566	7002316	-791543	0.00540244	0.00652171	-0.000737216	0
9	107598	117985	-8249	0.820914	0.900161	-0.0629354	0			9	8043039	8169620	-20980	0.00046817	0.000475538	-1.22121e-06	5.99583e-13
10	285364	369908	-72382	0.544821	0.706233	-0.138193	0			10	6719085	5760295	744271	2.4444e-05	2.09559e-05	2.70765e-06	0
*Difference : Median of paired differences between genomic sequences and random sequences										*Difference : Median of paired differences between genomic sequences and random sequences
