# Supplementary material for: Evaluation of the Persistence of Higher-Order Strand Symmetry in Genomic Sequences by Novel Word Symmetry Distance Analysis
Source: Front Genet. 2019 Mar 7;10:148. doi: 10.3389/fgene.2019.00148 (PMC6416199; doi:10.3389/fgene.2019.00148)
Supplement: Supplementary file 11 [file Table_4.XLSX]

## Sheet: Groups (Archaea)
Supplementary material 4-1-1. List of genomes classifed according to GC content (Archaea)
Group	GC content (%)	Member	Genome
A1 (GC)	[24.24, 40.00)	56	Acidianus hospitalis W1
			Aciduliprofundum boonei T469
			Caldisphaera lagunensis DSM 15908
			Candidatus Nanopusillus acidilobi
			Candidatus Nitrocosmicus oleophilus
			Candidatus Nitrosocosmicus sp. G61
			Candidatus Nitrosopelagicus brevis
			Candidatus Nitrosopumilus adriaticus
			Candidatus Nitrosopumilus koreensis AR1
			Candidatus Nitrosopumilus piranensis
			Candidatus Nitrosopumilus sediminis
			Cuniculiplasma divulgatum
			Ferroplasma acidarmanus fer1
			Ferroplasma acidiphilum
			Fervidicoccus fontis Kam940
			Ignisphaera aggregans DSM 17230
			Methanobacterium congolense
			Methanobacterium lacus
			Methanobacterium paludis
			Methanobacterium sp. MB1
			Methanobrevibacter millerae
			Methanobrevibacter olleyae
			Methanobrevibacter ruminantium M1
			Methanobrevibacter smithii ATCC 35061
			Methanobrevibacter sp. AbM4
			Methanobrevibacter sp. YE315
			Methanocaldococcus bathoardescens
			Methanocaldococcus fervens AG86
			Methanocaldococcus infernus ME
			Methanocaldococcus jannaschii DSM 2661
			Methanocaldococcus sp. FS406-22
			Methanocaldococcus vulcanius M7
			Methanococcus aeolicus Nankai-3
			Methanococcus maripaludis C6
			Methanococcus vannielii SB
			Methanococcus voltae A3
			Methanohalobium evestigatum Z-7303
			Methanosalsum zhilinae DSM 4017
			Methanosarcina barkeri str. Fusaro
			Methanosarcina sp. Kolksee
			Methanosarcina vacuolata Z-761
			Methanosphaera stadtmanae DSM 3091
			Methanothermococcus okinawensis IH1
			Methanothermus fervidus DSM 2088
			Methanotorris igneus Kol 5
			Nanoarchaeum equitans Kin4-M
			Nitrosopumilus maritimus SCM1
			Picrophilus torridus DSM 9790
			Staphylothermus hellenicus DSM 12710
			Staphylothermus marinus F1
			Sulfolobus acidocaldarius DSM 639
			Sulfolobus islandicus M.14.25
			Sulfolobus solfataricus
			Sulfolobus sp. A20
			Sulfolobus tokodaii str. 7
			Thermoplasma volcanium GSS1
A2 (GC)	[40.00, 50.00)	64	Aciduliprofundum sp. MAR08-339
			Archaeoglobus fulgidus DSM 4304
			Archaeoglobus profundus DSM 5631
			Archaeoglobus sulfaticallidus PM70-1
			Archaeoglobus veneficus SNP6
			Caldivirga maquilingensis IC-167
			Candidatus Korarchaeum cryptofilum OPF8
			Candidatus Methanomassiliicoccus intestinalis Issoire-Mx1
			Candidatus Methanoplasma termitum
			Candidatus Nitrososphaera gargensis Ga9.2
			Candidatus Nitrosotenuis cloacae
			Desulfurococcus fermentans DSM 16532
			Desulfurococcus kamchatkensis 1221n
			Ferroglobus placidus DSM 10642
			Geoglobus acetivorans
			Haloquadratum walsbyi C23
			Ignicoccus islandicus DSM 13165
			Metallosphaera cuprina Ar-4
			Metallosphaera sedula
			Methanobacterium formicicum
			Methanococcoides burtonii DSM 6242
			Methanococcoides methylutens MM1
			Methanohalophilus halophilus
			Methanohalophilus mahii DSM 5219
			Methanolacinia petrolearia DSM 11571
			Methanolobus psychrophilus R15
			Methanomethylovorans hollandica DSM 15978
			Methanosarcina acetivorans C2A
			Methanosarcina horonobensis HB-1 = JCM 15518
			Methanosarcina lacustris Z-7289
			Methanosarcina mazei LYC
			Methanosarcina mazei Tuc01
			Methanosarcina siciliae T4/M
			Methanosarcina sp. MTP4
			Methanosarcina sp. WH1
			Methanosarcina sp. WWM596
			Methanosarcina thermophila CHTI-55
			Methanospirillum hungatei JF-1
			Methanothermobacter marburgensis str. Marburg
			Methanothermobacter sp. CaT2
			Methanothermobacter thermautotrophicus str. Delta H
			Methanothermobacter wolfeii
			Nanohaloarchaea archaeon SG9
			Palaeococcus pacificus DY20341
			Pyrobaculum islandicum DSM 4184
			Pyrococcus abyssi GE5
			Pyrococcus furiosus DSM 3638
			Pyrococcus horikoshii OT3
			Pyrococcus kukulkanii
			Pyrococcus sp. NA2
			Pyrococcus sp. ST04
			Thermococcus barophilus
			Thermococcus chitonophagus
			Thermococcus litoralis DSM 5473
			Thermococcus paralvinellae
			Thermococcus sibiricus MM 739
			Thermococcus sp. 2319x1
			Thermofilum adornatus
			Thermofilum carboxyditrophus 1505
			Thermofilum uzonense
			Thermoplasma acidophilum DSM 1728
			Thermosphaera aggregans DSM 11486
			Vulcanisaeta distributa DSM 14429
			Vulcanisaeta moutnovskia 768-28
A3 (GC)	[50.00, 60.00)	47	Acidilobus saccharovorans 345-15
			Aeropyrum camini SY1 = JCM 12091
			Aeropyrum pernix K1
			Candidatus Caldiarchaeum subterraneum
			Candidatus Methanomethylophilus alvus Mx1201
			Candidatus Nitrososphaera evergladensis SR1
			Desulfurococcus mucosus DSM 2162
			Geoglobus ahangari
			Hyperthermus butylicus DSM 5456
			Ignicoccus hospitalis KIN4/I
			Methanocella arvoryzae MRE50
			Methanocella conradii HZ254
			Methanocella paludicola SANAE
			Methanocorpusculum labreanum Z
			methanogenic archaeon ISO4-H5
			Methanoregula boonei 6A8
			Methanoregula formicica SMSP
			Methanosaeta concilii GP6
			Methanosaeta thermophila PT
			Methanosphaerula palustris E1-9c
			Nitrososphaera viennensis EN76
			Pyrobaculum aerophilum str. IM2
			Pyrobaculum arsenaticum DSM 13514
			Pyrobaculum calidifontis JCM 11548
			Pyrobaculum ferrireducens
			Pyrobaculum neutrophilum V24Sta
			Pyrobaculum oguniense TE7
			Pyrobaculum sp. WP30
			Pyrococcus yayanosii CH1
			Pyrodictium delaneyi
			Pyrolobus fumarii 1A
			Thermococcus cleftensis
			Thermococcus eurythermalis
			Thermococcus gammatolerans EJ3
			Thermococcus guaymasensis DSM 11113
			Thermococcus kodakarensis KOD1
			Thermococcus nautili
			Thermococcus onnurineus NA1
			Thermococcus peptonophilus
			Thermococcus piezophilus
			Thermococcus sp. 4557
			Thermococcus sp. AM4
			Thermofilum pendens Hrk 5
			Thermogladius cellulolyticus 1633
			Thermoplasmatales archaeon BRNA1
			Thermoproteus tenax Kra 1
			Thermoproteus uzoniensis 768-20
A4 (GC)	[60.00, 68.41]	39	Halalkalicoccus jeotgali B3
			Halanaeroarchaeum sulfurireducens
			haloarchaeon HSR6 (Halodesulfurarchaeum formicicum)
			Haloarcula hispanica ATCC 33960
			Haloarcula marismortui ATCC 43049
			Haloarcula sp. CBA1115
			Halobacterium hubeiense
			Halobacterium salinarum NRC-1
			Halobacterium sp. DL1
			Halobiforma lacisalsi AJ5
			Haloferax gibbonsii
			Haloferax mediterranei ATCC 33500
			Haloferax volcanii DS2
			Halogeometricum borinquense DSM 11551
			Halolamina sediminis
			Halomicrobium mukohataei DSM 12286
			halophilic archaeon DL31
			Halopiger xanaduensis SH-6
			Halorhabdus tiamatea SARL4B
			Halorhabdus utahensis DSM 12940
			Halorientalis sp. IM1011
			Halorubrum lacusprofundi ATCC 49239
			Halostagnicola larsenii XH-48
			Haloterrigena daqingensis
			Haloterrigena turkmenica DSM 5511
			Halovivax ruber XH-70
			Methanoculleus bourgensis MS2
			Methanoculleus marisnigri JR1
			Methanoculleus sp. MAB1
			Methanopyrus kandleri AV19
			Methanosaeta harundinacea 6Ac
			Natrialba magadii ATCC 43099
			Natrinema pellirubrum DSM 15624
			Natrinema sp. J7-2
			Natronobacterium gregoryi SP2
			Natronococcus occultus SP4
			Natronomonas moolapensis 8.8.11
			Natronomonas pharaonis DSM 2160
			Salinarchaeum sp. Harcht-Bsk1

## Sheet: Groups (Bacteria)
Supplementary material 4-1-2. List of genomes classifed according to GC content (Bacteria)
Group	GC content (%)	Member	Genome
B1 (GC)	[13.538, 30.00)	174	[Clostridium] acidurici 9a
			Acholeplasma palmae J233
			alpha proteobacterium HIMB5
			Arcobacter butzleri RM4018
			Arcobacter nitrofigilis DSM 7299
			Arcobacter sp. L
			Arcobacter sp. LPB0137
			Arsenophonus symbiont of Lipoptena fortisetosa
			Aster yellows witches'-broom phytoplasma AYWB
			Blattabacterium cuenoti BPAA
			Blattabacterium sp. (Blaberus giganteus)
			Blattabacterium sp. (Blatta orientalis) str. Tarazona
			Blattabacterium sp. (Blattella germanica) str. Bge
			Blattabacterium sp. (Cryptocercus punctulatus) str. Cpu
			Blattabacterium sp. (Mastotermes darwiniensis) str. MADAR
			Blattabacterium sp. (Nauphoeta cinerea)
			Blattabacterium sp. (Periplaneta americana) str. BPLAN
			Blochmannia endosymbiont of Camponotus (Colobopsis) obliquus
			Blochmannia endosymbiont of Polyrhachis (Hedomyrma) turneri
			Borrelia afzelii Tom3107
			Borrelia anserina Es
			Borrelia burgdorferi CA382
			Borrelia duttonii Ly
			Borrelia garinii SZ
			Borrelia hermsii CC1
			Borrelia mayonii
			Borrelia miyamotoi LB-2001
			Borrelia parkeri HR1
			Borrelia recurrentis A1
			Borrelia turicatae 91E135
			Borreliella bavariensis PBi
			Borreliella bissettii DN127
			Borreliella chilensis
			Borreliella garinii
			Borreliella valaisiana Tom4006
			Brachyspira hyodysenteriae WA1
			Brachyspira intermedia PWS/A
			Brachyspira murdochii DSM 12563
			Brachyspira pilosicoli 95/1000
			Buchnera aphidicola
			Buchnera aphidicola (Cinara confinis)
			Buchnera aphidicola (Cinara tujafilina)
			Buchnera aphidicola (Tuberolachnus salignus)
			Buchnera aphidicola BCc
			Buchnera aphidicola str. 5A (Acyrthosiphon pisum)
			Buchnera aphidicola str. Bp (Baizongia pistaciae)
			Campylobacter insulaenigrae NCTC 12927
			Campylobacter lari
			Campylobacter peloridis LMG 23910
			Campylobacter sp. RM16704
			Campylobacter subantarcticus LMG 24377
			Campylobacter ureolyticus RIGS 9880
			Campylobacter volucris LMG 24379
			Candidatus Arthromitus sp. SFB-mouse-Japan
			Candidatus Arthromitus sp. SFB-mouse-NL
			Candidatus Arthromitus sp. SFB-mouse-Yit
			Candidatus Arthromitus sp. SFB-rat-Yit
			Candidatus Babela massiliensis
			Candidatus Blochmannia chromaiodes str. 640
			Candidatus Blochmannia floridanus
			Candidatus Blochmannia pennsylvanicus str. BPEN
			Candidatus Blochmannia vafer str. BVAF
			Candidatus Carsonella ruddii
			Candidatus Carsonella ruddii HT isolate Thao2000
			Candidatus Carsonella ruddii PC isolate NHV
			Candidatus Carsonella ruddii PV
			Candidatus Evansia muelleri
			Candidatus Gullanella endobia
			Candidatus Hepatoplasma crinochetorum Av
			Candidatus Mycoplasma girerdii
			Candidatus Nasuia deltocephalinicola
			Candidatus Pelagibacter ubique HTCC1062
			Candidatus Phytoplasma australiense
			Candidatus Phytoplasma mali
			Candidatus Portiera aleyrodidarum MED (Bemisia tabaci)
			Candidatus Portiera aleyrodidarum TV
			Candidatus Profftella armatura
			Candidatus Riesia pediculicola USDA
			Candidatus Riesia sp. GBBU
			Candidatus Sulcia muelleri
			Candidatus Sulcia muelleri PSPU
			Candidatus Sulcia muelleri SMDSEM
			Candidatus Tachikawaea gelatinosa
			Candidatus Zinderia insecticola CARI
			Clostridioides difficile
			Clostridium argentinense
			Clostridium baratii
			Clostridium beijerinckii
			Clostridium bornimense
			Clostridium botulinum
			Clostridium butyricum
			Clostridium carboxidivorans P7
			Clostridium chauvoei JF4335
			Clostridium novyi NT
			Clostridium pasteurianum
			Clostridium perfringens
			Clostridium saccharobutylicum
			Clostridium saccharoperbutylacetonicum
			Clostridium scatologenes
			Clostridium sporogenes
			Clostridium taeniosporum
			Clostridium tetani E88
			Ehrlichia canis str. Jake
			Ehrlichia muris AS145
			Ehrlichia ruminantium str. Welgevonden
			Ehrlichia sp. HF
			Fusobacterium hwasookii ChDC F174
			Fusobacterium nucleatum subsp. vincentii ChDC F8
			Leptotrichia buccalis C-1013-b
			Leptotrichia sp. oral taxon 847
			Lutibacter profundi
			Maize bushy stunt phytoplasma
			Marinitoga piezophila KA3
			Marinitoga sp. 1137
			Mesoplasma florum L1
			Mycoplasma agalactiae
			Mycoplasma arginini
			Mycoplasma bovis
			Mycoplasma bovoculi M165/69
			Mycoplasma canadense
			Mycoplasma canis
			Mycoplasma capricolum subsp. capripneumoniae M1601
			Mycoplasma crocodyli MP145
			Mycoplasma cynos C142
			Mycoplasma dispar
			Mycoplasma fermentans M64
			Mycoplasma flocculare ATCC 27399
			Mycoplasma gallinaceum
			Mycoplasma hominis ATCC 23114
			Mycoplasma hyopneumoniae J
			Mycoplasma hyorhinis SK76
			Mycoplasma leachii PG50
			Mycoplasma mobile 163K
			Mycoplasma mycoides subsp. mycoides SC str. PG1
			Mycoplasma parvum str. Indiana
			Mycoplasma penetrans HF-2
			Mycoplasma pullorum
			Mycoplasma pulmonis UAB CTIP
			Mycoplasma putrefaciens KS1
			Mycoplasma sp. (ex Biomphalaria glabrata)
			Mycoplasma synoviae ATCC 25204
			Mycoplasma yeatsii GM274B
			Onion yellows phytoplasma OY-M
			Parvimonas micra
			Polaribacter reichenbachii
			Polaribacter sp. BM10
			Polaribacter vadi
			Rickettsia prowazekii
			Rickettsia typhi str. Wilmington
			secondary endosymbiont of Heteropsylla cubana
			Serratia symbiotica
			Serratia symbiotica str. 'Cinara cedri'
			Sneathia amnii
			Spiroplasma apis B31
			Spiroplasma atrichopogonis
			Spiroplasma cantharicola
			Spiroplasma chrysopicola DF-1
			Spiroplasma citri
			Spiroplasma culicicola AES-1
			Spiroplasma diminutum CUAS-1
			Spiroplasma eriocheiris
			Spiroplasma helicoides
			Spiroplasma kunkelii CR2-3x
			Spiroplasma litorale
			Spiroplasma mirum ATCC 29335
			Spiroplasma syrphidicola EA-1
			Spiroplasma taiwanense CT-1
			Spiroplasma turonicum
			Strawberry lethal yellows phytoplasma (CPA) str. NZSb11
			Streptobacillus moniliformis DSM 12112
			Ureaplasma parvum serovar 3
			Ureaplasma urealyticum serovar 10 str. ATCC 33699
			Wigglesworthia glossinidia endosymbiont of Glossina brevipalpis
			Wigglesworthia glossinidia endosymbiont of Glossina morsitans morsitans (Yale colony)
B2 (GC)	[30.00, 35.00)	210	Acetoanaerobium sticklandii
			Acholeplasma laidlawii PG-8A
			Acholeplasma oculi
			Acinetobacter equi
			Algibacter alginicilyticus
			Allofrancisella guangzhouensis
			alpha proteobacterium HIMB59
			Anaerococcus mediterraneensis
			Baumannia cicadellinicola str. Hc (Homalodisca coagulata)
			Bernardetia litoralis DSM 6794
			Campylobacter coli
			Campylobacter fetus subsp. venerealis str. 84-112
			Campylobacter helveticus
			Campylobacter hominis ATCC BAA-381
			Campylobacter hyointestinalis subsp. lawsonii
			Campylobacter jejuni
			Campylobacter pinnipediorum subsp. pinnipediorum
			Campylobacter sp. RM18020
			Campylobacter sp. RM18021
			Candidatus Atelocyanobacterium thalassa isolate ALOHA
			Candidatus Azobacteroides pseudotrichonymphae genomovar. CFP2
			Candidatus Baumannia cicadellinicola B-GSS
			Candidatus Endolissoclinum faulkneri L2
			Candidatus Erwinia sp. ErCipseudotaxifoliae
			Candidatus Ishikawaella capsulata Mpkobe
			Candidatus Izimaplasma sp. HR1
			Candidatus Kinetoplastibacterium blastocrithidii (ex Strigomonas culicis)
			Candidatus Kinetoplastibacterium crithidii TCC036E
			Candidatus Kinetoplastibacterium desouzaii TCC079E
			Candidatus Kinetoplastibacterium galatii TCC219
			Candidatus Kinetoplastibacterium oncopeltii TCC290E
			Candidatus Liberibacter africanus PTSAPSY
			Candidatus Liberibacter americanus str. Sao Paulo
			Candidatus Melainabacteria bacterium MEL.A1
			Candidatus Mikella endobia
			Candidatus Pantoea carbekii
			Candidatus Pelagibacter sp. IMCC9063
			Candidatus Ruthia magnifica str. Cm (Calyptogena magnifica)
			Candidatus Uzinura diaspidicola str. ASNER
			Candidatus Vesicomyosocius okutanii HA
			Candidatus Walczuchella monophlebidarum
			Carnobacterium maltaromaticum LMA28
			Cellulophaga algicola DSM 14237
			Cellulophaga baltica 18
			Cellulophaga lytica DSM 7489
			Chryseobacterium sp. IHB B 10212
			Clostridium acetobutylicum ATCC 824
			Clostridium autoethanogenum DSM 10061
			Clostridium cellulovorans 743B
			Clostridium estertheticum subsp. estertheticum
			Clostridium kluyveri NBRC 12016
			Clostridium lentocellum DSM 5427
			Clostridium ljungdahlii DSM 13528
			Clostridium tyrobutyricum
			Coxiella endosymbiont of Amblyomma americanum
			Croceibacter atlanticus HTCC2559
			Cyanobacterium aponinum PCC 10605
			cyanobacterium endosymbiont of Epithemia turgida isolate EtSB Lake Yunoko
			Deferribacter desulfuricans SSM1
			Defluviitoga tunisiensis
			Desulfurella acetivorans A63
			Desulfurobacterium thermolithotrophum DSM 11699
			Dictyoglomus thermophilum H-6-12
			Dictyoglomus turgidum DSM 6724
			Ehrlichia chaffeensis str. West Paces
			endosymbiont of Acanthamoeba sp. UWC8
			Fervidobacterium nodosum Rt17-B1
			Finegoldia magna ATCC 29328
			Flammeovirga sp. MY04
			Flavobacteriaceae bacterium UJ101
			Flavobacterium branchiophilum FL-15
			Flavobacterium columnare
			Flavobacterium indicum GPTSA100-9 = DSM 17447
			Flavobacterium johnsoniae
			Flavobacterium psychrophilum FPG101
			Flavobacterium sp. PK15
			Francisella cf. novicida Fx1
			Francisella cf. tularensis subsp. novicida 3523
			Francisella hispaniensis FSC454
			Francisella noatunensis subsp. orientalis
			Francisella persica ATCC VR-331
			Francisella philomiragia
			Francisella sp. CA97-1460
			Francisella sp. FSC1006
			Francisella sp. MA067296
			Francisella sp. TX077308
			Francisella sp. TX077310
			Francisella tularensis subsp. holarctica
			Frischella perrara
			Gemella sp. oral taxon 928
			Geminocystis sp. NIES-3708
			Geminocystis sp. NIES-3709
			Gilliamella apicola
			Halanaerobium hydrogeniformans
			Halanaerobium praevalens DSM 2228
			Halobacteroides halobius DSM 5150
			Helicobacter bilis
			Helicobacter cetorum MIT 00-7128
			Hydrogenobaculum sp. 3684
			Hydrogenobaculum sp. HO
			Hydrogenobaculum sp. SHO
			Hydrogenobaculum sp. SN
			Hydrogenobaculum sp. Y04AAS1
			Ignavibacterium album JCM 16511
			Ilyobacter polytropus DSM 2926
			Lacinutrix sp. 5H-3-7-4
			Lacinutrix venerupis
			Lactobacillus acidophilus
			Lactobacillus jensenii
			Lactobacillus johnsonii NCC 533
			Lactobacillus lindneri
			Lactobacillus salivarius
			Lactobacillus sanfranciscensis TMW 1.1304
			Lawsonia intracellularis PHE/MN1-00
			Leptotrichia sp. oral taxon 212
			Lutibacter sp. LPB0138
			Maribacter sp. T28
			Melissococcus plutonius S1
			Mycoplasma arthritidis 158L3-1
			Mycoplasma californicum
			Mycoplasma gallisepticum CA06_2006.052-5-2P
			Mycoplasma genitalium M6320
			Mycoplasma ovis str. Michigan
			Mycoplasma suis str. Illinois
			Mycoplasma wenyonii str. Massachusetts
			Myroides odoratimimus
			Myroides profundi
			Myroides sp. A21
			Myroides sp. ZB35
			Nautilia profundicola AmH
			Orientia tsutsugamushi str. Ikeda
			Peptoniphilus sp. ING2-D1G
			Petrotoga mobilis SJ95
			Polaribacter sp. MED152
			Prochlorococcus marinus str. MIT 9301
			Prochlorococcus sp. MIT 0604
			Prochlorococcus sp. MIT 0801
			Psychroflexus torquis ATCC 700755
			Rickettsia africae ESF-5
			Rickettsia akari str. Hartford
			Rickettsia amblyommatis
			Rickettsia australis str. Cutlack
			Rickettsia bellii
			Rickettsia canadensis str. McKiel
			Rickettsia conorii str. Malish 7
			Rickettsia felis URRWXCal2
			Rickettsia heilongjiangensis 054
			Rickettsia japonica YH
			Rickettsia massiliae MTU5
			Rickettsia monacensis
			Rickettsia parkeri str. Portsmouth
			Rickettsia peacockii str. Rustic
			Rickettsia philipii str. 364D
			Rickettsia rhipicephali
			Rickettsia rickettsii
			Rickettsia slovaca 13-B
			Rickettsiales bacterium Ac37b
			Sebaldella termitidis ATCC 33386
			secondary endosymbiont of Trabutina mannipara
			Seonamhaeicola sp. S2-3
			Siansivirga zeaxanthinifaciens CC-SAMT-1
			Spiroplasma sabaudiense Ar-1343
			Staphylococcaceae bacterium S31
			Staphylococcus argenteus
			Staphylococcus aureus
			Staphylococcus capitis subsp. capitis
			Staphylococcus carnosus
			Staphylococcus cohnii
			Staphylococcus condimenti
			Staphylococcus epidermidis
			Staphylococcus equorum
			Staphylococcus haemolyticus JCSC1435
			Staphylococcus lugdunensis
			Staphylococcus pasteuri SP1
			Staphylococcus saprophyticus
			Staphylococcus sciuri
			Staphylococcus sp. AntiMn-1
			Staphylococcus succinus
			Staphylococcus warneri SG1
			Staphylococcus xylosus
			Sulfurihydrogenibium azorense Az-Fu1
			Sulfurihydrogenibium sp. YO3AOP1
			Sulfurimonas denitrificans DSM 1251
			Tenacibaculum dicentrarchi
			Tenacibaculum sp. LPB0136
			Thermoanaerobacter brockii subsp. finnii Ako-1
			Thermoanaerobacter italicus Ab9
			Thermoanaerobacter mathranii subsp. mathranii str. A3
			Thermoanaerobacter pseudethanolicus ATCC 33223
			Thermoanaerobacter sp. X513
			Thermoanaerobacter sp. X514
			Thermoanaerobacter wiegelii Rt8.B1
			Thermoanaerobacterium thermosaccharolyticum DSM 571
			Thermoanaerobacterium xylanolyticum LX-11
			Thermodesulfobacterium geofontis OPF15
			Thermodesulfobium narugense DSM 14796
			Thermodesulfovibrio yellowstonii DSM 11347
			Thermosipho africanus TCF52B
			Thermosipho melanesiensis
			Thermosipho sp. 1063
			Trichodesmium erythraeum IMS101
			Turicibacter sp. H121
			Vagococcus teuberi
			Wenyingzhuangia fucanilytica
			Winogradskyella sp. J14-2
			Winogradskyella sp. PG-2
			Wolbachia endosymbiont of Drosophila simulans wNo
			Wolbachia endosymbiont of Onchocerca ochengi
			Wolbachia endosymbiont of Onchocerca volvulus str. Cameroon
			Wolbachia endosymbiont strain TRS of Brugia malayi
B3 (GC)	[35.00, 40.00)	348	[Bacillus thuringiensis] serovar konkukian str. 97-27
			[Clostridium] cellulolyticum H10
			[Clostridium] clariflavum DSM 19732
			[Clostridium] propionicum DSM 1682
			[Eubacterium] eligens ATCC 27750
			[Haemophilus] ducreyi
			[Haemophilus] parasuis
			Acetobacterium woodii DSM 1030
			Acetohalobium arabaticum DSM 5501
			Acholeplasma brassicae
			Acinetobacter baumannii
			Acinetobacter calcoaceticus
			Acinetobacter haemolyticus
			Acinetobacter junii
			Acinetobacter lactucae
			Acinetobacter nosocomialis
			Acinetobacter oleivorans DR1
			Acinetobacter pittii
			Acinetobacter sp. DUT-2
			Acinetobacter sp. TTH0-4
			Aequorivita sublithincola DSM 14238
			Aerococcus christensenii
			Aerococcus urinaeequi
			Aerococcus viridans
			Aliivibrio salmonicida LFI1238
			Aliivibrio wodanis
			Alkaliphilus metalliredigens QYMF
			Alkaliphilus oremlandii OhILAs
			Amphibacillus xylanus NBRC 15112
			Anabaena cylindrica PCC 7122
			Anabaena sp. 90
			Anabaena sp. WA102
			Anaerococcus prevotii DSM 20548
			Anaerostipes hadrus
			Arachidicoccus sp. BS20
			Bacillus anthracis
			Bacillus bombysepticus str. Wang
			Bacillus cellulosilyticus DSM 2522
			Bacillus cereus
			Bacillus cytotoxicus NVH 391-98
			Bacillus endophyticus
			Bacillus flexus
			Bacillus lehensis G1
			Bacillus megaterium DSM 319
			Bacillus methanolicus MGA3
			Bacillus mycoides
			Bacillus simplex
			Bacillus sp. 1NLA3E
			Bacillus sp. ABP14
			Bacillus sp. FDAARGOS_235
			Bacillus sp. IHB B 7164
			Bacillus sp. X1(2014)
			Bacillus thuringiensis
			Bacillus toyonensis BCT-7112
			Bacillus weihaiensis
			Bacillus weihenstephanensis KBAB4
			Bacteroidetes bacterium UKL13-3
			Bartonella ancashensis
			Bartonella bacilliformis
			Bartonella clarridgeiae 73
			Bartonella grahamii as4aup
			Bartonella henselae
			Bartonella quintana str. Toulouse
			Bartonella sp. A1379B
			Bartonella sp. JB15
			Bartonella sp. JB63
			Bartonella sp. Raccoon60
			Bartonella sp. WD16.2
			Bartonella tribocorum
			Bartonella vinsonii subsp. berkhoffii str. Winnie
			Belliella baltica DSM 15883
			Butyrivibrio hungatei
			Caldanaerobacter subterraneus subsp. tengcongensis MB4
			Caldicellulosiruptor bescii DSM 6725
			Caldicellulosiruptor hydrothermalis 108
			Caldicellulosiruptor kristjanssonii I77R1B
			Caldicellulosiruptor kronotskyensis 2002
			Caldicellulosiruptor lactoaceticus 6A
			Caldicellulosiruptor obsidiansis OB47
			Caldicellulosiruptor owensensis OL
			Caldicellulosiruptor saccharolyticus DSM 8903
			Caldimicrobium thiodismutans
			Caldisericum exile AZM16c01
			Calditerrivibrio nitroreducens DSM 19672
			Calothrix sp. PCC 6303
			Campylobacter concisus
			Campylobacter concisus 13826
			Campylobacter iguaniorum
			Candidatus Amoebophilus asiaticus 5a2
			Candidatus Baumannia cicadellinicola BGSS
			Candidatus Caedibacter acanthamoebae
			Candidatus Cloacimonas acidaminovorans str. Evry
			Candidatus Liberibacter asiaticus
			Candidatus Liberibacter solanacearum CLso-ZC1
			Candidatus Methylopumilus planktonicus
			Candidatus Midichloria mitochondrii IricVA
			Candidatus Mycoplasma haemolamae str. Purdue
			Candidatus Thioglobus autotrophicus
			Candidatus Thioglobus singularis PS1
			Capnocytophaga canimorsus Cc5
			Capnocytophaga ochracea DSM 7271
			Capnocytophaga sp. oral taxon 323
			Cardinium endosymbiont cEper1 of Encarsia pergandiella
			Carnobacterium inhibens subsp. gilichinskyi
			Carnobacterium sp. 17-4
			Carnobacterium sp. CP1
			Chlamydia abortus
			Chlamydia avium 10DC88
			Chlamydia felis Fe/C-56
			Chlamydia gallinacea
			Chlamydia psittaci C19/98
			Chlamydophila caviae GPIC
			Chryseobacterium gallinarum
			Chryseobacterium indologenes
			Chryseobacterium sp. IHB B 17019
			Chryseobacterium sp. StRB126
			Clostridium aceticum
			Clostridium formicaceticum
			Clostridium sp. BNL1100
			Colwellia psychrerythraea 34H
			Colwellia sp. MT41
			Colwellia sp. NB097-1
			Colwellia sp. PAMC 20917
			Colwellia sp. PAMC 21821
			Coxiella-like endosymbiont
			Cyanobacterium stanieri PCC 7202
			Cyanothece sp. ATCC 51142
			Cyanothece sp. PCC 7424
			Cyanothece sp. PCC 8801
			Cyanothece sp. PCC 8802
			Cyclobacterium amurskyense
			Cyclobacterium marinum DSM 745
			Cytophaga hutchinsonii ATCC 33406
			Dialister pneumosintes
			Dokdonia donghaensis DSW-1
			Dokdonia sp. 4H-3-7-5
			Dokdonia sp. MED134
			Elizabethkingia anophelis
			Elizabethkingia endophytica
			Elizabethkingia genomosp. 3
			Elizabethkingia genomosp. 4
			Elizabethkingia meningoseptica
			Elizabethkingia miricola
			Elusimicrobium minutum Pei191
			Emticicia oligotrophica DSM 17448
			Endomicrobium proavitum
			endosymbiont of Bathymodiolus septemdierum str. Myojin knoll
			Enterococcus durans
			Enterococcus faecalis DENG1
			Enterococcus faecium
			Enterococcus hirae
			Enterococcus mundtii QU 25
			Enterococcus silesiacus
			Erysipelothrix larvae
			Erysipelothrix rhusiopathiae
			Eubacterium sulci ATCC 35585
			Ezakiella massiliensis
			Fermentimonas caenicola
			Fervidobacterium pennivorans
			Fictibacillus arsenicus
			Fictibacillus phosphorivorans
			Filifactor alocis ATCC 35896
			Flavobacterium crassostreae
			Flavobacterium gilvum
			Flavobacterium psychrophilum
			Flexistipes sinusarabici DSM 4947
			Fluviicola taffensis DSM 16823
			Formosa sp. Hel1_33_131
			Formosa sp. Hel3_A1_48
			Gallibacterium anatis UMN179
			Geosporobacter ferrireducens
			Gramella forsetii KT0803
			Gramella sp. LPB0144
			Haemophilus ducreyi 35000HP
			Haemophilus influenzae
			Haemophilus parainfluenzae T3T1
			Haemophilus parasuis SH0165
			Haemophilus somnus 2336
			Halobacteriovorax marinus SJ
			Halothermothrix orenii H 168
			Helicobacter acinonychis str. Sheeba
			Helicobacter cetorum MIT 99-5656
			Helicobacter cinaedi CCUG 18818 = ATCC BAA-847
			Helicobacter hepaticus ATCC 51449
			Helicobacter himalayensis
			Helicobacter pylori
			Helicobacter typhlonius
			Hippea maritima DSM 10411
			Jeotgalibaca dankookensis
			Jeotgalibaca sp. PTS2502
			Kurthia sp. 11kri321
			Lachnoclostridium phytofermentans ISDg
			Lactobacillus acetotolerans
			Lactobacillus acidipiscis
			Lactobacillus amylovorus
			Lactobacillus crustorum
			Lactobacillus curieae
			Lactobacillus gallinarum
			Lactobacillus gasseri ATCC 33323 = JCM 1131
			Lactobacillus ginsenosidimutans
			Lactobacillus heilongjiangensis
			Lactobacillus helveticus
			Lactobacillus hokkaidonensis JCM 18461
			Lactobacillus kefiranofaciens ZW3
			Lactobacillus kunkeei
			Lactobacillus reuteri TD1
			Lactobacillus sp. WiKim39
			Lactobacillus sp. wkB8
			Lactococcus garvieae ATCC 49156
			Lactococcus lactis subsp. cremoris
			Lactococcus piscium MKFS47
			Legionella fallonii LLAP-10
			Legionella hackeliae
			Legionella longbeachae
			Legionella pneumophila
			Leptospira biflexa serovar Patoc strain 'Patoc 1 (Ames)'
			Leptospira interrogans serovar Bratislava
			Leuconostoc carnosum JB16
			Leuconostoc citreum KM20
			Leuconostoc gelidum JB7
			Leuconostoc kimchii IMSNU 11154
			Leuconostoc mesenteroides
			Leuconostoc sp. C2
			Liberibacter crescens
			Listeria innocua Clip11262
			Listeria ivanovii subsp. ivanovii
			Listeria monocytogenes
			Listeria seeligeri serovar 1/2b str. SLCC3954
			Listeria welshimeri serovar 6b str. SLCC5334
			Lysinibacillus fusiformis
			Lysinibacillus sphaericus 2362
			Lysinibacillus sphaericus LMG 22257
			Lysinibacillus varians
			Macrococcus caseolyticus JCSC5402
			Mannheimia sp. USDA-ARS-USMARC-1261
			Maribacter sp. 1_2014MBL_MicDiv
			Maribacter sp. HTCC2170
			Marinilactibacillus sp. 15R
			Marivirga tractuosa DSM 4126
			Moritella viscosa
			Mycoplasma haemocanis str. Illinois
			Mycoplasma haemofelis Ohio2
			Mycoplasma pneumoniae
			Natranaerobius thermophilus JW/NM-WN-LF
			Nitratiruptor sp. SB155-2
			Nonlabens dokdonensis DSW-6
			Nonlabens sp. MIC269
			'Nostoc azollae' 0708
			Oceanobacillus iheyensis HTE831
			Oenococcus oeni PSU-1
			Ornithobacterium rhinotracheale DSM 15997
			Paenibacillus sp. LPB0068
			Paludibacter propionicigenes WB4
			Parachlamydia acanthamoebae UV-7
			Pediococcus claussenii
			Pediococcus damnosus
			Pediococcus pentosaceus
			Pedobacter cryoconitis
			Pelosinus fermentans JBW45
			Pelosinus sp. UFO1
			Persephonella marina EX-H1
			Piscirickettsia salmonis
			Planococcus sp. L10.15
			Planococcus sp. PAMC 21323
			Prevotella sp. oral taxon 299 str. F0039
			Prochlorococcus marinus str. NATL2A
			Prochlorococcus marinus subsp. marinus str. CCMP1375
			Proteus mirabilis
			Proteus vulgaris
			Pseudoalteromonas aliena
			Pseudoalteromonas sp. Bsw20308
			Pseudoalteromonas sp. OCN003
			Pseudopedobacter saltans DSM 12145
			Pseudothermotoga elfii DSM 9442 = NBRC 107921
			Pseudothermotoga lettingae TMO
			Psychromonas sp. CNPT3
			Riemerella anatipestifer ATCC 11845 = DSM 15868
			Rivularia sp. PCC 7116
			Ruminiclostridium thermocellum AD2
			Rummeliibacillus stabekisii
			Salegentibacter sp. T436
			Salinivirga cyanobacteriivorans
			Sediminicola sp. YIK13
			Solibacillus silvestris
			Solitalea canadensis DSM 3403
			Sphingobacterium sp. B29
			Sphingobacterium sp. ML3W
			Stanieria cyanosphaera PCC 7437
			Staphylococcus agnetis
			Staphylococcus hyicus
			Staphylococcus pseudintermedius
			Staphylococcus schleiferi
			Staphylococcus simulans
			Streptococcus agalactiae
			Streptococcus anginosus
			Streptococcus constellatus subsp. pharyngis C818
			Streptococcus dysgalactiae subsp. equisimilis 167
			Streptococcus equinus
			Streptococcus gallolyticus UCN34
			Streptococcus halotolerans
			Streptococcus infantarius
			Streptococcus iniae
			Streptococcus lutetiensis 033
			Streptococcus macedonicus ACA-DC 198
			Streptococcus mutans
			Streptococcus parauberis KCTC 11537
			Streptococcus pasteurianus ATCC 43144
			Streptococcus pneumoniae
			Streptococcus pseudopneumoniae IS7493
			Streptococcus pyogenes
			Streptococcus sp. 'group B'
			Streptococcus sp. oral taxon 431
			Streptococcus thermophilus ND03
			Streptococcus uberis 0140J
			Sulfurimonas autotrophica DSM 16294
			Sulfurospirillum barnesii SES-3
			Sulfurospirillum deleyianum DSM 6946
			Sulfurospirillum sp. UCH001
			Taylorella asinigenitalis MCE3
			Taylorella equigenitalis ATCC 35865
			Tepidanaerobacter acetatoxydans Re1
			Tetragenococcus halophilus
			Thalassotalea sp. LPB0090
			Thermoanaerobacter kivui
			Thermoanaerobacterium saccharolyticum JW/SL-YS485
			Thermodesulfobacterium commune DSM 2178
			Thermotoga profunda AZM34c06
			Treponema denticola ATCC 35405
			Treponema pedis str. T A4
			Treponema putidum
			Treponema succinifaciens DSM 2489
			uncultured Termite group 1 bacterium phylotype Rs-D17
			Vagococcus penaei
			Veillonella atypica
			Veillonella parvula
			Vibrio fischeri ES114
			Virgibacillus halodenitrificans
			Virgibacillus sp. 6R
			Virgibacillus sp. SK37
			Weeksella virosa DSM 16922
			Weissella jogaejeotgali
			Weissella koreensis KACC 15510
			Wolbachia
			Wolbachia endosymbiont of Cimex lectularius
			Wolbachia endosymbiont of Drosophila melanogaster
			Wolbachia endosymbiont of Drosophila simulans wHa
			Wolbachia sp. wRi
			Zunongwangia profunda SM-A87
B4 (GC)	[40.00, 45.00)	316	[Clostridium] cellulosi
			[Clostridium] stercorarium subsp. leptospartum DSM 9219
			[Eubacterium rectale] ATCC 33656
			Acinetobacter johnsonii XBB1
			Acinetobacter larvae
			Acinetobacter schindleri
			Acinetobacter soli
			Acinetobacter sp. ADP1
			Acinetobacter sp. NCu2D-2
			Acinetobacter sp. TGL-Y2
			Actinobacillus equuli subsp. equuli
			Actinobacillus pleuropneumoniae serovar 5b str. L20
			Actinobacillus succinogenes 130Z
			Actinobacillus suis ATCC 33415
			Aerococcus urinae
			Aerococcus urinaehominis
			Aggregatibacter actinomycetemcomitans
			Aggregatibacter aphrophilus NJ8700
			Algoriphagus sp. M8-2
			Alteromonas addita
			Alteromonas australica
			Alteromonas macleodii
			Alteromonas mediterranea UM7
			Alteromonas naphthalenivorans
			Alteromonas sp. Mac1
			Alteromonas sp. Mac2
			Alteromonas sp. Mex14
			Alteromonas sp. RW2A1
			Alteromonas stellipolaris LMG 21856
			Anabaena variabilis ATCC 29413
			Anaplasma phagocytophilum str. Norway variant2
			Aneurinibacillus sp. XH2
			Anoxybacillus amylolyticus
			Anoxybacillus flavithermus WK1
			Anoxybacillus gonensis
			Anoxybacillus sp. B2M1
			Anoxybacillus sp. B7M1
			Aquifex aeolicus VF5
			Bacillus atrophaeus 1942
			Bacillus clausii
			Bacillus gibsonii
			Bacillus halodurans C-125
			Bacillus muralis
			Bacillus oceanisediminis 2691
			Bacillus pseudofirmus OF4
			Bacillus pumilus
			Bacillus safensis
			Bacillus smithii
			Bacillus sp.
			Bacillus sp. FJAT-14266
			Bacillus sp. JS
			Bacillus sp. LM 4-2
			Bacillus sp. WP8
			Bacillus sp. YP1
			Bacillus subtilis subsp. subtilis str. JH642 substr. AG174
			Bacillus xiamenensis
			Bacteroidales bacterium CF
			Bacteroides caecimuris
			Bacteroides cellulosilyticus
			Bacteroides dorei
			Bacteroides fragilis
			Bacteroides helcogenes P 36-108
			Bacteroides ovatus
			Bacteroides thetaiotaomicron
			Bacteroides vulgatus ATCC 8482
			Bartonella australis Aust/NH1
			Basilea psittacipulmonis DSM 24701
			Bdellovibrio bacteriovorus W
			Bdellovibrio exovorus JSS
			Beggiatoa leptomitiformis
			Bibersteinia trehalosi USDA-ARS-USMARC-192
			Brevibacillus laterosporus LMG 15441
			Burkholderiales bacterium YL45
			Butyrivibrio proteoclasticus B316
			Calothrix sp. 336/3
			Calothrix sp. PCC 7507
			Campylobacter curvus 525.92
			Candidatus Doolittlea endobia
			Candidatus Hoaglandella endobia
			Candidatus Methylopumilus turicensis
			Candidatus Moranella endobia PCIT
			Candidatus Paracaedibacter acanthamoebae
			Candidatus Tremblaya phenacola PAVE
			Capnocytophaga haemolytica
			Carboxydothermus hydrogenoformans Z-2901
			Chlamydia muridarum
			Chlamydia pecorum P787
			Chlamydia pneumoniae
			Chlamydia suis
			Chlamydia trachomatis F/11-96
			Chlamydophila pecorum E58
			Chlamydophila pneumoniae TW-183
			Chlorobium chlorochromatii CaD3
			Chroococcidiopsis thermalis PCC 7203
			Coprothermobacter proteolyticus DSM 5265
			Coxiella burnetii Z3055
			Crinalium epipsammum PCC 9333
			Cyanothece sp. PCC 7822
			Cycloclasticus sp. P1
			Cycloclasticus zancles 78-ME
			Dactylococcopsis salina PCC 8305
			Dehalobacter restrictus DSM 9455
			Dehalobacter sp. CF
			Dehalobacter sp. DCA
			Denitrovibrio acetiphilus DSM 12809
			Desulfitobacterium dehalogenans ATCC 51507
			Desulfitobacterium dichloroeliminans LMG P-21439
			Desulfitobacterium metallireducens DSM 15288
			Desulfobacula toluolica Tol2
			Desulfosporosinus acidiphilus SJ4
			Desulfosporosinus meridiei DSM 13257
			Desulfosporosinus orientis DSM 765
			Desulfotomaculum acetoxidans DSM 771
			Desulfotomaculum reducens MI-1
			Dichelobacter nodosus VCS1703A
			Draconibacterium orientale
			Echinicola vietnamensis DSM 17526
			Eggerthellaceae bacterium Marseille-P3241
			Enterococcus casseliflavus EC20
			Enterococcus gallinarum
			Erysipelotrichaceae bacterium I46
			Fervidobacterium islandicum
			Fischerella sp. NIES-3754
			Flavisolibacter sp. LCS9
			Flavobacteriaceae bacterium 3519-10
			Gardnerella vaginalis
			Geobacillus sp. WCH70
			Geobacillus sp. Y4.1MC1
			Glaciecola nitratireducens FR1064
			Glaciecola sp. 4H-3-7+YE-5
			Gloeocapsa sp. PCC 7428
			Gramella flava JLT2011
			Halobacillus halophilus DSM 2266
			Halothece sp. PCC 7418
			Helicobacter felis ATCC 49179
			Helicobacter mustelae 12198
			Helicobacter sp. MIT 01-6242
			Hydrogenobacter thermophilus TK-6
			Jeotgalibacillus malaysiensis
			Kangiella geojedonensis
			Kangiella koreensis DSM 16069
			Kangiella sediminilitoris
			Kosmotoga olearia TBF 19.5.1
			Kosmotoga pacifica
			Lactobacillus amylophilus DSM 20533 = JCM 1125
			Lactobacillus backii
			Lactobacillus buchneri NRRL B-30929
			Lactobacillus curvatus
			Lactobacillus parabuchneri
			Lactobacillus paraplantarum
			Lactobacillus plantarum
			Lactobacillus ruminis ATCC 27782
			Lactobacillus sakei subsp. sakei 23K
			Leadbetterella byssophila DSM 17132
			Legionella oakridgensis ATCC 33761 = DSM 21215
			Lentibacillus amyloliquefaciens
			Leptolyngbya sp. PCC 7376
			Leptospira alstonii
			Leptospira borgpetersenii serovar Hardjo-bovis str. L550
			Leptospira santarosai serovar Shermani str. LT 821
			Leuconostoc garlicum
			Leuconostoc lactis
			Mageeibacillus indolicus UPII9-5
			Mahella australiensis 50-1 BON
			Mannheimia haemolytica
			Mannheimia succiniciproducens MBEL55E
			Mannheimia varigena USDA-ARS-USMARC-1388
			Marinomonas mediterranea MMB-1
			Marinomonas posidonica IVIA-Po-181
			Marinomonas sp. MWYL1
			Melioribacter roseus P3M-2
			Methylacidiphilum fumariolicum SolV
			Methylophaga nitratireducenticrescens
			Methylotenera versatilis 301
			Microcystis aeruginosa NIES-2481
			Microcystis panniformis FACHB-1757
			Moorea producens PAL-8-15-08-1
			Moraxella catarrhalis
			Moraxella osloensis
			Mucilaginibacter sp. PAMC 26640
			Mucinivorans hirudinis
			Muricauda lutaonensis
			Muricauda ruestringensis DSM 13258
			Neorickettsia helminthoeca str. Oregon
			Neorickettsia risticii str. Illinois
			Neorickettsia sennetsu str. Miyayama
			Niabella ginsenosidivorans
			Niastella koreensis GR20-10
			Nitrosomonas communis
			Nitrosomonas sp. AL212
			Nitrosomonas ureae
			Nostoc punctiforme PCC 73102
			Nostoc sp. NIES-3756
			Nostoc sp. PCC 7107
			Nostoc sp. PCC 7120
			Nostoc sp. PCC 7524
			Odoribacter splanchnicus DSM 20712
			Oleispira antarctica RB-8
			Owenweeksia hongkongensis DSM 17368
			Paenibacillus larvae subsp. larvae
			Paenibacillus odorifer
			Paenibacillus sp. FSL H7-0737
			Paenibacillus sp. FSL R5-0345
			Paenibacillus sp. IHBB 10380
			Parageobacillus thermoglucosidans
			Paraglaciecola psychrophila 170
			Pasteurella multocida
			Pediococcus acidilactici
			Pedobacter heparinus DSM 2366
			Pedobacter sp. PACM 27299
			Pedobacter steynii
			Peptoclostridium acidaminophilum DSM 3953
			Persicobacter sp. JZB09
			Photobacterium profundum SS9
			Photorhabdus asymbiotica
			Photorhabdus luminescens subsp. laumondii TTO1
			Photorhabdus temperata subsp. thracensis
			Planococcus antarcticus DSM 14505
			Planococcus donghaensis
			Planococcus faecalis
			Planococcus halocryophilus
			Planococcus kocurii
			Polynucleobacter asymbioticus
			Prevotella fusca JCM 17724
			Prevotella intermedia
			Prevotella melaninogenica ATCC 25845
			Proteiniphilum saccharofermentans
			Protochlamydia naegleriophila
			Providencia rettgeri
			Providencia stuartii
			Pseudoalteromonas atlantica T6c
			Pseudoalteromonas haloplanktis TAC125
			Pseudoalteromonas issachenkonii
			Pseudoalteromonas luteoviolacea
			Pseudoalteromonas phenolica
			Pseudoalteromonas sp. SM9913
			Pseudoalteromonas translucida KMM 520
			Pseudothermotoga thermarum DSM 5069
			Psychrobacter alimentarius
			Psychrobacter arcticus 273-4
			Psychrobacter cryohalolentis K5
			Psychrobacter sp. AntiMn-1
			Psychrobacter sp. DAB_AL43B
			Psychrobacter sp. G
			Psychrobacter sp. P11G5
			Psychrobacter sp. P2G3
			Psychrobacter sp. PRwf-1
			Psychrobacter urativorans
			Psychromonas ingrahamii 37
			Ruminococcus albus 7 = DSM 20455
			Ruminococcus bicirculans
			Salinicoccus halodurans
			secondary endosymbiont of Ctenarytaina eucalypti
			Shewanella frigidimarina NCIMB 400
			Shewanella halifaxensis HAW-EB4
			Shewanella pealeana ATCC 700345
			Shewanella piezotolerans WP3
			Shewanella psychrophila
			Shewanella putrefaciens 200
			Shewanella sp. W3-18-1
			Shewanella violacea DSS12
			Shewanella woodyi ATCC 51908
			Simkania negevensis Z
			Snodgrassella alvi wkB2
			Sphingobacterium sp. 21
			Sporosarcina psychrophila
			Sporosarcina sp. P33
			Streptococcus cristatus AS 1.3089
			Streptococcus equi subsp. zooepidemicus ATCC 35246
			Streptococcus gordonii str. Challis substr. CH1
			Streptococcus himalayensis
			Streptococcus marmotae
			Streptococcus mitis
			Streptococcus oralis Uo5
			Streptococcus pantholopis
			Streptococcus parasanguinis ATCC 15912
			Streptococcus salivarius JIM8777
			Streptococcus sanguinis SK36
			Streptococcus sp. A12
			Streptococcus sp. FDAARGOS_192
			Streptococcus sp. I-G2
			Streptococcus sp. I-P16
			Streptococcus sp. VT 162
			Streptococcus suis
			Sulfuricurvum kujiense DSM 16994
			Sulfurospirillum cavolei
			Sulfurospirillum halorespirans DSM 13726
			Sulfurospirillum multivorans DSM 12446
			Sulfurovum lithotrophicum
			Sulfurovum sp. NBC37-1
			Synechococcus sp. PCC 7502
			Syntrophomonas wolfei subsp. wolfei str. Goettingen G311
			Tatlockia micdadei
			Terribacillus aidingensis
			Thermodesulfatator indicus DSM 15286
			Thermosulfidibacter takaii ABI70S6
			Thiomicrospira crunogena XCL-2
			Thioploca ingrica
			Treponema sp. OMZ 838
			Vibrio alginolyticus
			Vibrio anguillarum M3
			Vibrio antiquarius
			Vibrio natriegens
			Vibrio scophthalmi
			Vibrio sp. EJY3
			Vibrio tasmaniensis LGP32
			Vibrio tritonius
			Vibrio tubiashii ATCC 19109
			Waddlia chondrophila WSU 86-1044
			Weissella ceti
			Xenorhabdus bovienii SS-2004
			Xenorhabdus hominickii
			Xenorhabdus nematophila AN6/1
			Xenorhabdus poinarii G6
			Zobellia galactanivorans
			Zymomonas mobilis subsp. pomaceae ATCC 29192
B5 (GC)	[45.00, 50.00)	212	[Bacillus] selenitireducens MLS10
			[Clostridium] saccharolyticum WM1
			Acaryochloris marina MBIC11017
			Acetomicrobium mobile DSM 13181
			Aerococcus sanguinicola
			Agarivorans gilvus
			Aminobacterium colombiense DSM 12261
			Anaplasma centrale str. Israel
			Anaplasma marginale str. Florida
			Atopobium parvulum DSM 20469
			Bacillus amyloliquefaciens
			Bacillus beveridgei
			Bacillus coagulans
			Bacillus coagulans 2-6
			Bacillus glycinifermentans
			Bacillus infantis NRRL B-14911
			Bacillus licheniformis
			Bacillus paralicheniformis
			Bacillus sp. 275
			Bacillus sp. BH072
			Bacillus sp. H15-1
			Bacillus sp. OxB-1
			Bacillus sp. Pc3
			Bacillus sp. SDLI1
			Bacillus subtilis
			Bacillus velezensis
			Bacteroides salanitronis DSM 18170
			Bartonella apis
			beta proteobacterium CB
			Blautia sp. YL58
			Brevibacillus brevis NBRC 100599
			Caldithrix abyssi DSM 13497
			Campylobacter gracilis
			Candidatus Hodgkinia cicadicola
			Candidatus Puniceispirillum marinum IMCC1322
			Candidatus Xiphinematobacter sp. Idaho Grape
			Cellvibrio sp. PSBB023
			Chitinophaga pinensis DSM 2588
			Chlorobium phaeobacteroides DSM 266
			Chloroherpeton thalassium ATCC 35110
			Corynebacterium kutscheri
			Dehalococcoides mccartyi 195
			Dehalococcoides mccartyi GY50
			Dehalococcoides sp. UCH007
			Dehalogenimonas sp. WBC-2
			Desulfitobacterium hafniense DCB-2
			Desulfobacterium autotrophicum HRM2
			Desulfocapsa sulfexigens DSM 10523
			Desulfotalea psychrophila LSv54
			Desulfotomaculum ferrireducens
			Desulfotomaculum gibsoniae DSM 7213
			Desulfotomaculum nigrificans CO-1-SRB
			Desulfotomaculum ruminis DSM 2154
			Desulfovibrio salexigens DSM 2638
			Escherichia albertii
			Escherichia fergusonii ATCC 35469
			Eubacterium limosum
			Exiguobacterium antarcticum B7
			Exiguobacterium sibiricum 255-15
			Exiguobacterium sp. AT1b
			Exiguobacterium sp. MH3
			Exiguobacterium sp. U13-1
			Exiguobacterium sp. ZWU0009
			Fibrobacter succinogenes subsp. succinogenes S85
			Flammeovirgaceae bacterium 311
			Geobacillus thermodenitrificans
			Grimontia hollisae
			Gynuella sunshinyii YC6258
			Hafnia alvei
			Haliscomenobacter hydrossis DSM 1100
			Hirschia baltica ATCC 49814
			Idiomarina loihiensis L2TR
			Janthinobacterium sp. B9-8
			Kingella kingae
			Lachnoclostridium sp. YL32
			Lactobacillus brevis KB290
			Lactobacillus casei BL23
			Lactobacillus casei subsp. casei ATCC 393
			Lactobacillus koreensis
			Lactobacillus mucosae LM1
			Lactobacillus paracasei
			Lactobacillus paracollinoides
			Lactobacillus rhamnosus
			Leptolyngbya sp. NIES-3755
			Mesotoga prima MesG1.Ag.4.2
			Methylacidiphilum infernorum V4
			Methylomicrobium alcaliphilum 20Z
			Methylophaga frappieri
			Methylophilus sp. TWE2
			Methylotenera mobilis JLW8
			Microcoleus sp. PCC 7113
			Moraxella bovoculi
			Moraxella ovis
			Murdochiella sp. Marseille-P2341
			Ndongobacter massiliensis
			Neisseria weaveri
			Niabella soli DSM 19437
			Nitrosomonas eutropha C91
			Nitrosomonas sp. Is79A3
			Obesumbacterium proteus
			Oblitimonas alkaliphila
			Oscillatoria acuminata PCC 6304
			Oscillatoria nigro-viridis PCC 7112
			Paenalcaligenes hominis
			Paenibacillus bovis
			Paenibacillus naphthalenovorans
			Paenibacillus peoriae
			Paenibacillus polymyxa
			Paenibacillus sp. FSL H7-0357
			Paenibacillus sp. IHB B 3084
			Paenibacillus swuensis
			Paenibacillus terrae HPL-003
			Paenibacillus xylanexedens
			Parabacteroides distasonis ATCC 8503
			Pelodictyon phaeoclathratiforme BU-1
			Petrimonas mucosa
			Photobacterium gaetbulicola Gung47
			Phycisphaerae bacterium SM-Chi-D1
			Planococcus maritimus DSM 17275
			Planococcus maritimus Y42
			Planococcus plakortidis
			Planococcus rifietoensis
			Pleurocapsa sp. PCC 7327
			Polynucleobacter duraquae
			Polynucleobacter necessarius subsp. necessarius STIR1
			Pontibacter korlensis
			Porphyromonas gingivalis
			Pragia fontium
			Prevotella enoeca
			Prevotella ruminicola 23
			Pseudanabaena sp. PCC 7367
			Pseudoalteromonas rubra
			Pseudothermotoga hypogea DSM 11164 = NBRC 106472
			Roseburia hominis A2-183
			Rufibacter sp. DG15C
			Rufibacter tibetensis
			Runella slithyformis DSM 19594
			Saccharophagus degradans 2-40
			Salimicrobium jeotgali
			Saprospira grandis str. Lewin
			Scardovia inopinata JCM 12537
			Sediminispirochaeta smaragdinae DSM 11293
			Shewanella baltica BA175
			Shewanella denitrificans OS217
			Shewanella oneidensis MR-1
			Shewanella sediminis HAW-EB3
			Shewanella sp. ANA-3
			Shewanella sp. MR-4
			Shewanella sp. MR-7
			Sphaerochaeta globosa str. Buddy
			Sphaerochaeta pleomorpha str. Grapes
			Sphingopyxis sp. LPB0140
			Spirosoma aerolatum
			Spirosoma radiotolerans
			Synechococcus sp. PCC 6312
			Synechococcus sp. PCC 7002
			Synechococcus sp. PCC 7003
			Synechococcus sp. PCC 7117
			Synechococcus sp. PCC 73109
			Synechococcus sp. PCC 8807
			Synechocystis sp. PCC 6714
			Synechocystis sp. PCC 6803
			Syntrophobotulus glycolicus DSM 8271
			Tannerella forsythia 92A2
			Thalassolituus oleivorans
			Thermincola potens JR
			Thermocrinis albus DSM 14484
			Thermocrinis ruber
			Thermosediminibacter oceani DSM 16646
			Thermotoga maritima
			Thermotoga naphthophila RKU-10
			Thermotoga neapolitana DSM 4359
			Thermotoga petrophila RKU-1
			Thermotoga sp. 2812B
			Thermotoga sp. Cell2
			Thermotoga sp. RQ2
			Thermotoga sp. RQ7
			Thermovirga lienii DSM 17291
			Thioalkalimicrobium aerophilum AL3
			Thioalkalimicrobium cyclicum ALM1
			Tolumonas auensis DSM 9187
			Treponema azotonutricium ZAS-9
			Treponema caldarium DSM 7334
			Tropheryma whipplei str. Twist
			Vibrio breoganii
			Vibrio campbellii
			Vibrio cholerae
			Vibrio coralliilyticus
			Vibrio fluvialis
			Vibrio harveyi
			Vibrio mimicus
			Vibrio nigripulchritudo
			Vibrio owensii
			Vibrio parahaemolyticus
			Vibrio vulnificus
			Weissella cibaria
			Wolinella succinogenes DSM 1740
			Xenorhabdus doucetiae
			Yersinia aldovae 670-83
			Yersinia aleksiciae
			Yersinia enterocolitica
			Yersinia enterocolitica LC20
			Yersinia frederiksenii Y225
			Yersinia intermedia
			Yersinia kristensenii
			Yersinia pestis
			Yersinia pseudotuberculosis
			Yersinia rohdei
			Yersinia ruckeri
			Yersinia similis
			Yersinia sp. FDAARGOS_228
			Zymomonas mobilis subsp. mobilis str. CP4 = NRRL B-14023
B6 (GC)	[50.00, 55.00)	215	[Brevibacterium] flavum
			Acetobacter pasteurianus IFO 3283-32
			Acetobacter sp. SLV-7
			Acidaminococcus intestini RyC-MR95
			Actinomyces sp. VUL4_3
			Advenella kashmirensis WT001
			Advenella mimigardefordensis DPN7
			Alcanivorax borkumensis SK2
			Alcanivorax sp. NBRC 101098
			Anaerolinea thermophila UNI-1
			Anaerolineaceae bacterium oral taxon 439
			Arcanobacterium haemolyticum DSM 20595
			Barnesiella viscericola DSM 18177
			Bdellovibrio bacteriovorus HD100
			Betaproteobacteria bacterium UKL13-2
			Candidatus Rhodoluna planktonica
			Candidatus Tokpelaia hoelldoblerii
			Cedecea neteri ND02
			Cellvibrio japonicus Ueda107
			Chania multitudinisentens RB-25
			Chlorobium limicola DSM 245
			Chlorobium phaeovibrioides DSM 265
			Christensenella massiliensis
			Citrobacter amalonaticus
			Citrobacter braakii
			Citrobacter freundii
			Citrobacter koseri ATCC BAA-895
			Citrobacter rodentium ICC168
			Citrobacter sp. FDAARGOS_156
			Citrobacter werkmanii
			Cloacibacillus porcorum
			Clostridium sp. SY8519
			Coraliomargarita akajimensis DSM 45221
			Corynebacterium callunae DSM 20147
			Corynebacterium crudilactis
			Corynebacterium diphtheriae CDCE 8392
			Corynebacterium glutamicum SCgG2
			Corynebacterium mustelae
			Corynebacterium pseudotuberculosis
			Corynebacterium stationis
			Corynebacterium ulcerans
			Cryptobacterium curtum DSM 15641
			Cyanothece sp. PCC 7425
			Dehalogenimonas formicexedens
			Desulfatibacillum alkenivorans AK-01
			Desulfobacca acetoxidans DSM 11109
			Desulfomonile tiedjei DSM 6799
			Desulfotomaculum kuznetsovii DSM 6115
			Dickeya zeae EC1
			Dyadobacter fermentans DSM 18053
			Enterobacter asburiae LF7a
			Enterobacter cloacae
			Enterobacter kobei
			Enterobacter ludwigii
			Enterobacter sp. 638
			Enterobacter sp. FY-07
			Enterobacter sp. ODB01
			Enterobacter sp. R4-368
			Enterobacteriaceae bacterium strain FGI 57
			Erwinia amylovora ATCC 49946
			Erwinia pyrifoliae Ep1/96
			Erwinia sp. Ejp617
			Erwinia tasmaniensis Et1/99
			Escherichia coli
			Faecalibaculum rodentium
			Gallionella capsiferriformans ES-2
			gamma proteobacterium HdN1
			Geobacillus genomosp. 3
			Geobacillus kaustophilus HTA426
			Geobacillus sp. C56-T3
			Geobacillus sp. GHH01
			Geobacillus sp. JS12
			Geobacillus sp. Y412MC52
			Geobacillus sp. Y412MC61
			Geobacillus stearothermophilus 10
			Geobacillus subterraneus
			Geobacillus thermoleovorans
			Geobacter daltonii FRC-32
			Geobacter lovleyi SZ
			Geobacter uraniireducens Rf4
			Hahella chejuensis KCTC 2396
			Halocynthiibacter arcticus
			Halomonas campaniensis
			Halomonas sp. GT
			Halomonas sp. KO116
			Halomonas sp. 'Soap Lake #7'
			Halothiobacillus neapolitanus c2
			Herminiimonas arsenicoxydans
			Herminiimonas sp. AS8
			Herpetosiphon aurantiacus DSM 785
			Janthinobacterium sp. Marseille
			Kluyvera intermedia
			Kosakonia oryzae
			Kosakonia radicincitans
			Kosakonia sacchari SP1
			Lachnoclostridium phocaeense
			Lacimicrobium alkaliphilum
			Lactobacillus delbrueckii subsp. delbrueckii
			Lactobacillus fermentum F-6
			Lelliottia amnigena
			Leptospirillum ferriphilum ML-04
			Leptospirillum ferrooxidans C2-3
			Leptospirillum sp. Group II 'CF-1'
			Limnohabitans sp. 103DPR2
			Magnetococcus marinus MC-1
			Marinobacter psychrophilus
			Marinobacter sp. BSs20148
			Megasphaera elsdenii 14-14
			Methylomonas denitrificans
			Methylomonas methanica MC09
			Methylovorus glucosetrophus SIP3-4
			Micavibrio aeruginosavorus ARL-13
			Morganella morganii
			Negativicoccus massiliensis
			Neisseria elongata subsp. glycolytica ATCC 29315
			Neisseria gonorrhoeae
			Neisseria lactamica 020-06
			Neisseria meningitidis
			Neisseria sicca
			Nitratifractor salsuginis DSM 16511
			Nitrosococcus halophilus Nc 4
			Nitrosococcus oceani ATCC 19707
			Nitrosococcus watsonii C-113
			Nitrosomonas europaea ATCC 19718
			Nitrosospira briensis C-128
			Nitrosospira multiformis ATCC 25196
			Novibacillus thermophilus
			Ochrobactrum pituitosum
			Ochrobactrum pseudogrignonense
			Octadecabacter antarcticus 307
			Octadecabacter temperatus
			Oscillibacter valericigenes Sjm18-20
			Paenibacillus beijingensis
			Paenibacillus borealis
			Paenibacillus durus
			Paenibacillus graminis
			Paenibacillus riograndensis SBR5
			Paenibacillus sabinae T27
			Paenibacillus sp. FSL P4-0081
			Paenibacillus sp. FSL R5-0912
			Paenibacillus sp. FSL R7-0273
			Paenibacillus sp. FSL R7-0331
			Paenibacillus sp. JDR-2
			Paenibacillus sp. Y412MC10
			Paenibacillus stellifer
			Paenibacillus yonginensis
			Pantoea ananatis
			Pantoea rwandensis
			Pantoea sp. At-9b
			Pantoea stewartii subsp. stewartii DC283
			Parabacteroides sp. YL27
			Pectobacterium atrosepticum
			Pectobacterium carotovorum subsp. odoriferum
			Pectobacterium parmentieri WPP163
			Pectobacterium sp. SCC3193
			Pectobacterium wasabiae CFBP 3304
			Pelobacter sp. SFB93
			Pelotomaculum thermopropionicum SI
			Phycisphaerae bacterium ST-NAGAB-D1
			Pirellula sp. SH-Sr6A
			Planctopirus limnophila DSM 3776
			Planktomarina temperata RCA23
			Plesiomonas shigelloides
			Pontibacter akesuensis
			Porphyromonas asaccharolytica DSM 20707
			Prevotella denticola F0289
			Prochlorococcus marinus str. MIT 9303
			Propionimicrobium sp. Marseille-P3275
			Prosthecochloris aestuarii DSM 271
			Prosthecochloris sp. CIB 2401
			Pseudohongiella spirulinae
			Rahnella aquatilis HX2
			Rahnella sp. Y9602
			Rhodoluna lacicola
			Rothia dentocariosa ATCC 17931
			Rufibacter sp. DG31D
			Ruminiclostridium sp. KB18
			Salinispira pacifica
			Salmonella bongori N268-08
			Salmonella enterica
			Selenomonas ruminantium subsp. lactilytica TAM6421
			Serratia fonticola
			Shewanella amazonensis SB2B
			Shewanella loihica PV-4
			Shigella boydii
			Shigella dysenteriae Sd197
			Shigella flexneri
			Shigella sonnei
			Shigella sp. PAMC 28760
			Sodalis glossinidius str. 'morsitans'
			Sphaerochaeta coccoides DSM 17374
			Spirosoma linguale DSM 74
			Spirosoma montaniterrae
			Spirosoma rigui
			Spongiibacter sp. IMCC21906
			Synechococcus sp. CC9311
			Synechococcus sp. CC9902
			synthetic Escherichia coli C321.deltaA
			Syntrophothermus lipocalidus DSM 12680
			Syntrophus aciditrophicus SB
			Teredinibacter turnerae T7901
			Thalassospira xiamenensis M-5 = DSM 17429
			Thermacetogenium phaeum DSM 12270
			Thermobaculum terrenum ATCC BAA-798
			Thermosynechococcus elongatus BP-1
			Thermotoga caldifontis AZM44c09
			Thermovibrio ammonificans HB-1
			Treponema brennaborense DSM 12168
			Treponema pallidum subsp. pallidum str. Sea 81-4
			Treponema paraluiscuniculi Cuniculi A
			Treponema primitia ZAS-2
			Turneriella parva DSM 21527
			Vibrio furnissii NCTC 11218
			Xylella fastidiosa M12
			Zhongshania aliphaticivorans
B7 (GC)	[55.00, 60.00)	277	[Pseudomonas syringae] pv. tomato str. DC3000
			Acetobacter aceti
			Acetobacter persici
			Acetobacter senegalensis
			Acidaminococcus fermentans DSM 20731
			Acidihalobacter prosperus
			Acidithiobacillus ferrivorans SS3
			Acidithiobacillus ferrooxidans ATCC 23270
			Actinobacteria bacterium IMCC26256
			Actinomyces sp. Marseille-P2985
			Aeromonas salmonicida subsp. salmonicida A449
			Aeromonas veronii
			Agrobacterium fabrum str. C58
			Agrobacterium rhizogenes
			Agrobacterium sp. H13-3
			Agrobacterium tumefaciens
			Agrobacterium vitis S4
			Akkermansia glycaniphila
			Akkermansia muciniphila
			Alcaligenes faecalis
			Alistipes finegoldii DSM 17242
			Altererythrobacter ishigakiensis
			Ammonifex degensii KC4
			Arthrobacter sp. IHBB 11108
			Asaia bogorensis NBRC 16594
			Asticcacaulis excentricus CB 48
			Beijerinckia indica subsp. indica ATCC 9039
			Bifidobacterium adolescentis
			Bifidobacterium angulatum DSM 20098 = JCM 7096
			Bifidobacterium breve 12L
			Bifidobacterium catenulatum DSM 16992 = JCM 1194 = LMG 11043
			Bifidobacterium dentium JCM 1195 = DSM 20436
			Bifidobacterium kashiwanohense JCM 15439 = DSM 21854
			Bifidobacterium pseudocatenulatum DSM 20438 = JCM 1200 = LMG 10505
			Brucella abortus S19
			Brucella canis
			Brucella ceti TE28753-12
			Brucella melitensis
			Brucella microti CCM 4915
			Brucella ovis ATCC 25840
			Brucella pinnipedialis B2/94
			Brucella sp. 09RB8471
			Brucella sp. 09RB8910
			Brucella sp. 141012304
			Brucella sp. 2002734562
			Brucella suis VBI22
			Brucella vulpis
			Caldilinea aerophila DSM 14535 = NBRC 104270
			Candidatus Filomicrobium marinum
			Candidatus Hodgkinia cicadicola Dsem
			Candidatus Koribacter versatilis Ellin345
			Candidatus Nitrospira inopinata
			Candidatus Sodalis pierantonius str. SOPE
			Candidatus Symbiobacter mobilis CR
			Candidatus Tenderia electrophaga
			Candidatus Tremblaya princeps 1
			Cedecea neteri ND14b
			Cedecea neteri SSMD04
			Celeribacter marinus
			Chlorobaculum limnaeum
			Chlorobaculum parvum NCIB 8327
			Chlorobium luteolum DSM 273
			Chlorobium tepidum TLS
			Chloroflexus aggregans DSM 9485
			Chloroflexus aurantiacus J-10-fl
			Chloroflexus sp. Y-400-fl
			Collimonas arenae
			Collimonas fungivorans
			Collimonas pratensis
			Comamonas kerstersii
			Corynebacterium ammoniagenes
			Corynebacterium argentoratense DSM 44202
			Corynebacterium camporealensis
			Corynebacterium casei LMG S-19264
			Corynebacterium deserti GIMN1.010
			Corynebacterium epidermidicanis
			Corynebacterium flavescens
			Corynebacterium kroppenstedtii DSM 44385
			Corynebacterium phocae
			Corynebacterium resistens DSM 45100
			Corynebacterium simulans
			Corynebacterium sp. ATCC 6931
			Cronobacter condimenti 1330
			Cronobacter dublinensis subsp. dublinensis LMG 23823
			Cronobacter malonaticus
			Cronobacter muytjensii ATCC 51329
			Cronobacter sakazakii
			Cronobacter turicensis z3032
			Cronobacter universalis NCTC 9529
			Cutibacterium acnes
			Dechloromonas aromatica RCB
			Dehalogenimonas lykanthroporepellens BL-DC-9
			Denitrobacterium detoxificans
			Desulfobulbus propionicus DSM 2032
			Desulfococcus multivorans
			Desulfococcus oleovorans Hxd3
			Desulfohalobium retbaense DSM 5692
			Desulfomicrobium baculatum DSM 4028
			Desulfomicrobium orale DSM 12838
			Desulfovibrio alaskensis G20
			Desulfovibrio desulfuricans subsp. desulfuricans str. ATCC 27774
			Desulfurispirillum indicum S5
			Dickeya dadantii 3937
			Dickeya solani IPO 2222
			Edwardsiella anguillarum ET080813
			Edwardsiella hoshinae
			Edwardsiella ictaluri
			Edwardsiella piscicida C07-087
			Edwardsiella sp. EA181011
			Edwardsiella sp. LADL05-105
			Edwardsiella tarda
			Edwardsiella tarda EIB202
			Eggerthella sp. YY7918
			Enterobacter asburiae
			Enterobacter cloacae complex sp. 35734
			Enterobacter hormaechei
			Enterobacter lignolyticus
			Enterobacter sp. E20
			Enterobacter sp. HK169
			Enterobacter xiangfangensis
			Erwinia billingiae Eb661
			Erwinia gerundensis
			Erythrobacter atlanticus
			Ethanoligenens harbinense YUAN-3
			Fuerstia marisgermanicae
			Geitlerinema sp. PCC 7407
			Geoalkalibacter subterraneus
			Geobacter metallireducens GS-15
			Gluconobacter albidus
			Gluconobacter oxydans
			Glutamicibacter arilaitensis
			Granulibacter bethesdensis
			Granulicella mallensis MP5ACTX8
			Haematospirillum jordaniae
			Halioglobus japonicus
			Halioglobus pacificus
			Halomonas huangheensis
			Heliobacterium modesticaldum Ice1
			Hoeflea sp. IMCC20628
			Hymenobacter sp. DG25A
			Hymenobacter sp. DG25B
			Hymenobacter swuensis DY53
			Hyphomicrobium denitrificans 1NES1
			Hyphomicrobium sp. MC1
			Hyphomonadaceae bacterium UKL13-1
			Hyphomonas sp. Mor2
			Intestinimonas butyriciproducens
			Jonesia denitrificans DSM 20603
			Klebsiella aerogenes
			Klebsiella michiganensis E718
			Klebsiella oxytoca
			Klebsiella pneumoniae
			Klebsiella quasipneumoniae
			Klebsiella sp. LTGPAF-6F
			Klebsiella variicola
			Kosakonia cowanii
			Kozakia baliensis
			Kyrpidia tusciae DSM 2912
			Labrenzia aggregata
			Labrenzia sp. CP4
			Lawsonella clevelandensis
			Leclercia adecarboxylata
			Leptolyngbya sp. O-77
			Limnohabitans sp. 63ED37-2
			Magnetospira sp. QH-2
			Marinobacter adhaerens HP15
			Marinobacter hydrocarbonoclasticus VT8
			Marinobacter salarius
			Marinobacter salinus
			Marinobacter similis
			Marinobacter sp. CP1
			Marinobacter sp. LQ44
			Marinobacterium sp. ST58-10
			Marivivens sp. JLT3646
			Methylobacillus flagellatus KT
			Methylomonas sp. DH-1
			Methylovorus sp. MP688
			Microbulbifer agarilyticus
			Microbulbifer sp. CCB-MM1
			Microbulbifer thermotolerans
			Mobiluncus curtisii ATCC 43063
			Moorella thermoacetica
			Mycobacterium leprae TN
			Neomicrococcus aestuarii
			Nitratireductor basaltis
			Nitrospira defluvii
			Ochrobactrum anthropi ATCC 49188
			Octadecabacter arcticus 238
			Paenibacillus mucilaginosus KNP414
			Paenibacillus sp. 32O-W
			Pantoea agglomerans
			Pantoea sp. PSNIH1
			Pantoea sp. PSNIH2
			Pantoea vagans C9-1
			Parasaccharibacter apium
			Parascardovia denticolens DSM 10105 = JCM 12538
			Pelobacter acetylenicus
			Pelobacter carbinolicus DSM 2380
			Pelobacter propionicus DSM 2379
			Phaeobacter gallaeciensis DSM 26640
			Phaeobacter inhibens
			Phaeobacter sp. P97
			Pirellula staleyi DSM 6068
			Plautia stali symbiont
			Pluralibacter gergoviae
			Prevotella dentalis DSM 3688
			Propionibacterium sp. oral taxon 193
			Pseudomonas amygdali pv. lachrymans
			Pseudomonas antarctica
			Pseudomonas cerasi
			Pseudomonas cichorii JBC1
			Pseudomonas fluorescens NCIMB 11764
			Pseudomonas fragi
			Pseudomonas frederiksbergensis
			Pseudomonas koreensis D26
			Pseudomonas mandelii JR-1
			Pseudomonas savastanoi pv. phaseolicola 1448A
			Pseudomonas sp. A3(2016)
			Pseudomonas sp. GR 6-02
			Pseudomonas sp. L10.10
			Pseudomonas sp. URMO17WK12:I11 1
			Pseudomonas syringae pv. actinidiae
			Pseudomonas trivialis
			Pusillimonas sp. T7-7
			Raoultella ornithinolytica MG
			Raoultella ornithinolytica S12
			Renibacterium salmoninarum ATCC 33209
			Rhizobium sp. IRBG74
			Rhizobium sp. S41
			Rhizobium tropici CIAT 899
			Rhodoferax antarcticus
			Rhodoferax ferrireducens T118
			Rhodopirellula baltica SH 1
			Robiginitalea biformata HTCC2501
			Roseobacter denitrificans OCh 114
			Roseobacter litoralis Och 149
			Rothia mucilaginosa
			Rubinisphaera brasiliensis DSM 5305
			Ruegeria mobilis F1926
			Rugosibacter aromaticivorans
			Sedimenticola thiotaurini
			Selenomonas sp. oral taxon 136
			Selenomonas sp. oral taxon 478
			Selenomonas sp. oral taxon 920
			Selenomonas sputigena ATCC 35185
			Serratia liquefaciens
			Serratia marcescens
			Serratia plymuthica
			Serratia proteamaculans 568
			Serratia rubidaea
			Serratia sp. AS12
			Serratia sp. AS13
			Serratia sp. FS14
			Serratia sp. SCBI
			Serratia sp. YD25
			Shimwellia blattae DSM 4481 = NBRC 105725
			Sideroxydans lithotrophicus ES-1
			Simiduia agarivorans SA1 = DSM 21679
			Sodalis praecaptivus
			Sphingorhabdus sp. M41
			Spirochaeta africana DSM 8902
			Sulfobacillus acidophilus DSM 10332
			Sulfuricella denitrificans skB26
			Synechococcus elongatus PCC 6301
			Synechococcus sp. CC9605
			Synechococcus sp. JA-2-3B'a(2-13)
			Synechococcus sp. KORDI-100
			Synechococcus sp. KORDI-52
			Synechococcus sp. UTEX 2973
			Synechococcus sp. WH 8102
			Synechococcus sp. WH 8103
			Syntrophobacter fumaroxidans MPOB
			Tannerella sp. oral taxon HOT-286
			Terriglobus saanensis SP1PR4
			Thiolapillus brandeum
			Trueperella pyogenes TP8
			Woeseia oceani
B8 (GC)	[60.00, 65.00)	369	Acidithiobacillus caldus SM-1
			Acidobacterium capsulatum ATCC 51196
			Acidovorax sp. KKS102
			Actinotignum schaalii
			Adlercreutzia equolifaciens DSM 19450
			Aeromonas aquatica
			Aeromonas hydrophila
			Aeromonas media WS
			Aeromonas schubertii
			Agrobacterium radiobacter K84
			Agrobacterium sp. RAC06
			Alcanivorax dieselolei B5
			Alcanivorax pacificus W11-5
			Alcanivorax xenomutans
			Alicyclobacillus acidocaldarius subsp. acidocaldarius DSM 446
			Allochromatium vinosum DSM 180
			Altererythrobacter atlanticus
			Altererythrobacter epoxidivorans
			Altererythrobacter marensis
			Alteromonadaceae bacterium
			Aminobacter aminovorans
			Aquaspirillum sp. LM1
			Arthrobacter alpinus ERGS4:06
			Arthrobacter alpinus R3.8
			Arthrobacter sp. A3
			Arthrobacter sp. ATCC 21022
			Arthrobacter sp. Hiyo8
			Arthrobacter sp. LS16
			Arthrobacter sp. PAMC 25486
			Arthrobacter sp. Rue61a
			Arthrobacter sp. YC-RL1
			Arthrobacter sp. ZXY-2
			Bifidobacterium actinocoloniiforme DSM 22766
			Bifidobacterium animalis
			Bifidobacterium asteroides PRL2011
			Bifidobacterium bifidum
			Bifidobacterium coryneforme
			Bifidobacterium indicum LMG 11587 = DSM 20214
			Bifidobacterium longum
			Bifidobacterium pseudolongum PV8-2
			Bifidobacterium scardovii JCM 12489 = DSM 13734
			Bifidobacterium thermophilum RBL67
			Blastomonas sp. RAC04
			Bordetella avium 197N
			Bordetella holmesii H558
			Bradyrhizobium diazoefficiens USDA 110
			Bradyrhizobium icense
			Bradyrhizobium japonicum USDA 6
			Bradyrhizobium sp.
			Bradyrhizobium sp. BTAi1
			Bradyrhizobium sp. CCGE-LA001
			Bradyrhizobium sp. S23321
			Brevibacterium linens BS258
			Brevibacterium linens SMQ-1335
			Burkholderia sp. Bp7605
			Burkholderia sp. CCGE1001
			Burkholderia sp. CCGE1002
			Burkholderia sp. CCGE1003
			Burkholderia sp. HB1
			Burkholderia sp. OLGA172
			Burkholderia sp. PAMC 26561
			Burkholderia sp. PAMC 28687
			Burkholderia sp. RPE64
			Burkholderia sp. RPE67
			Burkholderia sp. YI23
			Candidatus Accumulibacter phosphatis clade IIA str. UW-1
			Candidatus Desulforudis audaxviator MP104C
			Candidatus Solibacter usitatus Ellin6076
			Candidatus Tremblaya princeps 2
			Caulobacteraceae bacterium OTSz_A_272
			Chelativorans sp. BNC1
			Chloracidobacterium thermophilum B
			Chromobacterium vaccinii
			Chromobacterium violaceum ATCC 12472
			Chromohalobacter salexigens DSM 3043
			Comamonas testosteroni CNB-2
			Confluentimicrobium sp. EMB200-NS6
			Coriobacteriaceae bacterium 68-1-3
			Coriobacterium glomerans PW2
			Corynebacterium aquilae DSM 44791
			Corynebacterium aurimucosum ATCC 700975
			Corynebacterium efficiens YS-314
			Corynebacterium falsenii DSM 44353
			Corynebacterium glyciniphilum AJ 3170
			Corynebacterium jeikeium K411
			Corynebacterium lactis RW2-5
			Corynebacterium singulare
			Corynebacterium sp. NML98-0116
			Corynebacterium testudinoris
			Corynebacterium urealyticum DSM 7111
			Croceicoccus naphthovorans
			Cupriavidus metallidurans CH34
			Cutibacterium avidum 44067
			Deinococcus deserti VCD115
			Deinococcus peraridilitoris DSM 19664
			Deinococcus puniceus
			Dermabacter vaginalis
			Desulfovibrio aespoeensis Aspo-2
			Desulfovibrio africanus str. Walvis Bay
			Desulfovibrio fairfieldensis
			Desulfovibrio indicus
			Desulfovibrio magneticus RS-1
			Desulfovibrio piger
			Desulfovibrio vulgaris DP4
			Desulfurivibrio alkaliphilus AHT 2
			Desulfuromonas soudanensis
			Desulfuromonas sp. DDH964
			Devosia sp. H5989
			Devriesea agamarum
			Dyella japonica A8
			Dyella jiangningensis
			Ectothiorhodospira sp. BSL-9
			Eggerthella lenta DSM 2243
			Ensifer adhaerens
			Erythrobacter gangjinensis
			Erythrobacter litoralis HTCC2594
			Ferrimonas balearica DSM 9799
			Fimbriimonas ginsengisoli Gsoil 348
			Flavonifractor plautii
			Frateuria aurantia DSM 6220
			Gemmata sp. SH-PL17
			Gemmatimonas aurantiaca T-27
			Gemmatimonas phototrophica
			Geobacter anodireducens
			Geobacter bemidjiensis Bem
			Geobacter pickeringii
			Geobacter sp. M18
			Geobacter sp. M21
			Geobacter sulfurreducens KN400
			Gloeobacter kilaueensis JS1
			Gloeobacter violaceus PCC 7421
			Gluconobacter oxydans 621H
			Granulicella tundricola MP5ACTX9
			Halomonas chromatireducens
			Halomonas elongata DSM 2581
			Halotalea alkalilenta
			Halothiobacillus sp. LS2
			Herbaspirillum hiltneri N3
			Herbaspirillum rubrisubalbicans M1
			Herbaspirillum seropedicae SmR1
			Hoyosella subflava DQS3-9A1
			Hydrogenophaga sp. LPB0072
			Hymenobacter sedentarius
			Hymenobacter sp. APR13
			Hymenobacter sp. PAMC 26554
			Hymenobacter sp. PAMC 26628
			Hyphomicrobium denitrificans ATCC 51888
			Hyphomicrobium nitrativorans NL23
			Hyphomonas neptunium ATCC 15444
			Isosphaera pallida ATCC 43644
			Jannaschia sp. CCS1
			Janthinobacterium sp. 1_2014MBL_MicDiv
			Janthinobacterium sp. LM6
			Ketogulonicigenium vulgare
			Kiritimatiella glycovorans
			Komagataeibacter medellinensis NBRC 3288
			Komagataeibacter nataicola
			Komagataeibacter xylinus E25
			Laribacter hongkongensis HLHK9
			Leisingera methylohalidivorans DSM 14336
			Luteibacter rhizovicinus DSM 16549
			Magnetospirillum gryphiswaldense MSR-1 v2
			Maricaulis maris MCS10
			Martelella endophytica
			Martelella mediterranea DSM 17316
			Martelella sp. AD-3
			Massilia sp. NR 4-1
			Meiothermus ruber DSM 1279
			Meiothermus silvanus DSM 9946
			Mesorhizobium amorphae CCNWGS0123
			Mesorhizobium australicum WSM2073
			Mesorhizobium ciceri
			Mesorhizobium loti NZP2037
			Mesorhizobium opportunistum WSM2075
			Methyloceanibacter caenitepidi
			Methylocella silvestris BL2
			Methylococcus capsulatus str. Bath
			Methylocystis sp. SC2
			Mycobacterium abscessus
			Mycobacterium chelonae CCUG 47445
			Mycobacterium haemophilum DSM 44634
			Mycobacterium immunogenum
			Mycobacterium sp. QIA-37
			Neoasaia chiangmaiensis
			Neorhizobium galegae bv. officinalis bv. officinalis str. HAMBI 1141
			Nitrobacter hamburgensis X14
			Nitrobacter winogradskyi Nb-255
			Nitrospira moscoviensis
			Novosphingobium pentaromativorans US6-1
			Novosphingobium sp. PP1Y
			Oceanimonas sp. GK1
			Oligotropha carboxidovorans OM4
			Olsenella sp. oral taxon 807
			Olsenella uli DSM 7084
			Opitutaceae bacterium TAV5
			Ottowia sp. oral taxon 894
			Paenarthrobacter aurescens TC1
			Pandoraea apista
			Pandoraea faecigallinarum
			Pandoraea norimbergensis
			Pandoraea oxalativorans
			Pandoraea pnomenusa
			Pandoraea pulmonicola
			Pandoraea sputorum
			Pandoraea thiooxydans
			Pandoraea vervacti
			Pannonibacter phragmitetus
			Paraburkholderia caribensis
			Paraburkholderia fungorum
			Paraburkholderia phenoliruptrix BR3459a
			Paraburkholderia phymatum STM815
			Paraburkholderia phytofirmans PsJN
			Paraburkholderia sp. SOS3
			Paraburkholderia sprentiae WSM5005
			Paraburkholderia xenovorans LB400
			Paracoccus aminophilus JCM 7686
			Pararhodospirillum photometricum DSM 122
			Parvibaculum lavamentivorans DS-1
			Parvularcula bermudensis HTCC2503
			Paucibacter sp. KCTC 42545
			Pelagibacterium halotolerans B2
			Phaeobacter gallaeciensis
			Polaromonas naphthalenivorans CJ2
			Polaromonas sp. JS666
			Porphyrobacter sp. LM 6
			Propionibacterium acnes 6609
			Pseudarthrobacter sulfonivorans
			Pseudogulbenkiania sp. NH8B
			Pseudomonas alcaliphila JAB1
			Pseudomonas alkylphenolica
			Pseudomonas azotoformans
			Pseudomonas balearica DSM 6083
			Pseudomonas brassicacearum
			Pseudomonas chlororaphis PA23
			Pseudomonas chlororaphis PCL1606
			Pseudomonas cremoricolorata
			Pseudomonas entomophila L48
			Pseudomonas fluorescens
			Pseudomonas fulva 12-X
			Pseudomonas koreensis CRS05-R5
			Pseudomonas mendocina NK-01
			Pseudomonas mendocina ymp
			Pseudomonas monteilii
			Pseudomonas monteilii SB3078
			Pseudomonas mosselii SJ10
			Pseudomonas parafulva CRS01-1
[truncated: 661 more rows]

## Sheet: Statistics (Archaea)
Supplementary material 4-1-3. Wilcoxon signed-rank test of word symmetry distance 1 and normalized word symmetry distance 1 (Archaea)											Supplementary material 4-1-4. Wilcoxon signed-rank test of word symmetry distance 2 and normalized word symmetry distance 2 (Archaea)
Group	Order	Median						P-value			Group	Order	Median						P-value
		WSD1			nWSD1								WSD2			nWSD2
		Genomic sequence	Random sequence	Difference*	Genomic sequence	Random sequence	Difference*						Genomic sequence	Random sequence	Difference*	Genomic sequence	Random sequence	Difference*
Group A1 Member: 56 GC content: [24.24, 40.00)	1	0	0	0	0	0	0	1			Group A1 Member: 56 GC content: [24.24, 40.00)	1	0	0	0	0	0	0	1
	2	0	5	-4	0	0.833333	-0.666667	3.60969e-11				2	0	14	-13	0	0.259259	-0.240741	6.23161e-11
	3	6.5	27	-20	0.209677	0.870968	-0.645161	7.1442e-11				3	11	207	-198	0.0110887	0.208669	-0.199597	7.53527e-11
	4	69	113	-43.5	0.575	0.941667	-0.3625	7.45284e-11				4	202.5	2603.5	-2416.5	0.0125	0.16071	-0.149167	7.54614e-11
	5	443	494	-50.5	0.866928	0.966732	-0.0988258	7.50274e-11				5	4471	33656	-29166.5	0.0170889	0.128639	-0.111479	7.5475e-11
	6	1944.5	1974	-28	0.964534	0.979167	-0.0138889	7.50003e-11				6	105076	398938	-291698	0.0250704	0.0951832	-0.0695965	7.5475e-11
	7	7825.5	7900	-84	0.955378	0.964473	-0.0102552	1.36442e-10				7	1381191	1964918	-614678	0.0205839	0.0292831	-0.00916053	7.5475e-11
	8	29167.5	30243.5	-995.5	0.893612	0.926578	-0.0304994	7.96695e-11				8	3.30071e+06	3.47727e+06	-151947	0.00307417	0.00323861	-0.000141518	1.42762e-05
	9	92497.5	103923	-12190	0.705705	0.792876	-0.093003	7.5475e-11				9	3664672	3480397	162648	0.000213314	0.000202587	9.4674e-06	6.64388e-09
	10	189933	227220	-40265	0.362623	0.43381	-0.0768745	7.5475e-11				10	2.73485e+06	2.32406e+06	383420	9.94937e-06	8.45492e-06	1.39488e-06	7.5475e-11
Group A2 Member: 64 GC content: [40.00, 50.00)	1	0	0	0	0	0	0	1			Group A2 Member: 64 GC content: [40.00, 50.00)	1	0	0	0	0	0	0	1
	2	0	5	-4	0	0.833333	-0.666667	2.6509e-12				2	0	13	-13	0	0.240741	-0.240741	3.12946e-12
	3	9	26	-17	0.290323	0.83871	-0.548387	3.37725e-12				3	16.5	217.5	-194	0.0166331	0.219254	-0.195565	3.52064e-12
	4	81	113	-31.5	0.675	0.941667	-0.2625	3.49596e-12				4	316.5	2827.5	-2451.5	0.019537	0.174537	-0.151327	3.52453e-12
	5	463	496	-34	0.906067	0.970646	-0.0665362	3.50368e-12				5	6387	37335	-30311.5	0.0244122	0.1427	-0.115855	3.5255e-12
	6	1970	1983	-15	0.977183	0.983631	-0.00744048	1.85213e-11				6	144118	464279	-315830	0.0343852	0.110773	-0.0753544	3.5255e-12
	7	7934	7980.5	-44.5	0.968624	0.974301	-0.00543279	4.88269e-12				7	2044323	3140176	-1035898	0.0304665	0.046798	-0.015438	3.5255e-12
	8	30419	30901.5	-435	0.931955	0.946737	-0.0133272	3.52501e-12				8	4161920	4.61558e+06	-322751	0.00387627	0.00429879	-0.000300599	1.75764e-09
	9	107615	116842	-8680.5	0.821044	0.891441	-0.0662275	3.5255e-12				9	4.07626e+06	3866710	214578	0.000237272	0.000225074	1.24901e-05	1.26127e-09
	10	265122	343401	-68972	0.506175	0.655626	-0.131682	3.5255e-12				10	2534002	2024316	533496	9.21867e-06	7.36444e-06	1.94085e-06	3.5255e-12
Group A3 Member: 47 GC content: [50.00, 60.00)	1	0	0	0	0	0	0	1			Group A3 Member: 47 GC content: [50.00, 60.00)	1	0	0	0	0	0	0	1
	2	1	5	-4	0.166667	0.833333	-0.666667	1.65435e-09				2	1	14	-12	0.0185185	0.259259	-0.222222	2.23909e-09
	3	9	26	-17	0.290323	0.83871	-0.548387	2.26695e-09				3	16	206	-189	0.016129	0.207661	-0.190524	2.38093e-09
	4	81	113	-30	0.675	0.941667	-0.25	2.3724e-09				4	317	2645	-2331	0.0195679	0.163272	-0.143889	2.39561e-09
	5	463	495	-32	0.906067	0.968689	-0.0626223	2.3718e-09				5	6909	34409	-28188	0.0264073	0.131517	-0.107739	2.39683e-09
	6	1965	1985	-17	0.974702	0.984623	-0.00843254	2.3718e-09				6	164602	440628	-286055	0.0392726	0.10513	-0.0682503	2.39683e-09
	7	7930	7979	-47	0.968136	0.974118	-0.00573801	2.39009e-09				7	2046108	3324892	-1189581	0.0304931	0.0495508	-0.0177283	2.39683e-09
	8	30509	30913	-422	0.934712	0.947089	-0.0129289	2.39499e-09				8	3994003	4470060	-449227	0.00371987	0.00416326	-0.000418394	5.51724e-09
	9	108175	117001	-8489	0.825316	0.892654	-0.0647664	2.39683e-09				9	3933713	3721411	178259	0.000228974	0.000216616	1.03761e-05	1.41109e-08
	10	256887	348672	-88235	0.490452	0.665689	-0.168459	2.39683e-09				10	2470327	1938229	563328	8.98702e-06	7.05126e-06	2.04938e-06	2.39683e-09
Group A4 Member: 39 GC content: [60.00, 68.41]	1	0	0	0	0	0	0	1			Group A4 Member: 39 GC content: [60.00, 68.41]	1	0	0	0	0	0	0	1
	2	0	4	-4	0	0.666667	-0.666667	3.01264e-08				2	0	12	-11	0	0.222222	-0.203704	4.99709e-08
	3	3	26	-22	0.0967742	0.83871	-0.709677	4.64366e-08				3	4	175	-171	0.00403226	0.176411	-0.172379	5.24163e-08
	4	54	111	-57	0.45	0.925	-0.475	5.19693e-08				4	132	2308	-2166	0.00814815	0.142469	-0.133704	5.2553e-08
	5	422	493	-73	0.825832	0.964775	-0.142857	5.24358e-08				5	3349	31345	-28073	0.0128004	0.119806	-0.1073	5.2553e-08
	6	1936	1978	-42	0.960317	0.981151	-0.0208333	5.2241e-08				6	87913	412420	-325688	0.0209753	0.0983999	-0.0777064	5.2553e-08
	7	7895	7973	-76	0.963863	0.973385	-0.00927848	6.11757e-08				7	1416458	2609548	-1313633	0.0211094	0.03889	-0.019577	5.2553e-08
	8	30252	30933	-671	0.926838	0.947702	-0.0205576	5.2553e-08				8	4214708	5482492	-1218637	0.00392543	0.0051062	-0.001135	5.2553e-08
	9	102806	114906	-12780	0.784354	0.87667	-0.0975044	5.2553e-08				9	5797892	6327935	-730166	0.000337484	0.000368337	-4.25016e-05	3.78192e-07
	10	239131	327996	-87929	0.456552	0.626214	-0.167875	5.2553e-08				10	4919308	4536750	512526	1.78964e-05	1.65046e-05	1.86456e-06	5.68315e-08
*Difference : Median of paired differences between genomic sequences and random sequences											*Difference : Median of paired differences between genomic sequences and random sequences

## Sheet: Statistics (Bacteria)
Supplementary material 4-1-5. Wilcoxon signed-rank test of word symmetry distance 1 and normalized word symmetry distance 1 (Bacteria)											Supplementary material 4-1-6. Wilcoxon signed-rank test of word symmetry distance 2 and normalized word symmetry distance 2 (Bacteria)
Group	Order	Median						P-value			Group	Order	Median						P-value
		WSD1			nWSD1								WSD2			nWSD2
		Genomic sequence	Random sequence	Difference*	Genomic sequence	Random sequence	Difference*						Genomic sequence	Random sequence	Difference*	Genomic sequence	Random sequence	Difference*
Group B1 Member: 174 GC content: [13.538, 30.00)	1	0	0	0	0	0	0	1			Group B1 Member: 174 GC content: [13.538, 30.00)	1	0	0	0	0	0	0	1
	2	1	5	-4	0.166667	0.833333	-0.666667	4.93428e-31				2	1	14	-12	0.0185185	0.259259	-0.222222	2.07396e-30
	3	7	26	-19	0.225806	0.83871	-0.612903	2.28514e-30				3	12	205	-193.5	0.0120968	0.206653	-0.19506	2.63023e-30
	4	75	113	-37	0.625	0.941667	-0.308333	2.60097e-30				4	240.5	2634.5	-2379	0.0148457	0.162623	-0.146852	2.63793e-30
	5	451	493	-43	0.882583	0.964775	-0.0841487	9.10269e-30				5	5419.5	32958.5	-27464	0.0207142	0.125973	-0.104972	2.63837e-30
	6	1924	1952	-25	0.954365	0.968254	-0.0124008	1.09094e-17				6	111237	311684	-187211	0.0265402	0.0743652	-0.044667	2.63842e-30
	7	7500	7627.5	-119.5	0.915639	0.931205	-0.0145892	6.21319e-14				7	751494	986807	-250776	0.0111995	0.0147064	-0.0037373	1.5261e-29
	8	24582	26160.5	-1546	0.753125	0.801486	-0.0473652	2.25333e-25				8	1.45249e+06	1515418	-90847	0.0013528	0.00141141	-8.46117e-05	1.70116e-17
	9	60611.5	67732	-8219	0.462433	0.516758	-0.0627065	8.67133e-30				9	1681529	1.54857e+06	65011	9.78786e-05	9.01395e-05	3.78417e-06	1.40898e-08
	10	103096	115598	-13406.5	0.196832	0.2207	-0.0255959	2.63842e-30				10	1.40754e+06	1.17417e+06	162622	5.12062e-06	4.27161e-06	5.91615e-07	7.43078e-25
Group B2 Member: 210 GC content: [30.00, 35.00)	1	0	0	0	0	0	0	1			Group B2 Member: 210 GC content: [30.00, 35.00)	1	0	0	0	0	0	0	1
	2	0	5	-4	0	0.833333	-0.666667	2.01904e-37				2	0	14	-13	0	0.259259	-0.240741	2.05991e-36
	3	7	26	-19	0.225806	0.83871	-0.612903	2.74037e-36				3	12	219	-203.5	0.0120968	0.220766	-0.205141	3.28394e-36
	4	74	113	-40	0.616667	0.941667	-0.333333	3.22877e-36				4	233	2772	-2552	0.0143827	0.171111	-0.157531	3.29655e-36
	5	446	495	-49	0.872798	0.968689	-0.0958904	3.26053e-36				5	4919.5	35479	-30259.5	0.0188031	0.135607	-0.115657	3.29714e-36
	6	1946	1972	-24.5	0.965278	0.978175	-0.0121528	2.16777e-35				6	111778	408174	-299902	0.0266694	0.0973869	-0.0715541	3.29723e-36
	7	7810.5	7903.5	-64.5	0.953547	0.964901	-0.0078745	4.23887e-33				7	1.32143e+06	1.92252e+06	-600306	0.0196932	0.0286513	-0.00894636	3.75128e-36
	8	28740	30101.5	-920	0.880515	0.922227	-0.0281863	3.34455e-36				8	3.31079e+06	3.44688e+06	-90479.5	0.00308355	0.0032103	-8.42694e-05	2.3662e-08
	9	88103.5	101318	-9420.5	0.672181	0.773001	-0.0718733	3.29723e-36				9	3888984	3.70967e+06	117765	0.00022637	0.000215933	6.85488e-06	1.11672e-19
	10	192994	227142	-32069	0.368467	0.433662	-0.0612266	3.29714e-36				10	2.9521e+06	2.58262e+06	344192	1.07397e-05	9.39553e-06	1.25217e-06	4.78513e-36
Group B3 Member: 348 GC content: [35.00, 40.00)	1	0	0	0	0	0	0	1			Group B3 Member: 348 GC content: [35.00, 40.00)	1	0	0	0	0	0	0	1
	2	0	5	-4	0	0.833333	-0.666667	2.3681e-60				2	0	14	-13	0	0.259259	-0.240741	4.61837e-59
	3	6	26	-20	0.193548	0.83871	-0.645161	6.53427e-59				3	10	208.5	-195.5	0.0100806	0.210181	-0.197077	8.55452e-59
	4	72	113	-41	0.6	0.941667	-0.341667	8.42766e-59				4	214	2628.5	-2408	0.0132099	0.162253	-0.148642	8.60654e-59
	5	445.5	494	-49	0.87182	0.966732	-0.0958904	8.52299e-59				5	4929	34062.5	-29315.5	0.0188394	0.130192	-0.112049	8.60806e-59
	6	1954	1980	-24	0.969246	0.982143	-0.0119048	2.79452e-57				6	119181	430635	-311809	0.0284356	0.102746	-0.074395	8.6083e-59
	7	7945.5	7976.5	-26	0.970028	0.973813	-0.00317422	2.24544e-43				7	1.87832e+06	2682685	-766544	0.0279926	0.03998	-0.0114238	7.15126e-58
	8	30458.5	30885.5	-345	0.933165	0.946247	-0.0105699	1.39549e-58				8	5114644	5.24235e+06	-121908	0.0047636	0.00488254	-0.000113541	1.87378e-06
	9	106874	115234	-7046	0.81539	0.879172	-0.0537571	8.60814e-59				9	5774321	5656628	118095	0.000336112	0.000329262	6.87409e-06	1.04003e-15
	10	268796	325218	-46273	0.513189	0.62091	-0.088345	8.6083e-59				10	4.27075e+06	3639116	548427	1.55369e-05	1.32391e-05	1.99517e-06	8.60834e-59
Group B4 Member: 316 GC content: [40.00, 45.00)	1	0	0	0	0	0	0	1			Group B4 Member: 316 GC content: [40.00, 45.00)	1	0	0	0	0	0	0	1
	2	1	5	-4	0.166667	0.833333	-0.666667	3.93459e-54				2	1	13	-12	0.0185185	0.240741	-0.222222	1.00642e-53
	3	7	26	-18	0.225806	0.83871	-0.580645	1.13166e-53				3	12	203	-184	0.0120968	0.204637	-0.185484	1.46326e-53
	4	75	112	-37	0.625	0.933333	-0.308333	1.43391e-53				4	248.5	2548	-2318.5	0.0153395	0.157284	-0.143117	1.4693e-53
	5	451	494	-43	0.882583	0.966732	-0.0841487	1.44937e-53				5	5445.5	33490	-28734	0.0208136	0.128004	-0.109826	1.46964e-53
	6	1959.5	1983	-24	0.971974	0.983631	-0.0119048	1.16948e-51				6	128502	441103	-315633	0.0306596	0.105243	-0.0753074	1.46965e-53
	7	7990	8018.5	-29	0.975461	0.97894	-0.00354047	1.03516e-45				7	2242438	3.49935e+06	-1227805	0.033419	0.0521508	-0.018298	2.19123e-53
	8	30980	31294.5	-253	0.949142	0.958778	-0.00775123	1.58501e-53				8	7.01126e+06	7684544	-577890	0.00653005	0.00715712	-0.000538226	2.14046e-38
	9	115443	120017	-4741.5	0.880767	0.915664	-0.0361751	1.46959e-53				9	8.14866e+06	7.95865e+06	93307	0.000474318	0.000463258	5.43122e-06	1.13301e-06
	10	340530	408738	-60114	0.650145	0.780369	-0.11477	1.51222e-53				10	5749947	4.84822e+06	827422	2.09182e-05	1.76378e-05	3.01015e-06	1.46965e-53
Group B5 Member: 212 GC content: [45.00, 50.00)	1	0	0	0	0	0	0	1			Group B5 Member: 212 GC content: [45.00, 50.00)	1	0	0	0	0	0	0	1
	2	1	5	-4	0.166667	0.833333	-0.666667	3.59823e-37				2	1	13	-12	0.0185185	0.240741	-0.222222	1.78613e-36
	3	7.5	26	-18	0.241935	0.83871	-0.580645	1.35007e-36				3	13	201	-185	0.0131048	0.202621	-0.186492	1.54438e-36
	4	74	113	-38	0.616667	0.941667	-0.316667	1.53891e-36				4	246	2575	-2347.5	0.0151852	0.158951	-0.144907	1.54992e-36
	5	453	497	-44	0.886497	0.972603	-0.0861057	1.53194e-36				5	5392.5	34149	-28981.5	0.020611	0.130523	-0.110772	1.55018e-36
	6	1963	1991	-28	0.97371	0.987599	-0.0138889	1.52401e-36				6	129551	484994	-359520	0.0309098	0.115715	-0.0857785	1.55024e-36
	7	8002	8037	-33	0.976926	0.981199	-0.00402881	4.81e-34				7	2337708	4.93911e+06	-2.60328e+06	0.0348388	0.0736075	-0.0387966	1.57241e-36
	8	31119	31421.5	-260	0.953401	0.962669	-0.00796569	1.61658e-36				8	7850447	8622007	-835928	0.00731163	0.00803024	-0.000778555	5.34668e-30
	9	116446	121157	-4501	0.888419	0.924362	-0.0343402	1.55024e-36				9	8.92302e+06	8332989	275796	0.000519392	0.000485047	1.60535e-05	6.44688e-21
	10	355510	437946	-74765	0.678743	0.836132	-0.142742	1.57241e-36				10	6086981	4.92638e+06	1.12614e+06	2.21444e-05	1.79221e-05	4.09689e-06	1.55024e-36
Group B6 Member: 215 GC content: [50.00, 55.00)	1	0	0	0	0	0	0	1			Group B6 Member: 215 GC content: [50.00, 55.00)	1	0	0	0	0	0	0	1
	2	1	5	-4	0.166667	0.833333	-0.666667	1.33464e-37				2	1	13	-12	0.0185185	0.240741	-0.222222	3.89722e-37
	3	8	26	-18	0.258065	0.83871	-0.580645	4.2615e-37				3	13	202	-184	0.0131048	0.203629	-0.185484	4.98133e-37
	4	75	113	-36	0.625	0.941667	-0.3	4.88488e-37				4	252	2614	-2364	0.0155556	0.161358	-0.145926	4.99732e-37
	5	450	497	-47	0.880626	0.972603	-0.0919765	4.9556e-37				5	5325	35717	-30022	0.020353	0.136516	-0.114749	4.99799e-37
	6	1961	1992	-31	0.972718	0.988095	-0.015377	7.37327e-37				6	120367	529759	-398768	0.0287185	0.126396	-0.0951427	4.99812e-37
	7	8006	8041	-36	0.977414	0.981687	-0.00439507	1.97166e-35				7	2260131	5028802	-2746859	0.0336827	0.0749441	-0.0409364	4.99812e-37
	8	31127	31449	-315	0.953646	0.963511	-0.00965074	4.99398e-37				8	7769547	9192263	-1103926	0.00723628	0.00856135	-0.00102816	9.64206e-28
	9	116755	121415	-4754	0.890777	0.92633	-0.0362704	4.99775e-37				9	9343884	9082687	245602	0.00054389	0.000528686	1.4296e-05	2.13782e-10
	10	358405	440307	-75534	0.684272	0.84064	-0.144211	4.99812e-37				10	6858803	5399881	1275529	2.49523e-05	1.96447e-05	4.64036e-06	4.99806e-37
Group B7 Member: 277 GC content: [55.00, 60.00)	1	0	0	0	0	0	0	1			Group B7 Member: 277 GC content: [55.00, 60.00)	1	0	0	0	0	0	0	1
	2	0	5	-4	0	0.833333	-0.666667	2.14666e-48				2	0	13	-12	0	0.240741	-0.222222	2.44003e-47
	3	6	26	-19	0.193548	0.83871	-0.612903	2.718e-47				3	10	187	-175	0.0100806	0.188508	-0.176411	3.50798e-47
	4	69	112	-42	0.575	0.933333	-0.35	3.43395e-47				4	216	2425	-2213	0.0133333	0.149691	-0.136605	3.52395e-47
	5	439	495	-56	0.8591	0.968689	-0.109589	3.48846e-47				5	4531	32856	-28678	0.0173182	0.125581	-0.109612	3.52444e-47
	6	1955	1983	-27	0.969742	0.983631	-0.0133929	6.9975e-47				6	103966	437434	-335657	0.0248054	0.104368	-0.0800849	3.52447e-47
	7	7987	8028	-41	0.975095	0.9801	-0.00500549	1.95959e-46				7	1966452	3551828	-1571588	0.029306	0.0529328	-0.0234213	3.6412e-47
	8	30957	31358	-379	0.948438	0.960723	-0.0116115	3.52258e-47				8	6827951	8412251	-1277771	0.00635932	0.00783488	-0.00119007	1.43012e-44
	9	114153	120500	-6286	0.870925	0.919349	-0.0479587	3.52436e-47				9	8736559	9043838	-288412	0.000508539	0.000526425	-1.67879e-05	6.16249e-15
	10	332505	419351	-81413	0.634823	0.80063	-0.155435	3.6412e-47				10	6663538	5719838	1017191	2.42419e-05	2.08087e-05	3.70053e-06	4.67374e-47
Group B8 Member: 369 GC content: [60.00, 65.00)	1	0	0	0	0	0	0	1			Group B8 Member: 369 GC content: [60.00, 65.00)	1	0	0	0	0	0	0	1
	2	0	5	-4	0	0.833333	-0.666667	1.67738e-64				2	0	13	-12	0	0.240741	-0.222222	1.92873e-62
	3	5	26	-20	0.16129	0.83871	-0.645161	2.09041e-62				3	8	194	-185	0.00806452	0.195565	-0.186492	3.1602e-62
	4	59	112	-54	0.491667	0.933333	-0.45	3.08583e-62				4	149	2484	-2327	0.00919753	0.153333	-0.143642	3.17778e-62
	5	421	494	-73	0.823875	0.966732	-0.142857	3.14845e-62				5	3283	32965	-29757	0.0125482	0.125998	-0.113736	3.17849e-62
	6	1941	1984	-42	0.962798	0.984127	-0.0208333	3.29575e-62				6	80182	436532	-360100	0.0191307	0.104153	-0.0859168	3.17853e-62
	7	7957	8014	-55	0.971432	0.978391	-0.00671469	6.19909e-62				7	1516043	3422068	-1832279	0.0225936	0.050999	-0.0273064	3.17856e-62
	8	30720	31274	-534	0.941176	0.95815	-0.0163603	3.17709e-62				8	6443632	7867555	-1249385	0.00600137	0.00732757	-0.00116363	8.87211e-57
	9	109077	119289	-9917	0.832198	0.91011	-0.0756613	3.17843e-62				9	9628519	10112638	-511605	0.000560458	0.000588637	-2.97796e-05	4.87812e-33
	10	298799	385901	-86777	0.570471	0.736767	-0.165676	3.20455e-62				10	8675590	7557868	775394	3.15617e-05	2.74954e-05	2.82088e-06	1.07604e-60
Group B9 Member: 369 GC content: [65.00, 70.00)	1	0	0	0	0	0	0	1			Group B9 Member: 369 GC content: [65.00, 70.00)	1	0	0	0	0	0	0	1
	2	0	5	-4	0	0.833333	-0.666667	1.42913e-64				2	0	12	-12	0	0.222222	-0.222222	2.11367e-62
	3	4	26	-22	0.129032	0.83871	-0.709677	1.8122e-62				3	5	179	-173	0.00504032	0.180444	-0.174395	3.16558e-62
	4	50	111	-61	0.416667	0.925	-0.508333	3.08332e-62				4	118	2352	-2225	0.00728395	0.145185	-0.137346	3.17759e-62
	5	406	494	-88	0.794521	0.966732	-0.172211	3.1507e-62				5	2675	32281	-29554	0.0102243	0.123383	-0.11296	3.17847e-62
	6	1923	1981	-58	0.953869	0.982639	-0.0287698	3.14501e-62				6	67749	429331	-363598	0.0161643	0.102435	-0.0867514	3.17856e-62
	7	7899	7992	-92	0.964351	0.975705	-0.0112318	3.16567e-62				7	1209587	3151656	-1943261	0.0180265	0.0469691	-0.0289604	3.17856e-62
	8	29976	31061	-1058	0.918382	0.951624	-0.0324142	3.17827e-62				8	5361265	7086336	-1794202	0.0049933	0.00659997	-0.00167106	3.5661e-61
	9	99532	115738	-15951	0.759375	0.883018	-0.121697	3.17852e-62				9	8987311	9613128	-627945	0.000523134	0.000559562	-3.65515e-05	1.30554e-42
	10	256437	347280	-89768	0.489593	0.663032	-0.171386	3.17851e-62				10	9195153	8574638	618427	3.34519e-05	3.11944e-05	2.24983e-06	3.58378e-44
Group B10 Member: 169 GC content: [70.00, 74.841]	1	0	0	0	0	0	0	1			Group B10 Member: 169 GC content: [70.00, 74.841]	1	0	0	0	0	0	0	1
	2	0	5	-4	0	0.833333	-0.666667	9.18813e-31				2	0	13	-12	0	0.240741	-0.222222	1.41668e-29
	3	4	26	-22	0.129032	0.83871	-0.709677	1.29851e-29				3	6	188	-183	0.00604839	0.189516	-0.184476	1.73871e-29
	4	45	112	-67	0.375	0.933333	-0.558333	1.71157e-29				4	91	2393	-2311	0.00561728	0.147716	-0.142654	1.74493e-29
	5	390	494	-103	0.763209	0.966732	-0.201566	1.73456e-29				5	2176	32719	-30322	0.00831703	0.125057	-0.115896	1.74531e-29
	6	1895	1979	-82	0.93998	0.981647	-0.0406746	1.7336e-29				6	55537	426784	-371445	0.0132507	0.101827	-0.0886236	1.74531e-29
	7	7773	7966	-202	0.948968	0.972531	-0.0246612	1.74366e-29				7	786458	3083560	-2305831	0.0117206	0.0459542	-0.0343638	1.74531e-29
	8	28264	30751	-2512	0.865931	0.942126	-0.0769608	1.74527e-29				8	4496735	7643349	-3192058	0.0041881	0.00711875	-0.00297297	1.77671e-29
	9	86293	109489	-23428	0.658368	0.835341	-0.178743	1.74527e-29				9	10056365	11193880	-1016997	0.000585362	0.000651575	-5.91975e-05	8.40394e-26
	10	216590	312825	-95985	0.413516	0.59725	-0.183256	1.74531e-29				10	12819969	11995880	808563	4.66389e-05	4.36409e-05	2.94154e-06	2.38025e-27
*Difference : Median of paired differences between genomic sequences and random sequences											*Difference : Median of paired differences between genomic sequences and random sequences
