# Supplementary material for: Evaluation of the Persistence of Higher-Order Strand Symmetry in Genomic Sequences by Novel Word Symmetry Distance Analysis
Source: Front Genet. 2019 Mar 7;10:148. doi: 10.3389/fgene.2019.00148 (PMC6416199; doi:10.3389/fgene.2019.00148)
Supplement: Supplementary file 12 [file Table_5.XLSX]

## Sheet: Correlation coefficient
Supplementary material 5-1. Pearson correlation coefficient and P-value (206 Archaea)										Supplementary material 5-2. Spearman rank-order correlation coefficient and P-value (206 Archaea)
Order	S1 vs. GC content		S1 vs. Genome size		S2 vs. GC content		S2 vs. Genome size			Order	S1 vs. GC content		S1 vs. Genome size		S2 vs. GC content		S2 vs. Genome size
	Coefficient	P-value	Coefficient	P-value	Coefficient	P-value	Coefficient	P-value			Coefficient	P-value	Coefficient	P-value	Coefficient	P-value	Coefficient	P-value
1	0.249775	0.000293821	0.222925	0.00127866	0.251514	0.000265589	0.231238	0.000825381		1	0.313037	4.62187e-06	0.315081	3.97306e-06	0.298254	1.33543e-05	0.320685	2.60933e-06
2	0.221442	0.00138023	0.204095	0.00325549	0.221887	0.00134897	0.206611	0.00288622		2	0.251574	0.000264664	0.270337	8.49898e-05	0.251249	0.000269728	0.276477	5.75253e-05
3	0.221765	0.00135746	0.234126	0.000706382	0.231128	0.000830276	0.245654	0.000372223		3	0.262636	0.000136868	0.326545	1.66572e-06	0.271819	7.7412e-05	0.347871	3.00034e-07
4	0.228258	0.000967366	0.271342	7.97817e-05	0.265562	0.000114393	0.301796	1.04107e-05		4	0.290222	2.32074e-05	0.407172	1.25005e-09	0.33774	6.88286e-07	0.443482	2.45648e-11
5	0.253831	0.000231888	0.369444	4.63346e-08	0.361527	9.34593e-08	0.443052	2.58068e-11		5	0.324367	1.97034e-06	0.567264	6.1335e-19	0.406462	1.34369e-09	0.613495	1.09002e-22
6	0.298036	1.35594e-05	0.532732	1.69133e-16	0.430863	1.01522e-10	0.55542	4.5364e-18		6	0.317221	3.38706e-06	0.735462	2.46785e-36	0.366878	5.82897e-08	0.692306	9.93136e-31
7	0.327488	1.54832e-06	0.736074	2.01836e-36	0.448983	1.29911e-11	0.566024	7.59165e-19		7	0.268721	9.40378e-05	0.861681	5.13861e-62	0.347883	2.99725e-07	0.680859	2.09686e-29
8	0.321637	2.42733e-06	0.84333	6.30833e-57	0.409056	1.03107e-09	0.585217	2.52425e-20		8	0.246381	0.000357112	0.8929	1.26146e-72	0.317666	3.27607e-06	0.626788	6.94265e-24
9	0.279209	4.82098e-05	0.850707	6.86055e-59	0.243374	0.000423531	0.660088	3.77586e-27		9	0.196985	0.00454073	0.877848	3.80087e-67	0.222751	0.00129022	0.63249	2.0447e-24
10	0.233419	0.000733936	0.807147	1.39627e-48	0.0980134	0.161043	0.861678	5.14735e-62		10	0.142886	0.0404778	0.819742	2.84518e-51	0.13947	0.0455677	0.86875	3.55806e-64
Supplementary material 5-3. Pearson correlation coefficient and P-value (2659 Bacteria)										Supplementary material 5-4. Spearman rank-order correlation coefficient and P-value (2659 Bacteria)
Order	S1 vs. GC content		S1 vs. Genome size		S2 vs. GC content		S2 vs. Genome size			Order	S1 vs. GC content		S1 vs. Genome size		S2 vs. GC content		S2 vs. Genome size
	Coefficient	P-value	Coefficient	P-value	Coefficient	P-value	Coefficient	P-value			Coefficient	P-value	Coefficient	P-value	Coefficient	P-value	Coefficient	P-value
1	0.26269	3.26689e-43	0.274347	4.00573e-47	0.285652	4.18708e-51	0.284786	8.57649e-51		1	0.409355	5.72611e-108	0.416471	4.59726e-112	0.411175	5.24349e-109	0.420382	2.34022e-114
2	0.245558	8.20191e-38	0.275395	1.74341e-47	0.266416	1.92724e-44	0.287232	1.1229e-51		2	0.363718	5.72954e-84	0.426915	2.95482e-118	0.353492	4.23261e-79	0.430016	3.88784e-120
3	0.249089	6.83066e-39	0.299358	3.48698e-56	0.239044	7.24975e-36	0.301634	4.69146e-57		3	0.393386	3.90755e-99	0.507514	4.45672e-174	0.270611	7.53937e-46	0.469344	9.02901e-146
4	0.256818	2.57786e-41	0.328118	8.92945e-68	0.261509	7.93599e-43	0.348289	1.08458e-76		4	0.410067	2.25088e-108	0.58329	3.08049e-242	0.277916	2.3217e-48	0.550754	8.1201e-211
5	0.30398	5.83093e-58	0.401508	1.44337e-103	0.307611	2.22322e-59	0.428787	2.17565e-119		5	0.497925	1.26291e-166	0.711906	0	0.249577	4.83013e-39	0.624423	1.97417e-287
6	0.388335	1.93573e-96	0.521693	1.52643e-185	0.324409	3.29948e-66	0.472051	1.15847e-147		6	0.574547	1.9078e-233	0.826185	0	0.186961	2.42912e-22	0.640167	1.3858e-306
7	0.495832	4.97354e-165	0.670948	0	0.31518	2.1128e-62	0.489833	1.61538e-160		7	0.636391	6.87905e-302	0.903803	0	0.131821	8.85288e-12	0.617511	2.3022e-279
8	0.569201	3.36494e-228	0.768682	0	0.286427	2.19738e-51	0.513212	1.27781e-178		8	0.669916	0	0.93452	0	0.0861036	8.7425e-06	0.586934	5.55399e-246
9	0.608199	8.22727e-269	0.820885	0	0.279992	4.3464e-49	0.588357	1.86137e-247		9	0.685237	0	0.933241	0	0.109065	1.71855e-08	0.634435	1.75654e-299
10	0.632225	8.75893e-297	0.847771	0	0.391784	2.83027e-98	0.764837	0		10	0.688537	0	0.906855	0	0.296827	3.17265e-55	0.845443	0
