# Supplementary material for: Evaluation of the Persistence of Higher-Order Strand Symmetry in Genomic Sequences by Novel Word Symmetry Distance Analysis
Source: Front Genet. 2019 Mar 7;10:148. doi: 10.3389/fgene.2019.00148 (PMC6416199; doi:10.3389/fgene.2019.00148)
Supplement: Supplementary file 13 [file Table_6.XLSX]

## Sheet: Groups (Archaea)
Supplementary material 6-1-1. List of genomes classifed according to S1 (Archaea)
Group	S1	Member	Genome
A1 (S1)	[0.9627, 0.9940)	50	Aeropyrum camini SY1 = JCM 12091
			Aeropyrum pernix K1
			Archaeoglobus sulfaticallidus PM70-1
			Candidatus Korarchaeum cryptofilum OPF8
			Candidatus Methanoplasma termitum
			Candidatus Nitrosopumilus piranensis
			Candidatus Nitrosotenuis cloacae
			Desulfurococcus fermentans DSM 16532
			Desulfurococcus kamchatkensis 1221n
			Desulfurococcus mucosus DSM 2162
			Ferroplasma acidarmanus fer1
			Fervidicoccus fontis Kam940
			Geoglobus ahangari
			Metallosphaera cuprina Ar-4
			Metallosphaera sedula
			Methanobacterium lacus
			Methanobrevibacter smithii ATCC 35061
			Methanocaldococcus jannaschii DSM 2661
			Methanococcoides methylutens MM1
			Methanococcus voltae A3
			Methanoculleus sp. MAB1
			Methanohalobium evestigatum Z-7303
			Methanohalophilus halophilus
			Methanosarcina mazei LYC
			Methanosarcina sp. Kolksee
			Methanosarcina sp. WWM596
			Methanosarcina vacuolata Z-761
			Methanosphaera stadtmanae DSM 3091
			Methanospirillum hungatei JF-1
			Methanotorris igneus Kol 5
			Nanohaloarchaea archaeon SG9
			Nitrosopumilus maritimus SCM1
			Palaeococcus pacificus DY20341
			Pyrobaculum aerophilum str. IM2
			Pyrobaculum ferrireducens
			Pyrobaculum neutrophilum V24Sta
			Pyrococcus horikoshii OT3
			Pyrococcus kukulkanii
			Pyrococcus yayanosii CH1
			Staphylothermus hellenicus DSM 12710
			Staphylothermus marinus F1
			Sulfolobus solfataricus
			Thermococcus barophilus
			Thermococcus chitonophagus
			Thermococcus gammatolerans EJ3
			Thermococcus onnurineus NA1
			Thermococcus paralvinellae
			Thermoproteus tenax Kra 1
			Thermoproteus uzoniensis 768-20
			Thermosphaera aggregans DSM 11486
A2 (S1)	[0.9940, 0.9965)	47	Acidianus hospitalis W1
			Aciduliprofundum boonei T469
			Archaeoglobus fulgidus DSM 4304
			Archaeoglobus veneficus SNP6
			Caldisphaera lagunensis DSM 15908
			Candidatus Caldiarchaeum subterraneum
			Candidatus Nanopusillus acidilobi
			Candidatus Nitrosopumilus adriaticus
			Candidatus Nitrosopumilus sediminis
			Candidatus Nitrososphaera evergladensis SR1
			Candidatus Nitrososphaera gargensis Ga9.2
			Ferroglobus placidus DSM 10642
			Ferroplasma acidiphilum
			Haloferax gibbonsii
			Ignisphaera aggregans DSM 17230
			Methanobacterium formicicum
			Methanobacterium sp. MB1
			Methanobrevibacter sp. AbM4
			Methanocaldococcus infernus ME
			Methanocella conradii HZ254
			Methanococcoides burtonii DSM 6242
			Methanococcus maripaludis C6
			Methanococcus vannielii SB
			Methanoculleus bourgensis MS2
			Methanohalophilus mahii DSM 5219
			Methanolacinia petrolearia DSM 11571
			Methanopyrus kandleri AV19
			Methanosalsum zhilinae DSM 4017
			Methanosarcina acetivorans C2A
			Methanosarcina barkeri str. Fusaro
			Methanosarcina horonobensis HB-1 = JCM 15518
			Methanosarcina siciliae T4/M
			Methanosphaerula palustris E1-9c
			Methanothermobacter sp. CaT2
			Methanothermobacter thermautotrophicus str. Delta H
			Pyrococcus sp. ST04
			Pyrodictium delaneyi
			Sulfolobus tokodaii str. 7
			Thermococcus eurythermalis
			Thermococcus sp. AM4
			Thermofilum carboxyditrophus 1505
			Thermofilum pendens Hrk 5
			Thermofilum uzonense
			Thermogladius cellulolyticus 1633
			Thermoplasma acidophilum DSM 1728
			Thermoplasmatales archaeon BRNA1
			Vulcanisaeta distributa DSM 14429
A3 (S1)	[0.9965, 0.9985)	67	Acidilobus saccharovorans 345-15
			Aciduliprofundum sp. MAR08-339
			Archaeoglobus profundus DSM 5631
			Candidatus Methanomassiliicoccus intestinalis Issoire-Mx1
			Candidatus Methanomethylophilus alvus Mx1201
			Candidatus Nitrosocosmicus sp. G61
			Candidatus Nitrosopelagicus brevis
			Candidatus Nitrosopumilus koreensis AR1
			Cuniculiplasma divulgatum
			Geoglobus acetivorans
			Halanaeroarchaeum sulfurireducens
			Haloarcula hispanica ATCC 33960
			Haloferax mediterranei ATCC 33500
			Haloferax volcanii DS2
			Halorhabdus tiamatea SARL4B
			Halorhabdus utahensis DSM 12940
			Halorubrum lacusprofundi ATCC 49239
			Halostagnicola larsenii XH-48
			Haloterrigena daqingensis
			Haloterrigena turkmenica DSM 5511
			Hyperthermus butylicus DSM 5456
			Ignicoccus islandicus DSM 13165
			Methanobacterium paludis
			Methanobrevibacter millerae
			Methanobrevibacter ruminantium M1
			Methanobrevibacter sp. YE315
			Methanocaldococcus bathoardescens
			Methanocaldococcus fervens AG86
			Methanocaldococcus sp. FS406-22
			Methanocaldococcus vulcanius M7
			Methanocella arvoryzae MRE50
			Methanococcus aeolicus Nankai-3
			Methanocorpusculum labreanum Z
			methanogenic archaeon ISO4-H5
			Methanomethylovorans hollandica DSM 15978
			Methanoregula boonei 6A8
			Methanoregula formicica SMSP
			Methanosaeta harundinacea 6Ac
			Methanosaeta thermophila PT
			Methanosarcina lacustris Z-7289
			Methanosarcina mazei Tuc01
			Methanosarcina sp. MTP4
			Methanothermococcus okinawensis IH1
			Methanothermus fervidus DSM 2088
			Natrinema sp. J7-2
			Natronobacterium gregoryi SP2
			Natronomonas moolapensis 8.8.11
			Nitrososphaera viennensis EN76
			Picrophilus torridus DSM 9790
			Pyrobaculum arsenaticum DSM 13514
			Pyrobaculum oguniense TE7
			Pyrobaculum sp. WP30
			Pyrococcus abyssi GE5
			Pyrococcus sp. NA2
			Sulfolobus acidocaldarius DSM 639
			Sulfolobus islandicus M.14.25
			Thermococcus guaymasensis DSM 11113
			Thermococcus kodakarensis KOD1
			Thermococcus litoralis DSM 5473
			Thermococcus nautili
			Thermococcus peptonophilus
			Thermococcus piezophilus
			Thermococcus sibiricus MM 739
			Thermococcus sp. 2319x1
			Thermococcus sp. 4557
			Thermofilum adornatus
			Thermoplasma volcanium GSS1
A4 (S1)	[0.9985, 0.99984]	42	Caldivirga maquilingensis IC-167
			Candidatus Nitrocosmicus oleophilus
			Halalkalicoccus jeotgali B3
			haloarchaeon HSR6 (Halodesulfurarchaeum formicicum)
			Haloarcula marismortui ATCC 43049
			Haloarcula sp. CBA1115
			Halobacterium hubeiense
			Halobacterium salinarum NRC-1
			Halobacterium sp. DL1
			Halobiforma lacisalsi AJ5
			Halogeometricum borinquense DSM 11551
			Halolamina sediminis
			Halomicrobium mukohataei DSM 12286
			halophilic archaeon DL31
			Halopiger xanaduensis SH-6
			Haloquadratum walsbyi C23
			Halorientalis sp. IM1011
			Halovivax ruber XH-70
			Ignicoccus hospitalis KIN4/I
			Methanobacterium congolense
			Methanobrevibacter olleyae
			Methanocella paludicola SANAE
			Methanoculleus marisnigri JR1
			Methanolobus psychrophilus R15
			Methanosaeta concilii GP6
			Methanosarcina sp. WH1
			Methanosarcina thermophila CHTI-55
			Methanothermobacter marburgensis str. Marburg
			Methanothermobacter wolfeii
			Nanoarchaeum equitans Kin4-M
			Natrialba magadii ATCC 43099
			Natrinema pellirubrum DSM 15624
			Natronococcus occultus SP4
			Natronomonas pharaonis DSM 2160
			Pyrobaculum calidifontis JCM 11548
			Pyrobaculum islandicum DSM 4184
			Pyrococcus furiosus DSM 3638
			Pyrolobus fumarii 1A
			Salinarchaeum sp. Harcht-Bsk1
			Sulfolobus sp. A20
			Thermococcus cleftensis
			Vulcanisaeta moutnovskia 768-28

## Sheet: Groups (Bacteria)
Supplementary material 6-1-2. List of genomes classifed according to S1 (Bacteria)
Group	S1	Member	Genome
B1 (S1)	[0.87209, 0.9900)	200	[Bacillus] selenitireducens MLS10
			[Clostridium] clariflavum DSM 19732
			Acetobacterium woodii DSM 1030
			Acholeplasma palmae J233
			Acinetobacter baumannii
			Agrobacterium sp. RAC06
			Akkermansia glycaniphila
			Anaerococcus mediterraneensis
			Anaerococcus prevotii DSM 20548
			Anaplasma phagocytophilum str. Norway variant2
			Anoxybacillus amylolyticus
			Azoarcus sp. CIB
			Bacillus pseudofirmus OF4
			Bacteroides dorei
			Bartonella ancashensis
			Bartonella bacilliformis
			Bartonella grahamii as4aup
			Bartonella henselae
			Bartonella tribocorum
			Bartonella vinsonii subsp. berkhoffii str. Winnie
			Blattabacterium cuenoti BPAA
			Blattabacterium sp. (Blaberus giganteus)
			Blattabacterium sp. (Blatta orientalis) str. Tarazona
			Blattabacterium sp. (Blattella germanica) str. Bge
			Blattabacterium sp. (Cryptocercus punctulatus) str. Cpu
			Blattabacterium sp. (Mastotermes darwiniensis) str. MADAR
			Blattabacterium sp. (Periplaneta americana) str. BPLAN
			Blochmannia endosymbiont of Camponotus (Colobopsis) obliquus
			Bosea sp. PAMC 26642
			Bosea sp. RAC05
			Caldicellulosiruptor lactoaceticus 6A
			Caldicellulosiruptor saccharolyticus DSM 8903
			Caldimicrobium thiodismutans
			Campylobacter fetus subsp. venerealis str. 84-112
			Campylobacter peloridis LMG 23910
			Candidatus Blochmannia chromaiodes str. 640
			Candidatus Blochmannia floridanus
			Candidatus Blochmannia pennsylvanicus str. BPEN
			Candidatus Blochmannia vafer str. BVAF
			Candidatus Carsonella ruddii
			Candidatus Evansia muelleri
			Candidatus Filomicrobium marinum
			Candidatus Hodgkinia cicadicola
			Candidatus Hodgkinia cicadicola Dsem
			Candidatus Kinetoplastibacterium blastocrithidii (ex Strigomonas culicis)
			Candidatus Liberibacter solanacearum CLso-ZC1
			Candidatus Moranella endobia PCIT
			Candidatus Nasuia deltocephalinicola
			Candidatus Phytoplasma australiense
			Candidatus Phytoplasma mali
			Candidatus Portiera aleyrodidarum MED (Bemisia tabaci)
			Candidatus Portiera aleyrodidarum TV
			Candidatus Riesia pediculicola USDA
			Candidatus Riesia sp. GBBU
			Candidatus Sulcia muelleri PSPU
			Candidatus Sulcia muelleri SMDSEM
			Candidatus Tenderia electrophaga
			Candidatus Tremblaya phenacola PAVE
			Candidatus Tremblaya princeps 1
			Candidatus Tremblaya princeps 2
			Candidatus Uzinura diaspidicola str. ASNER
			Carnobacterium sp. CP1
			Celeribacter marinus
			Chlorobium phaeobacteroides DSM 266
			Citrobacter koseri ATCC BAA-895
			Clostridium autoethanogenum DSM 10061
			Clostridium cellulovorans 743B
			Clostridium estertheticum subsp. estertheticum
			Clostridium pasteurianum
			Clostridium perfringens
			Clostridium saccharoperbutylacetonicum
			Clostridium sporogenes
			Clostridium tetani E88
			Clostridium tyrobutyricum
			Colwellia sp. NB097-1
			Coxiella endosymbiont of Amblyomma americanum
			Defluviitoga tunisiensis
			Dehalobacter sp. CF
			Dehalobacter sp. DCA
			Desulfotalea psychrophila LSv54
			Devosia sp. A16
			Devosia sp. H5989
			Dictyoglomus thermophilum H-6-12
			Dictyoglomus turgidum DSM 6724
			endosymbiont of Acanthamoeba sp. UWC8
			Erysipelothrix larvae
			Eubacterium limosum
			Fervidobacterium nodosum Rt17-B1
			Fervidobacterium pennivorans
			Filifactor alocis ATCC 35896
			Finegoldia magna ATCC 29328
			Flavobacterium columnare
			Flavobacterium gilvum
			Francisella sp. TX077308
			Fusobacterium hwasookii ChDC F174
			Fusobacterium nucleatum subsp. vincentii ChDC F8
			gamma proteobacterium HdN1
			Geobacillus sp. Y412MC61
			Geobacillus stearothermophilus 10
			Gluconobacter oxydans 621H
			Granulicella tundricola MP5ACTX9
			Haemophilus ducreyi 35000HP
			Haemophilus somnus 2336
			Halorhodospira halophila SL1
			Helicobacter cetorum MIT 99-5656
			Helicobacter mustelae 12198
			Hoeflea sp. IMCC20628
			Hyphomicrobium denitrificans 1NES1
			Hyphomicrobium denitrificans ATCC 51888
			Hyphomicrobium nitrativorans NL23
			Hyphomicrobium sp. MC1
			Idiomarina loihiensis L2TR
			Kosmotoga pacifica
			Leptotrichia buccalis C-1013-b
			Leuconostoc kimchii IMSNU 11154
			Leuconostoc sp. C2
			Listeria monocytogenes
			Maize bushy stunt phytoplasma
			Maribacter sp. HTCC2170
			Marinitoga piezophila KA3
			Marinitoga sp. 1137
			Marinobacter hydrocarbonoclasticus VT8
			Marinobacter salarius
			Marinobacter similis
			Melissococcus plutonius S1
			Mesotoga prima MesG1.Ag.4.2
			Methylophaga frappieri
			Mycoplasma agalactiae
			Mycoplasma arthritidis 158L3-1
			Mycoplasma canadense
			Mycoplasma canis
			Mycoplasma cynos C142
			Mycoplasma flocculare ATCC 27399
			Mycoplasma parvum str. Indiana
			Mycoplasma pneumoniae
			Mycoplasma pullorum
			Mycoplasma suis str. Illinois
			Mycoplasma synoviae ATCC 25204
			Mycoplasma wenyonii str. Massachusetts
			Myroides odoratimimus
			Myroides sp. A21
			Myroides sp. ZB35
			Nitratireductor basaltis
			Nitrosococcus halophilus Nc 4
			Nitrosomonas communis
			Nitrosomonas europaea ATCC 19718
			Novibacillus thermophilus
			Octadecabacter temperatus
			Parasaccharibacter apium
			Parvibaculum lavamentivorans DS-1
			Parvimonas micra
			Pelagibacterium halotolerans B2
			Peptoclostridium acidaminophilum DSM 3953
			Persephonella marina EX-H1
			Polaribacter reichenbachii
			Prevotella sp. oral taxon 299 str. F0039
			Propionibacterium sp. oral taxon 193
			Prosthecochloris sp. CIB 2401
			Pseudoalteromonas luteoviolacea
			Pseudothermotoga thermarum DSM 5069
			Rhizobium sp. N324
			Rhodobacter sp. LPB0142
			Ruminococcus albus 7 = DSM 20455
			Ruminococcus bicirculans
			Shewanella psychrophila
			Siansivirga zeaxanthinifaciens CC-SAMT-1
			Sphaerochaeta coccoides DSM 17374
			Spiroplasma apis B31
			Spiroplasma atrichopogonis
			Spiroplasma citri
			Spiroplasma culicicola AES-1
			Spiroplasma litorale
			Spiroplasma mirum ATCC 29335
			Spiroplasma syrphidicola EA-1
			Spiroplasma taiwanense CT-1
			Staphylococcus epidermidis
			Stenotrophomonas sp. KCTC 12332
			Streptococcus constellatus subsp. pharyngis C818
			Streptococcus parauberis KCTC 11537
			Sulfurospirillum deleyianum DSM 6946
			Terribacillus aidingensis
			Thauera chlorobenzoica
			Thermoanaerobacter sp. X514
			Thermobacillus composti KWC4
			Thermocrinis ruber
			Thermodesulfobium narugense DSM 14796
			Thermosipho africanus TCF52B
			Thermovibrio ammonificans HB-1
			Thermovirga lienii DSM 17291
			Tropheryma whipplei str. Twist
			uncultured Termite group 1 bacterium phylotype Rs-D17
			Wigglesworthia glossinidia endosymbiont of Glossina morsitans morsitans (Yale colony)
			Wolbachia endosymbiont of Onchocerca ochengi
			Wolbachia endosymbiont of Onchocerca volvulus str. Cameroon
			Wolbachia endosymbiont strain TRS of Brugia malayi
			Wolbachia sp. wRi
			Xanthobacter autotrophicus Py2
			Xenorhabdus bovienii SS-2004
			Zymomonas mobilis subsp. mobilis str. CP4 = NRRL B-14023
			Zymomonas mobilis subsp. pomaceae ATCC 29192
B2 (S1)	[0.9900, 0.9940)	252	[Clostridium] propionicum DSM 1682
			[Clostridium] stercorarium subsp. leptospartum DSM 9219
			[Eubacterium rectale] ATCC 33656
			[Haemophilus] ducreyi
			Acetomicrobium mobile DSM 13181
			Achromobacter insolitus
			Acidiphilium cryptum JF-5
			Acidithiobacillus ferrooxidans ATCC 23270
			Acinetobacter nosocomialis
			Actinomyces sp. pika_114
			Actinomyces sp. VUL4_3
			Aerococcus urinaehominis
			Aeromonas veronii
			Aggregatibacter actinomycetemcomitans
			Agrobacterium sp. H13-3
			Agrobacterium vitis S4
			Alcaligenes faecalis
			Alicyclobacillus acidocaldarius subsp. acidocaldarius DSM 446
			Aliivibrio salmonicida LFI1238
			Alkaliphilus oremlandii OhILAs
			Alteromonas addita
			Alteromonas sp. Mac1
			Alteromonas sp. Mac2
			Alteromonas sp. RW2A1
			Amphibacillus xylanus NBRC 15112
			Anaerostipes hadrus
			Anaplasma centrale str. Israel
			Arachidicoccus sp. BS20
			Arcanobacterium haemolyticum DSM 20595
			Arcobacter sp. LPB0137
			Aster yellows witches'-broom phytoplasma AYWB
			Bacillus flexus
			Barnesiella viscericola DSM 18177
			Bartonella quintana str. Toulouse
			Bifidobacterium catenulatum DSM 16992 = JCM 1194 = LMG 11043
			Bifidobacterium dentium JCM 1195 = DSM 20436
			Bifidobacterium kashiwanohense JCM 15439 = DSM 21854
			Blattabacterium sp. (Nauphoeta cinerea)
			Blautia sp. YL58
			Blochmannia endosymbiont of Polyrhachis (Hedomyrma) turneri
			Bordetella parapertussis
			Borrelia afzelii Tom3107
			Borrelia duttonii Ly
			Borrelia recurrentis A1
			Borreliella bavariensis PBi
			Borreliella chilensis
			Borreliella garinii
			Brachyspira murdochii DSM 12563
			Brachyspira pilosicoli 95/1000
			Buchnera aphidicola str. 5A (Acyrthosiphon pisum)
			Burkholderia contaminans
			Caldicellulosiruptor owensensis OL
			Campylobacter helveticus
			Candidatus Azobacteroides pseudotrichonymphae genomovar. CFP2
			Candidatus Carsonella ruddii HT isolate Thao2000
			Candidatus Erwinia sp. ErCipseudotaxifoliae
			Candidatus Hepatoplasma crinochetorum Av
			Candidatus Hoaglandella endobia
			Candidatus Liberibacter africanus PTSAPSY
			Candidatus Liberibacter americanus str. Sao Paulo
			Candidatus Melainabacteria bacterium MEL.A1
			Candidatus Mikella endobia
			Candidatus Mycoplasma girerdii
			Candidatus Paracaedibacter acanthamoebae
			Candidatus Pelagibacter sp. IMCC9063
			Carnobacterium inhibens subsp. gilichinskyi
			Carnobacterium maltaromaticum LMA28
			Cellulophaga baltica 18
			Chitinophaga pinensis DSM 2588
			Chlorobium luteolum DSM 273
			Chlorobium phaeovibrioides DSM 265
			Chlorobium tepidum TLS
			Clavibacter michiganensis subsp. insidiosus
			Clostridium aceticum
			Clostridium argentinense
			Clostridium bornimense
			Clostridium botulinum
			Clostridium kluyveri NBRC 12016
			Clostridium taeniosporum
			Coprothermobacter proteolyticus DSM 5265
			Coraliomargarita akajimensis DSM 45221
			Croceibacter atlanticus HTCC2559
			Dehalococcoides mccartyi 195
			Dehalogenimonas lykanthroporepellens BL-DC-9
			Desulfosporosinus orientis DSM 765
			Dialister pneumosintes
			Dichelobacter nodosus VCS1703A
			Echinicola vietnamensis DSM 17526
			Ehrlichia ruminantium str. Welgevonden
			endosymbiont of Bathymodiolus septemdierum str. Myojin knoll
			Enterobacter sp. FY-07
			Erysipelothrix rhusiopathiae
			Eubacterium sulci ATCC 35585
			Ezakiella massiliensis
			Fictibacillus arsenicus
			Formosa sp. Hel3_A1_48
			Francisella tularensis subsp. holarctica
			Gardnerella vaginalis
			Gemella sp. oral taxon 928
			Geoalkalibacter subterraneus
			Geobacillus sp. C56-T3
			Geobacillus sp. Y4.1MC1
			Geobacter daltonii FRC-32
			Gluconobacter albidus
			Gordonibacter sp. Marseille-P2775
			Gramella forsetii KT0803
			Helicobacter bilis
			Helicobacter hepaticus ATCC 51449
			Helicobacter typhlonius
			Hydrogenobaculum sp. 3684
			Hydrogenobaculum sp. HO
			Hydrogenobaculum sp. SHO
			Hydrogenobaculum sp. SN
			Hydrogenobaculum sp. Y04AAS1
			Isosphaera pallida ATCC 43644
			Jannaschia sp. CCS1
			Jeotgalibaca dankookensis
			Kosmotoga olearia TBF 19.5.1
			Lachnoclostridium sp. YL32
			Lacinutrix sp. 5H-3-7-4
			Lactobacillus acetotolerans
			Lactobacillus acidophilus
			Lactobacillus gasseri ATCC 33323 = JCM 1131
			Lactobacillus johnsonii NCC 533
			Lactobacillus paraplantarum
			Lactobacillus reuteri TD1
			Lactobacillus ruminis ATCC 27782
			Lactobacillus salivarius
			Lactobacillus sp. WiKim39
			Leadbetterella byssophila DSM 17132
			Legionella fallonii LLAP-10
			Lentibacillus amyloliquefaciens
			Leptospirillum sp. Group II 'CF-1'
			Leptotrichia sp. oral taxon 212
			Leptotrichia sp. oral taxon 847
			Leuconostoc mesenteroides
			Limnochorda pilosa
			Lutibacter sp. LPB0138
			Lysinibacillus varians
			Magnetococcus marinus MC-1
			Maribacter sp. 1_2014MBL_MicDiv
			Maribacter sp. T28
			Mesorhizobium amorphae CCNWGS0123
			Mesorhizobium loti NZP2037
			Murdochiella sp. Marseille-P2341
			Muricauda lutaonensis
			Mycoplasma genitalium M6320
			Mycoplasma haemocanis str. Illinois
			Mycoplasma hominis ATCC 23114
			Mycoplasma hyopneumoniae J
			Mycoplasma mycoides subsp. mycoides SC str. PG1
			Mycoplasma pulmonis UAB CTIP
			Myroides profundi
			Negativicoccus massiliensis
			Neorhizobium galegae bv. officinalis bv. officinalis str. HAMBI 1141
			Nonlabens sp. MIC269
			Novosphingobium sp. PP1Y
			Ochrobactrum anthropi ATCC 49188
			Ochrobactrum pituitosum
			Olsenella uli DSM 7084
			Onion yellows phytoplasma OY-M
			Ornithobacterium rhinotracheale DSM 15997
			Paenibacillus swuensis
			Paenibacillus xylanexedens
			Pediococcus claussenii
			Pedobacter steynii
			Pelodictyon phaeoclathratiforme BU-1
			Peptoniphilus sp. ING2-D1G
			Planctopirus limnophila DSM 3776
			Polymorphum gilvum SL003B-26A1
			Prevotella fusca JCM 17724
			Prochlorococcus marinus str. MIT 9303
			Pseudoalteromonas phenolica
			Pseudoalteromonas rubra
			Pseudomonas rhizosphaerae
			Pseudothermotoga hypogea DSM 11164 = NBRC 106472
			Psychroflexus torquis ATCC 700755
			Rathayibacter tritici
			Rhizobium etli bv. mimosae str. Mim1
			Rhizobium leguminosarum
			Rhizobium phaseoli
			Rhizobium sp. N113
			Rhizobium sp. N1314
			Rhizobium sp. N1341
			Rhizobium sp. N621
			Rhizobium sp. N6212
			Rhizobium sp. N731
			Rhizobium sp. N741
			Rhizobium sp. N871
			Rhodopirellula baltica SH 1
			Rickettsia amblyommatis
			Rickettsia bellii
			Rickettsia felis URRWXCal2
			Rickettsia japonica YH
			Roseburia hominis A2-183
			Roseovarius mucosus
			Salimicrobium jeotgali
			Sebaldella termitidis ATCC 33386
			secondary endosymbiont of Trabutina mannipara
			Serratia symbiotica
			Sphaerobacter thermophilus DSM 20745
			Sphingomonas taxi
			Spiroplasma cantharicola
			Spiroplasma diminutum CUAS-1
			Spiroplasma eriocheiris
			Spiroplasma helicoides
			Spiroplasma kunkelii CR2-3x
			Staphylococcaceae bacterium S31
			Staphylococcus agnetis
			Staphylococcus capitis subsp. capitis
			Staphylococcus carnosus
			Staphylococcus haemolyticus JCSC1435
			Staphylococcus hyicus
			Staphylococcus pasteuri SP1
			Staphylococcus schleiferi
			Staphylococcus simulans
			Streptococcus agalactiae
			Streptococcus anginosus
			Streptococcus equinus
			Streptococcus salivarius JIM8777
			Streptococcus suis
			Sulfurimonas autotrophica DSM 16294
			Sulfurimonas denitrificans DSM 1251
			Sulfurospirillum barnesii SES-3
			Tetragenococcus halophilus
			Thermanaerovibrio acidaminovorans DSM 6589
			Thermoanaerobacter brockii subsp. finnii Ako-1
			Thermoanaerobacter italicus Ab9
			Thermoanaerobacter pseudethanolicus ATCC 33223
			Thermoanaerobacter sp. X513
			Thermoanaerobacter wiegelii Rt8.B1
			Thermocrinis albus DSM 14484
			Thermodesulfobacterium geofontis OPF15
			Thermosipho melanesiensis
			Thermosipho sp. 1063
			Thermotoga maritima
			Thermotoga petrophila RKU-1
			Thermotoga sp. Cell2
			Thermotoga sp. RQ2
			Thermotoga sp. RQ7
			Thiomicrospira crunogena XCL-2
			Treponema sp. OMZ 838
			Ureaplasma parvum serovar 3
			Ureaplasma urealyticum serovar 10 str. ATCC 33699
			Virgibacillus sp. SK37
			Wenyingzhuangia fucanilytica
			Winogradskyella sp. J14-2
			Wolbachia endosymbiont of Cimex lectularius
			Wolbachia endosymbiont of Drosophila simulans wNo
			Wolinella succinogenes DSM 1740
			Xylella fastidiosa M12
			Yersinia pestis
B3 (S1)	[0.9940, 0.9950)	123	Acholeplasma brassicae
			Acidiphilium multivorum AIU301
			Agrobacterium fabrum str. C58
			alpha proteobacterium HIMB5
			Aminobacter aminovorans
			Anaerolineaceae bacterium oral taxon 439
			Anaplasma marginale str. Florida
			Anoxybacillus flavithermus WK1
			Bacillus cellulosilyticus DSM 2522
			Bacillus oceanisediminis 2691
			Bacillus toyonensis BCT-7112
			Bacteroides caecimuris
			Bartonella clarridgeiae 73
			Bartonella sp. JB15
			Bartonella sp. JB63
			Borrelia anserina Es
			Borrelia burgdorferi CA382
			Borrelia garinii SZ
			Borrelia hermsii CC1
			Borrelia mayonii
			Borrelia parkeri HR1
			Borrelia turicatae 91E135
			Borreliella bissettii DN127
			Borreliella valaisiana Tom4006
			Brucella vulpis
			Burkholderiales bacterium YL45
			Caldicellulosiruptor bescii DSM 6725
			Caldicellulosiruptor kristjanssonii I77R1B
			Campylobacter curvus 525.92
			Campylobacter ureolyticus RIGS 9880
			Candidatus Arthromitus sp. SFB-mouse-Yit
			Candidatus Atelocyanobacterium thalassa isolate ALOHA
			Candidatus Carsonella ruddii PC isolate NHV
			Candidatus Carsonella ruddii PV
			Candidatus Cloacimonas acidaminovorans str. Evry
			Candidatus Liberibacter asiaticus
			Candidatus Methylopumilus planktonicus
			Candidatus Pantoea carbekii
			Candidatus Profftella armatura
			Candidatus Sulcia muelleri
			Candidatus Tachikawaea gelatinosa
			Candidatus Walczuchella monophlebidarum
			Capnocytophaga haemolytica
			Caulobacteraceae bacterium OTSz_A_272
			Chlorobium chlorochromatii CaD3
			Clostridium baratii
			Clostridium beijerinckii
			Clostridium novyi NT
			Corynebacterium sphenisci DSM 44792
			Corynebacterium urealyticum DSM 7111
			Cryptobacterium curtum DSM 15641
			Dermabacter vaginalis
			Desulfitobacterium metallireducens DSM 15288
			Desulfotomaculum reducens MI-1
			Elusimicrobium minutum Pei191
			Ensifer adhaerens
			Enterococcus mundtii QU 25
			Fibrobacter succinogenes subsp. succinogenes S85
			Flavobacterium crassostreae
			Flavobacterium indicum GPTSA100-9 = DSM 17447
			Francisella cf. novicida Fx1
			Francisella cf. tularensis subsp. novicida 3523
			Francisella sp. CA97-1460
			Halothiobacillus neapolitanus c2
			Helicobacter acinonychis str. Sheeba
			Helicobacter felis ATCC 49179
			Helicobacter himalayensis
			Heliobacterium modesticaldum Ice1
			Hydrogenobacter thermophilus TK-6
			Kozakia baliensis
			Kyrpidia tusciae DSM 2912
			Labrenzia aggregata
			Labrenzia sp. CP4
			Lachnoclostridium phytofermentans ISDg
			Lactobacillus amylophilus DSM 20533 = JCM 1125
			Lactobacillus fermentum F-6
			Lactobacillus sp. wkB8
			Leptolyngbya sp. PCC 7376
			Leuconostoc citreum KM20
			Macrococcus caseolyticus JCSC5402
			Marivivens sp. JLT3646
			Mesorhizobium opportunistum WSM2075
			Mycobacterium leprae TN
			Mycoplasma crocodyli MP145
			Niastella koreensis GR20-10
			Nitrospira defluvii
			Octadecabacter arcticus 238
			Odoribacter splanchnicus DSM 20712
			Oscillibacter valericigenes Sjm18-20
			Parabacteroides distasonis ATCC 8503
			Parabacteroides sp. YL27
			Pirellula sp. SH-Sr6A
			Prevotella denticola F0289
			Renibacterium salmoninarum ATCC 33209
			Rhizobium gallicum
			Rhizobium tropici CIAT 899
			Rhodoluna lacicola
			Rickettsia heilongjiangensis 054
			Rickettsia massiliae MTU5
			Rickettsia peacockii str. Rustic
			Rickettsia rhipicephali
			Rickettsia slovaca 13-B
			Rothia dentocariosa ATCC 17931
			Salinicoccus halodurans
			Scardovia inopinata JCM 12537
			Sinorhizobium sp. RAC02
			Spiroplasma chrysopicola DF-1
			Staphylococcus condimenti
			Staphylococcus warneri SG1
			Streptococcus cristatus AS 1.3089
			Streptococcus mitis
			Streptomyces xiamenensis
			Sulfurihydrogenibium sp. YO3AOP1
			Sulfuritalea hydrogenivorans sk43H
			Thermoanaerobacter kivui
			Thermoanaerobacterium xylanolyticum LX-11
			Treponema pallidum subsp. pallidum str. Sea 81-4
			Treponema paraluiscuniculi Cuniculi A
			Treponema putidum
			Treponema succinifaciens DSM 2489
			Virgibacillus sp. 6R
			Weissella ceti
			Winogradskyella sp. PG-2
B4 (S1)	[0.9950, 0.9960)	193	Acetobacter pasteurianus IFO 3283-32
			Acetobacter senegalensis
			Acetohalobium arabaticum DSM 5501
			Acidaminococcus intestini RyC-MR95
			Acidobacterium capsulatum ATCC 51196
			Aerococcus christensenii
			Aerococcus sanguinicola
			Aerococcus viridans
			Agrobacterium tumefaciens
			Algibacter alginicilyticus
			alpha proteobacterium HIMB59
			Alteromonas naphthalenivorans
			Aneurinibacillus sp. XH2
			Aquifex aeolicus VF5
			Arthrobacter sp. LS16
			Bacillus halodurans C-125
			Bacillus infantis NRRL B-14911
			Bacillus megaterium DSM 319
			Bacillus weihenstephanensis KBAB4
			Betaproteobacteria bacterium UKL13-2
			Bibersteinia trehalosi USDA-ARS-USMARC-192
			Bifidobacterium coryneforme
			Bifidobacterium pseudocatenulatum DSM 20438 = JCM 1200 = LMG 10505
			Bifidobacterium pseudolongum PV8-2
			Blastochloris viridis
			Borrelia miyamotoi LB-2001
			Bosea vaviloviae
			Buchnera aphidicola
			Buchnera aphidicola str. Bp (Baizongia pistaciae)
			Caldicellulosiruptor hydrothermalis 108
			Caldilinea aerophila DSM 14535 = NBRC 104270
			Caldisericum exile AZM16c01
			Campylobacter gracilis
			Campylobacter iguaniorum
			Campylobacter sp. RM16704
			Candidatus Arthromitus sp. SFB-mouse-Japan
			Candidatus Babela massiliensis
			Candidatus Caedibacter acanthamoebae
			Candidatus Desulforudis audaxviator MP104C
			Candidatus Endolissoclinum faulkneri L2
			Candidatus Kinetoplastibacterium crithidii TCC036E
			Candidatus Kinetoplastibacterium galatii TCC219
			Candidatus Kinetoplastibacterium oncopeltii TCC290E
			Candidatus Midichloria mitochondrii IricVA
			Candidatus Mycoplasma haemolamae str. Purdue
			Candidatus Pelagibacter ubique HTCC1062
			Candidatus Rhodoluna planktonica
			Chelatococcus daeguensis
			Chlorobium limicola DSM 245
			Christensenella massiliensis
			Chromohalobacter salexigens DSM 3043
			Chryseobacterium sp. StRB126
			Citrobacter rodentium ICC168
			Clostridium ljungdahlii DSM 13528
			Clostridium sp. BNL1100
			Corynebacterium aquilae DSM 44791
			Corynebacterium jeikeium K411
			Corynebacterium resistens DSM 45100
			Denitrovibrio acetiphilus DSM 12809
			Desulfobacula toluolica Tol2
			Desulfotomaculum acetoxidans DSM 771
			Desulfotomaculum kuznetsovii DSM 6115
			Desulfotomaculum ruminis DSM 2154
			Desulfovibrio piger
			Ectothiorhodospira sp. BSL-9
			Elizabethkingia endophytica
			Elizabethkingia genomosp. 3
			Emticicia oligotrophica DSM 17448
			Enterobacter ludwigii
			Enterobacter sp. ODB01
			Enterococcus hirae
			Fimbriimonas ginsengisoli Gsoil 348
			Flavobacterium psychrophilum FPG101
			Francisella philomiragia
			Gallibacterium anatis UMN179
			Gallionella capsiferriformans ES-2
			Geobacillus sp. Y412MC52
			Geobacter metallireducens GS-15
			Gramella flava JLT2011
			Granulibacter bethesdensis
			Grimontia hollisae
			Halobacteriovorax marinus SJ
			Helicobacter pylori
			Hydrogenophaga sp. PBC
			Ilyobacter polytropus DSM 2926
			Intestinimonas butyriciproducens
			Kangiella koreensis DSM 16069
			Komagataeibacter nataicola
			Lachnoclostridium phocaeense
			Lactobacillus acidipiscis
			Lactobacillus amylovorus
			Lactobacillus crustorum
			Lactobacillus gallinarum
			Lactobacillus hokkaidonensis JCM 18461
			Lactobacillus kunkeei
			Lactobacillus paracollinoides
			Lacunisphaera limnophila
			Leptospirillum ferrooxidans C2-3
			Marinobacterium sp. ST58-10
			Mesorhizobium australicum WSM2073
			Mesorhizobium ciceri
			Methylacidiphilum fumariolicum SolV
			Methylacidiphilum infernorum V4
			Methyloceanibacter caenitepidi
			Methylophaga nitratireducenticrescens
			Microterricola viridarii
			Muricauda ruestringensis DSM 13258
			Mycoplasma californicum
			Ndongobacter massiliensis
			Neisseria lactamica 020-06
			Neorickettsia sennetsu str. Miyayama
			Novosphingobium pentaromativorans US6-1
			Obesumbacterium proteus
			Opitutus terrae PB90-1
			Owenweeksia hongkongensis DSM 17368
			Paenibacillus borealis
			Paenibacillus larvae subsp. larvae
			Paenibacillus sp. FSL H7-0357
			Pandoraea apista
			Pannonibacter phragmitetus
			Parageobacillus thermoglucosidans
			Parascardovia denticolens DSM 10105 = JCM 12538
			Pelotomaculum thermopropionicum SI
			Petrotoga mobilis SJ95
			Photorhabdus luminescens subsp. laumondii TTO1
			Phycisphaerae bacterium SM-Chi-D1
			Pimelobacter simplex
			Planctomyces sp. SH-PL14
			Planktomarina temperata RCA23
			Planococcus kocurii
			Polaribacter sp. MED152
			Prosthecochloris aestuarii DSM 271
			Pseudoalteromonas sp. SM9913
			Pseudoalteromonas translucida KMM 520
			Pseudomonas amygdali pv. lachrymans
			Pseudopedobacter saltans DSM 12145
			Pseudothermotoga elfii DSM 9442 = NBRC 107921
			Pseudothermotoga lettingae TMO
			Rathayibacter toxicus
			Rhizobium sp. S41
			Rhodothermus marinus DSM 4252
			Rickettsia conorii str. Malish 7
			Rickettsia monacensis
			Rickettsia parkeri str. Portsmouth
			Rickettsia prowazekii
			Rickettsia typhi str. Wilmington
			Riemerella anatipestifer ATCC 11845 = DSM 15868
			Ruminiclostridium sp. KB18
			Selenomonas ruminantium subsp. lactilytica TAM6421
			Selenomonas sp. oral taxon 920
			Serratia symbiotica str. 'Cinara cedri'
			Shinella sp. HZN7
			Slackia heliotrinireducens DSM 20476
			Sodalis glossinidius str. 'morsitans'
			Sphingomonas sp. JJ-A5
			Spirochaeta thermophila DSM 6578
			Spiroplasma turonicum
			Stackebrandtia nassauensis DSM 44728
			Staphylococcus aureus
			Staphylococcus cohnii
			Staphylococcus saprophyticus
			Staphylococcus xylosus
			Streptobacillus moniliformis DSM 12112
			Streptococcus gallolyticus UCN34
			Streptococcus halotolerans
			Streptococcus himalayensis
			Streptococcus mutans
			Streptococcus oralis Uo5
			Streptococcus sp. 'group B'
			Streptococcus thermophilus ND03
			Streptomyces autolyticus
			Streptomyces scabiei 87.22
			Sulfuricella denitrificans skB26
			Synechococcus sp. KORDI-49
			Synechococcus sp. PCC 6312
			Synechococcus sp. SynAce01
			Syntrophobotulus glycolicus DSM 8271
			Syntrophomonas wolfei subsp. wolfei str. Goettingen G311
			Syntrophus aciditrophicus SB
			Tatlockia micdadei
			Thermodesulfatator indicus DSM 15286
			Thermodesulfobacterium commune DSM 2178
			Thermotoga naphthophila RKU-10
			Thioalkalimicrobium aerophilum AL3
			Thioalkalivibrio nitratireducens DSM 14787
			Thioalkalivibrio paradoxus ARh 1
			Thioalkalivibrio sp. K90mix
			Treponema denticola ATCC 35405
			Weissella koreensis KACC 15510
			Wolbachia endosymbiont of Drosophila melanogaster
			Xenorhabdus nematophila AN6/1
			Xenorhabdus poinarii G6
			Yersinia enterocolitica LC20
B5 (S1)	[0.9960, 0.9970)	297	[Clostridium] acidurici 9a
			[Clostridium] saccharolyticum WM1
			Acidithiobacillus ferrivorans SS3
			Acinetobacter equi
			Actinobacteria bacterium IMCC26256
			Actinomyces sp. Marseille-P2985
			Actinoplanes sp. N902-109
			Aerococcus urinae
			Aerococcus urinaeequi
			Aeromonas media WS
			Aggregatibacter aphrophilus NJ8700
			Agrobacterium rhizogenes
			Akkermansia muciniphila
			Allofrancisella guangzhouensis
			Ammonifex degensii KC4
			Amycolatopsis methanolica 239
			Aquaspirillum sp. LM1
			Archangium gephyra
			Arcobacter sp. L
			Arsenicicoccus sp. oral taxon 190
			Arthrobacter alpinus R3.8
			Arthrobacter sp. PAMC 25486
			Arthrobacter sp. YC-RL1
			Asaia bogorensis NBRC 16594
			Azospirillum brasilense
			Azotobacter vinelandii CA
			Bacillus amyloliquefaciens
			Bacillus anthracis
			Bacillus bombysepticus str. Wang
			Bacillus cytotoxicus NVH 391-98
			Bacillus lehensis G1
			Bacillus mycoides
			Bacillus sp. IHB B 7164
			Bacillus sp. OxB-1
			Bartonella australis Aust/NH1
			Bartonella sp. Raccoon60
			Bartonella sp. WD16.2
			Bifidobacterium angulatum DSM 20098 = JCM 7096
			Bifidobacterium breve 12L
			Bifidobacterium thermophilum RBL67
			Blastococcus saxobsidens DD2
			Bordetella bronchiseptica
			Brachyspira hyodysenteriae WA1
			Brachyspira intermedia PWS/A
			Brevibacterium linens BS258
			Brucella sp. 09RB8471
			Brucella sp. 09RB8910
			Brucella sp. 141012304
			Buchnera aphidicola BCc
			Burkholderia latens
			Burkholderia mallei
			Burkholderia sp. 2002721687
			Caldicellulosiruptor kronotskyensis 2002
			Caldicellulosiruptor obsidiansis OB47
			Calditerrivibrio nitroreducens DSM 19672
			Campylobacter jejuni
			Campylobacter lari
			Campylobacter pinnipediorum subsp. pinnipediorum
			Campylobacter volucris LMG 24379
			Candidatus Amoebophilus asiaticus 5a2
			Candidatus Kinetoplastibacterium desouzaii TCC079E
			Candidatus Sodalis pierantonius str. SOPE
			Candidatus Tokpelaia hoelldoblerii
			Candidatus Vesicomyosocius okutanii HA
			Cellvibrio japonicus Ueda107
			Cellvibrio sp. PSBB023
			Chelatococcus sp. CO-6
			Chlamydia pneumoniae
			Chlamydophila pneumoniae TW-183
			Chlorobaculum limnaeum
			Clostridium formicaceticum
			Clostridium lentocellum DSM 5427
			Coriobacteriaceae bacterium 68-1-3
			Corynebacterium callunae DSM 20147
			Corynebacterium falsenii DSM 44353
			Corynebacterium frankenforstense DSM 45800
			Corynebacterium glutamicum SCgG2
			Corynebacterium kroppenstedtii DSM 44385
			Corynebacterium simulans
			Corynebacterium sp. NML98-0116
			Crinalium epipsammum PCC 9333
			Croceicoccus naphthovorans
			Cupriavidus metallidurans CH34
			Cyanobium gracile PCC 6307
			Cyanothece sp. PCC 7424
			Dechlorosoma suillum PS
			Dehalogenimonas sp. WBC-2
			Delftia acidovorans SPH-1
			Desulfatibacillum alkenivorans AK-01
			Desulfitobacterium hafniense DCB-2
			Desulfosporosinus acidiphilus SJ4
			Desulfosporosinus meridiei DSM 13257
			Desulfurella acetivorans A63
			Desulfurobacterium thermolithotrophum DSM 11699
			Dickeya solani IPO 2222
			Edwardsiella hoshinae
			Ehrlichia canis str. Jake
			Elizabethkingia meningoseptica
			Endomicrobium proavitum
			Enterobacter cloacae complex sp. 35734
			Enterococcus faecalis DENG1
			Erwinia billingiae Eb661
			Erwinia pyrifoliae Ep1/96
			Erythrobacter atlanticus
			Erythrobacter litoralis
			Exiguobacterium sp. MH3
			Faecalibaculum rodentium
			Fermentimonas caenicola
			Flammeovirga sp. MY04
			Flavobacteriaceae bacterium UJ101
			Flavobacterium branchiophilum FL-15
			Flavobacterium johnsoniae
			Flavobacterium sp. PK15
			Flexistipes sinusarabici DSM 4947
			Francisella hispaniensis FSC454
			Francisella sp. TX077310
			Frateuria aurantia DSM 6220
			Gemmatimonas phototrophica
			Geobacter bemidjiensis Bem
			Geobacter pickeringii
			Geobacter sp. M21
			Geobacter uraniireducens Rf4
			Gilliamella apicola
			Gluconacetobacter diazotrophicus PA1 5
			Gluconobacter oxydans
			Haematospirillum jordaniae
			Haemophilus parainfluenzae T3T1
			Haemophilus parasuis SH0165
			Halanaerobium hydrogeniformans
			Halanaerobium praevalens DSM 2228
			Halomonas elongata DSM 2581
			Halothece sp. PCC 7418
			Herminiimonas sp. AS8
			Hymenobacter sedentarius
			Janthinobacterium sp. B9-8
			Jeotgalibacillus malaysiensis
			Ketogulonicigenium vulgare
			Kineococcus radiotolerans SRS30216 = ATCC BAA-149
			Kiritimatiella glycovorans
			Kitasatospora setae KM-6054
			Kosakonia cowanii
			Kribbella flavida DSM 17836
			Lacinutrix venerupis
			Lactobacillus buchneri NRRL B-30929
			Lactobacillus jensenii
			Lactobacillus mucosae LM1
			Lawsonella clevelandensis
			Lawsonia intracellularis PHE/MN1-00
			Legionella longbeachae
			Leptospira alstonii
			Leuconostoc lactis
			Listeria innocua Clip11262
			Listeria ivanovii subsp. ivanovii
			Listeria seeligeri serovar 1/2b str. SLCC3954
			Listeria welshimeri serovar 6b str. SLCC5334
			Lysinibacillus sphaericus LMG 22257
			Magnetospirillum gryphiswaldense MSR-1 v2
			Magnetospirillum magneticum AMB-1
			Mahella australiensis 50-1 BON
			Mannheimia haemolytica
			Mannheimia sp. USDA-ARS-USMARC-1261
			Mannheimia succiniciproducens MBEL55E
			Marinobacter sp. CP1
			Marinobacter sp. LQ44
			Marinomonas mediterranea MMB-1
			Marinomonas sp. MWYL1
			Meiothermus silvanus DSM 9946
			Mesoplasma florum L1
			Methylobacterium sp. AMS5
			Methylomonas methanica MC09
			Methylomonas sp. DH-1
			Micromonospora sp. L5
			Mobiluncus curtisii ATCC 43063
			Moraxella ovis
			Mucinivorans hirudinis
			Mycobacterium liflandii 128FXT
			Mycobacterium marinum M
			Mycobacterium sp. QIA-37
			Mycobacterium ulcerans Agy99
			Mycoplasma bovis
			Mycoplasma capricolum subsp. capripneumoniae M1601
			Mycoplasma ovis str. Michigan
			Natranaerobius thermophilus JW/NM-WN-LF
			Neisseria elongata subsp. glycolytica ATCC 29315
			Neisseria gonorrhoeae
			Neoasaia chiangmaiensis
			Neorickettsia helminthoeca str. Oregon
			Nitratifractor salsuginis DSM 16511
			Nitrobacter winogradskyi Nb-255
			Nitrosococcus oceani ATCC 19707
			Nitrospira moscoviensis
			Nonlabens dokdonensis DSW-6
			Oblitimonas alkaliphila
			Oenococcus oeni PSU-1
			Orientia tsutsugamushi str. Ikeda
			Ottowia sp. oral taxon 894
			Paenalcaligenes hominis
			Paenibacillus durus
			Paenibacillus mucilaginosus KNP414
			Paenibacillus sp. 32O-W
			Paenibacillus sp. FSL R7-0273
			Paenibacillus sp. FSL R7-0331
			Paenibacillus stellifer
			Pandoraea faecigallinarum
			Pandoraea oxalativorans
			Paraburkholderia phymatum STM815
			Pectobacterium wasabiae CFBP 3304
			Pedobacter heparinus DSM 2366
			Pelobacter sp. SFB93
			Petrimonas mucosa
			Photorhabdus asymbiotica
			Planococcus antarcticus DSM 14505
			Planococcus donghaensis
			Planococcus plakortidis
			Planococcus sp. PAMC 21323
			Polaribacter vadi
			Pontibacter akesuensis
			Porphyromonas asaccharolytica DSM 20707
			Porphyromonas gingivalis
			Prevotella intermedia
			Propionimicrobium sp. Marseille-P3275
			Proteiniphilum saccharofermentans
			Pseudarthrobacter sulfonivorans
			Pseudoalteromonas aliena
			Pseudoalteromonas haloplanktis TAC125
			Pseudoalteromonas issachenkonii
			Pseudomonas chlororaphis PA23
			Pseudomonas citronellolis
			Pseudomonas knackmussii B13
			Pseudomonas monteilii
			Pseudomonas sp. CC6-YY-74
			Pseudomonas sp. Os17
			Pseudomonas sp. S-6-2
			Pseudomonas stutzeri CGMCC 1.1803
			Pseudomonas veronii
			Psychrobacter sp. AntiMn-1
			Psychrobacter sp. PRwf-1
			Psychromonas sp. CNPT3
			Rhodococcus sp. 2G
			Rhodococcus sp. PBTS 2
			Rickettsia akari str. Hartford
			Rickettsia rickettsii
			Rubinisphaera brasiliensis DSM 5305
			Salinispora arenicola CNS-205
			Sanguibacter keddieii DSM 10542
			Saprospira grandis str. Lewin
			Segniliparus rotundus DSM 44985
			Shigella boydii
			Shigella dysenteriae Sd197
			Shigella flexneri
			Sinorhizobium americanum
			Sphingobacterium sp. 21
			Sphingomonas melonis TY
			Sphingomonas sp. ABOJV
			Sphingopyxis fribergensis
			Sphingopyxis sp. 113P3
			Spiribacter salinus M19-40
			Spirochaeta africana DSM 8902
			Sporosarcina psychrophila
			Staphylococcus lugdunensis
			Staphylococcus succinus
			Streptococcus gordonii str. Challis substr. CH1
			Streptococcus pyogenes
			Streptomyces cattleya NRRL 8057 = DSM 46488
			Streptomyces fulvissimus DSM 40593
			Streptomyces griseochromogenes
			Streptomyces sp. 769
			Streptomyces vietnamensis
			Streptomyces violaceusniger Tu 4113
			Sulfurospirillum halorespirans DSM 13726
			Sulfurospirillum multivorans DSM 12446
			Sulfurospirillum sp. UCH001
			Synechococcus sp. KORDI-100
			Tannerella forsythia 92A2
			Taylorella asinigenitalis MCE3
			Taylorella equigenitalis ATCC 35865
			Tenacibaculum dicentrarchi
			Tenacibaculum sp. LPB0136
			Tepidanaerobacter acetatoxydans Re1
			Terriglobus roseus DSM 18391
			Thauera humireducens
			Thermincola potens JR
			Thermoanaerobacter mathranii subsp. mathranii str. A3
			Thermosediminibacter oceani DSM 16646
			Thermotoga neapolitana DSM 4359
			Thermotoga profunda AZM34c06
			Thermotoga sp. 2812B
			Thermus aquaticus Y51MC23
			Thermus scotoductus SA-01
			Thioalkalimicrobium cyclicum ALM1
			Thiomonas intermedia
			Treponema pedis str. T A4
			Vibrio breoganii
			Vibrio natriegens
			Xanthomonas albilineans GPE PC73
			Xenorhabdus hominickii
			Zobellia galactanivorans
B6 (S1)	[0.9970, 0.9975)	218	[Bacillus thuringiensis] serovar konkukian str. 97-27
			Acetobacter sp. SLV-7
			Acholeplasma oculi
			Acinetobacter haemolyticus
			Acinetobacter junii
			Actinobacillus succinogenes 130Z
			Actinotignum schaalii
			Adlercreutzia equolifaciens DSM 19450
			Aequorivita sublithincola DSM 14238
			Aeromonas hydrophila
			Agarivorans gilvus
			Alkaliphilus metalliredigens QYMF
			Alteromonas mediterranea UM7
			Aminobacterium colombiense DSM 12261
			Anabaena sp. 90
			Anabaena variabilis ATCC 29413
			Anoxybacillus gonensis
			Arcobacter butzleri RM4018
			Atopobium parvulum DSM 20469
			Azoarcus sp. KH32C
			Bacillus cereus
			Bacillus pumilus
			Bacillus simplex
			Bacillus smithii
			Bacteroides vulgatus ATCC 8482
			Basilea psittacipulmonis DSM 24701
			Bdellovibrio bacteriovorus W
			Beggiatoa leptomitiformis
			Belliella baltica DSM 15883
			Bifidobacterium asteroides PRL2011
			Bifidobacterium indicum LMG 11587 = DSM 20214
			Bordetella pertussis
			Bordetella sp. H567
			Brachybacterium sp. P6-10-X1
			Brevundimonas sp. GW460-12-10-14-LB2
			Buchnera aphidicola (Cinara confinis)
			Burkholderia dolosa AU0158
			Burkholderia gladioli BSR3
			Burkholderia stabilis
			Butyrivibrio hungatei
			Campylobacter coli
			Campylobacter concisus
			Campylobacter concisus 13826
			Campylobacter subantarcticus LMG 24377
			Candidatus Arthromitus sp. SFB-mouse-NL
			Candidatus Baumannia cicadellinicola B-GSS
			Candidatus Doolittlea endobia
			Candidatus Thioglobus singularis PS1
			Candidatus Zinderia insecticola CARI
			Capnocytophaga sp. oral taxon 323
			Cardinium endosymbiont cEper1 of Encarsia pergandiella
			Caulobacter crescentus CB15
			Cellulophaga algicola DSM 14237
			Cellulophaga lytica DSM 7489
			Chlamydia pecorum P787
			Chlamydia suis
			Chlamydophila pecorum E58
			Chryseobacterium sp. IHB B 17019
			Clostridioides difficile
			Clostridium chauvoei JF4335
			Clostridium saccharobutylicum
			Colwellia sp. MT41
			Corallococcus coralloides DSM 2259
			Corynebacterium aurimucosum ATCC 700975
			Corynebacterium flavescens
			Corynebacterium marinum DSM 44953
			Corynebacterium phocae
			Corynebacterium pseudotuberculosis
			Corynebacterium terpenotabidum Y-11
			Corynebacterium ulcerans
			Corynebacterium ureicelerivorans
			Corynebacterium vitaeruminis DSM 20294
			Dactylococcopsis salina PCC 8305
			Defluviimonas alba
			Dehalobacter restrictus DSM 9455
			Deinococcus soli Cha et al. 2016
			Desulfarculus baarsii DSM 2075
			Desulfocapsa sulfexigens DSM 10523
			Desulfococcus multivorans
			Desulfotomaculum gibsoniae DSM 7213
			Desulfovibrio alaskensis G20
			Desulfovibrio salexigens DSM 2638
			Desulfurispirillum indicum S5
			Dietzia timorensis
			Draconibacterium orientale
			Edwardsiella tarda
			Enterococcus gallinarum
			Erwinia sp. Ejp617
			Ethanoligenens harbinense YUAN-3
			Francisella sp. FSC1006
			Geminocystis sp. NIES-3708
			Gemmatimonas aurantiaca T-27
			Geobacillus genomosp. 3
			Geobacillus subterraneus
			Geobacter sulfurreducens KN400
			Glaciecola nitratireducens FR1064
			Gramella sp. LPB0144
			Granulicella mallensis MP5ACTX8
			Halocynthiibacter arcticus
			Halothermothrix orenii H 168
			Helicobacter cetorum MIT 00-7128
			Helicobacter sp. MIT 01-6242
			Herpetosiphon aurantiacus DSM 785
			Hirschia baltica ATCC 49814
			Hoyosella subflava DQS3-9A1
			Hymenobacter sp. DG25B
			Ilumatobacter coccineus YM16-304
			Jeotgalibaca sp. PTS2502
			Lactobacillus casei subsp. casei ATCC 393
			Lactobacillus lindneri
			Lactococcus garvieae ATCC 49156
			Leptospira biflexa serovar Patoc strain 'Patoc 1 (Ames)'
			Leptospirillum ferriphilum ML-04
			Leptothrix cholodnii SP-6
			Leuconostoc gelidum JB7
			Lysobacter antibioticus
			Mageeibacillus indolicus UPII9-5
			Magnetospirillum sp. XM-1
			Marinobacter adhaerens HP15
			Marivirga tractuosa DSM 4126
			Melioribacter roseus P3M-2
			Methylobacterium extorquens
			Methylomonas denitrificans
			Methylovorus glucosetrophus SIP3-4
			Microbacterium sp. BH-3-3-3
			Mitsuaria sp. 7
			Mycobacterium abscessus
			Mycobacterium chelonae CCUG 47445
			Mycobacterium sinense
			Mycoplasma arginini
			Mycoplasma bovoculi M165/69
			Mycoplasma leachii PG50
			Mycoplasma putrefaciens KS1
			Nautilia profundicola AmH
			Nocardia nova SH22a
			Paenibacillus sabinae T27
			Paenibacillus sp. FSL P4-0081
			Paenibacillus sp. Y412MC10
			Paenibacillus yonginensis
			Paludibacter propionicigenes WB4
			Pararhodospirillum photometricum DSM 122
			Parvularcula bermudensis HTCC2503
			Pelobacter propionicus DSM 2379
			Pelosinus sp. UFO1
			Phaeobacter sp. P97
			Phenylobacterium zucineum HLK1
			Photorhabdus temperata subsp. thracensis
			Planococcus faecalis
			Planococcus maritimus DSM 17275
			Planococcus maritimus Y42
			Planococcus rifietoensis
			Planococcus sp. L10.15
			Polaribacter sp. BM10
			Porphyrobacter neustonensis
			Pragia fontium
			Prevotella dentalis DSM 3688
			Prevotella enoeca
			Prevotella ruminicola 23
			Prochlorococcus marinus str. MIT 9301
			Pseudoalteromonas sp. Bsw20308
			Pseudomonas aeruginosa Cu1510
			Pseudomonas koreensis CRS05-R5
			Pseudomonas protegens
			Pseudomonas savastanoi pv. phaseolicola 1448A
			Pseudomonas sp. St29
			Psychrobacter urativorans
			Rahnella sp. Y9602
			Ralstonia solanacearum
			Rhizobium sp. IRBG74
			Rhizobium sp. NT-26
			Rhodobacter sphaeroides
			Rhodococcus jostii RHA1
			Rhodococcus opacus B4
			Rhodoferax sp. DCY110
			Rickettsia africae ESF-5
			Rickettsia philipii str. 364D
			Robiginitalea biformata HTCC2501
			Sediminicola sp. YIK13
			Selenomonas sp. oral taxon 136
			Selenomonas sputigena ATCC 35185
			Seonamhaeicola sp. S2-3
			Serratia rubidaea
			Shewanella sp. MR-7
			Shewanella woodyi ATCC 51908
			Sideroxydans lithotrophicus ES-1
			Simkania negevensis Z
			Sodalis praecaptivus
			Sphaerochaeta globosa str. Buddy
			Sphaerochaeta pleomorpha str. Grapes
			Sphingobium japonicum UT26S
			Sphingobium sp. RAC03
			Sphingobium sp. SYK-6
			Sphingomonas sp. NIC1
			Sphingopyxis alaskensis RB2256
			Sphingopyxis macrogoltabida
			Sphingopyxis sp. LPB0140
			Spirochaeta thermophila DSM 6192
			Streptococcus sp. A12
			Streptomyces globisporus C-1027
			Streptomyces lydicus A02
			Sulfitobacter sp. AM1-D1
			Synechococcus sp. CC9902
			Syntrophobacter fumaroxidans MPOB
			Thauera sp. MZ1T
			Thermodesulfovibrio yellowstonii DSM 11347
			Thermosulfidibacter takaii ABI70S6
			Thermus thermophilus SG0.5JP17-16
			Thioalkalivibrio versutus
			Treponema caldarium DSM 7334
			Trueperella pyogenes TP8
			Vagococcus teuberi
			Verrucomicrobia bacterium IMCC26134
			Vibrio antiquarius
			Vibrio cholerae
			Vibrio harveyi
			Waddlia chondrophila WSU 86-1044
			Xanthomonas campestris pv. campestris
			Zunongwangia profunda SM-A87
B7 (S1)	[0.9975, 0.9980)	267	[Eubacterium] eligens ATCC 27750
			[Haemophilus] parasuis
			Acaryochloris marina MBIC11017
			Acidaminococcus fermentans DSM 20731
			Acidipropionibacterium acidipropionici
			Acidovorax ebreus TPSY
			Acinetobacter schindleri
			Acinetobacter sp. ADP1
			Actinobacillus equuli subsp. equuli
			Actinomyces radicidentis
			Aeromicrobium erythreum
			Alcanivorax dieselolei B5
			Aliivibrio wodanis
			Altererythrobacter atlanticus
			Alteromonas sp. Mex14
			Amycolatopsis lurida NRRL 2430
			Anaerolinea thermophila UNI-1
			Arthrobacter sp. ATCC 21022
			Arthrobacter sp. Hiyo8
			Arthrobacter sp. ZXY-2
			Azoarcus olearius
			Azoarcus sp. BH72
			Azospirillum lipoferum 4B
			Bacillus methanolicus MGA3
			Bacillus sp. BS34A
			Bacillus sp. 1NLA3E
			Bacillus sp. Pc3
			Bacillus sp. SDLI1
			Bacillus sp. WP8
			Bacillus sp. YP1
			Bacillus subtilis subsp. subtilis str. JH642 substr. AG174
			Bacillus weihaiensis
			Bacteroides cellulosilyticus
			Bacteroides ovatus
			Bacteroides thetaiotaomicron
			Bacteroidetes bacterium UKL13-3
			Bartonella apis
			Bordetella holmesii H558
			Bordetella petrii
			Bordetella trematum
			Brevibacterium linens SMQ-1335
			Brucella canis
			Brucella pinnipedialis B2/94
			Buchnera aphidicola (Tuberolachnus salignus)
			Burkholderia cenocepacia
			Burkholderia oklahomensis C6786
			Burkholderia plantarii
			Burkholderia pseudomultivorans
			Burkholderia sp. RPE64
			Burkholderiales bacterium GJ-E10
			Butyrivibrio proteoclasticus B316
			Campylobacter sp. RM18021
			Candidatus Arthromitus sp. SFB-rat-Yit
			Candidatus Ishikawaella capsulata Mpkobe
			Candidatus Methylopumilus turicensis
			Candidatus Nitrospira inopinata
			Candidatus Puniceispirillum marinum IMCC1322
			Candidatus Solibacter usitatus Ellin6076
			Candidatus Symbiobacter mobilis CR
			Chelativorans sp. BNC1
			Chromobacterium vaccinii
			Citrobacter amalonaticus
			Cloacibacillus porcorum
			Clostridium sp. SY8519
			Comamonadaceae bacterium B1
			Conexibacter woesei DSM 14684
			Corynebacterium camporealensis
			Corynebacterium sp. ATCC 6931
			Corynebacterium uterequi
			Corynebacterium variabile DSM 44702
			Cronobacter turicensis z3032
			Cupriavidus gilardii CR3
			Cupriavidus sp. USMAA2-4
			Cutibacterium avidum 44067
			Cyanobacterium aponinum PCC 10605
			Cyanothece sp. ATCC 51142
			Cyclobacterium amurskyense
			Deferribacter desulfuricans SSM1
			Dehalogenimonas formicexedens
			Denitrobacterium detoxificans
			Desulfomicrobium orale DSM 12838
			Desulfovibrio fairfieldensis
			Desulfovibrio vulgaris str. 'Miyazaki F'
			Desulfuromonas soudanensis
			Devriesea agamarum
			Dickeya dadantii 3937
			Dickeya zeae EC1
			Dokdonia sp. 4H-3-7-5
			Edwardsiella anguillarum ET080813
			Eggerthellaceae bacterium Marseille-P3241
			Elizabethkingia miricola
			Erysipelotrichaceae bacterium I46
			Escherichia fergusonii ATCC 35469
			Exiguobacterium sibiricum 255-15
			Exiguobacterium sp. ZWU0009
			Ferrimonas balearica DSM 9799
			Fervidobacterium islandicum
			Flammeovirgaceae bacterium 311
			Flavisolibacter sp. LCS9
			Flavonifractor plautii
			Formosa sp. Hel1_33_131
			Francisella persica ATCC VR-331
			Francisella sp. MA067296
			Geobacillus kaustophilus HTA426
			Geobacillus thermodenitrificans
			Gordonia polyisoprenivorans VH2
			Haemophilus influenzae
			Halioglobus japonicus
			Halioglobus pacificus
			Halobacteroides halobius DSM 5150
			Halothiobacillus sp. LS2
			Hippea maritima DSM 10411
			Hyphomonas neptunium ATCC 15444
			Kocuria flava
			Kocuria palustris
			Kytococcus sedentarius DSM 20547
			Lactobacillus brevis KB290
			Lactobacillus curieae
			Lactobacillus helveticus
			Lactobacillus kefiranofaciens ZW3
			Leclercia adecarboxylata
			Leptospira borgpetersenii serovar Hardjo-bovis str. L550
			Leuconostoc carnosum JB16
			Leuconostoc garlicum
			Lysobacter gummosus
			Marinithermus hydrothermalis DSM 14884
			Marinovum algicola DG 898
			Megasphaera elsdenii 14-14
			Methylobacterium radiotolerans JCM 2831
			Methylobacterium sp. C1
			Methylococcus capsulatus str. Bath
			Methylomicrobium alcaliphilum 20Z
			Methylophilus sp. TWE2
			Microbacterium aurum
			Microbacterium sp. 1.5R
			Microbacterium testaceum StLB037
			Micrococcus luteus NCTC 2665
			Moritella viscosa
			Mycobacterium africanum GM041182
			Mycobacterium immunogenum
			Mycoplasma fermentans M64
			Mycoplasma hyorhinis SK76
			Mycoplasma mobile 163K
			Mycoplasma penetrans HF-2
			Mycoplasma sp. (ex Biomphalaria glabrata)
			Myxococcus hansupus
			Myxococcus stipitatus DSM 14675
			Myxococcus xanthus DK 1622
			Neisseria meningitidis
			Neisseria weaveri
			Neorickettsia risticii str. Illinois
			Nitrosomonas sp. Is79A3
			Nocardia seriolae
			Nocardioides dokdonensis FR1436
			Oscillatoria nigro-viridis PCC 7112
			Paenibacillus naphthalenovorans
			Paenibacillus sp. IHB B 3084
			Paenibacillus sp. IHBB 10380
			Paenibacillus sp. JDR-2
			Pandoraea pnomenusa
			Pandoraea thiooxydans
			Paraburkholderia caribensis
			Paraburkholderia sp. SOS3
			Paraglaciecola psychrophila 170
			Pasteurella multocida
			Pediococcus damnosus
			Pedobacter cryoconitis
			Pedobacter sp. PACM 27299
			Pelobacter carbinolicus DSM 2380
			Phycisphaerae bacterium ST-NAGAB-D1
			Planococcus halocryophilus
			Polaromonas naphthalenivorans CJ2
			Porphyrobacter sp. LM 6
			Prochlorococcus marinus str. NATL2A
			Prochlorococcus marinus subsp. marinus str. CCMP1375
			Protochlamydia naegleriophila
			Pseudomonas koreensis D26
			Pseudomonas mosselii SJ10
			Pseudomonas parafulva CRS01-1
			Pseudomonas plecoglossicida
			Pseudomonas putida
			Pseudomonas sp. GR 6-02
			Pseudomonas sp. MS586
			Pseudomonas sp. TCU-HL1
			Pseudoxanthomonas suwonensis 11-1
			Rahnella aquatilis HX2
			Ralstonia insidiosa
			Ramlibacter tataouinensis
			Rhodococcus fascians D188
			Rhodococcus sp. B7740
			Rhodococcus sp. PBTS 1
			Rhodococcus sp. YL-1
			Rhodothermaceae bacterium RA
			Rickettsia australis str. Cutlack
			Rickettsia canadensis str. McKiel
			Roseibacterium elongatum DSM 19469
			Rubrobacter xylanophilus DSM 9941
			Rufibacter sp. DG31D
			Runella slithyformis DSM 19594
			Saccharomonospora viridis DSM 43017
			Salegentibacter sp. T436
			Salinispira pacifica
			secondary endosymbiont of Heteropsylla cubana
			Sediminispirochaeta smaragdinae DSM 11293
			Selenomonas sp. oral taxon 478
			Shewanella denitrificans OS217
			Shewanella pealeana ATCC 700345
			Singulisphaera acidiphila DSM 18658
			Sinorhizobium medicae WSM419
			Sinorhizobium meliloti 2011
			Sneathia amnii
			Snodgrassella alvi wkB2
			Solibacillus silvestris
			Solitalea canadensis DSM 3403
			Sphingobacterium sp. ML3W
			Sphingomonas sp. LM7
			Spiribacter curvatus
			Spiroplasma sabaudiense Ar-1343
			Staphylococcus argenteus
			Staphylococcus equorum
			Stenotrophomonas rhizophila
			Streptococcus infantarius
			Streptococcus parasanguinis ATCC 15912
			Streptococcus pneumoniae
			Streptococcus sp. FDAARGOS_192
			Streptomyces albus J1074
			Streptomyces coelicolor A3(2)
			Streptomyces collinus Tu 365
			Streptomyces griseus subsp. griseus NBRC 13350
			Streptomyces hygroscopicus subsp. limoneus
			Streptomyces lydicus
			Streptomyces niveus
			Streptomyces noursei ATCC 11455
			Streptomyces puniciscabiei
			Streptomyces sp. 4F
			Streptomyces sp. fd1-xmd
			Streptomyces sp. PAMC 26508
			Streptomyces sp. Sge12
			Streptomyces sp. SirexAA-E
			Sulfurihydrogenibium azorense Az-Fu1
			Sulfurospirillum cavolei
			Synechococcus sp. JA-2-3B'a(2-13)
			Synechococcus sp. KORDI-52
			Synechococcus sp. WH 7803
			Synechococcus sp. WH 8102
			Synechococcus sp. WH 8109
			Synechocystis sp. PCC 6714
			Thalassospira xiamenensis M-5 = DSM 17429
			Thermoanaerobacterium thermosaccharolyticum DSM 571
			Thermobaculum terrenum ATCC BAA-798
			Thermomicrobium roseum DSM 5159
			Thermomonospora curvata DSM 43183
			Thermotoga caldifontis AZM44c09
			Thermus parvatiensis
			Thermus sp. CCB_US3_UF1
			Thioclava sp. 25B10_4
			Treponema primitia ZAS-2
			Veillonella parvula
			Verrucosispora maris AB-18-032
			Vibrio fischeri ES114
			Vibrio parahaemolyticus
			Virgibacillus halodenitrificans
			Woeseia oceani
			Wolbachia endosymbiont of Drosophila simulans wHa
			Yangia sp. CCB-MM3
			Yersinia pseudotuberculosis
			Yersinia ruckeri
B8 (S1)	[0.9980, 0.9985)	323	[Clostridium] cellulolyticum H10
			[Clostridium] cellulosi
			Acetoanaerobium sticklandii
			Acetobacter aceti
			Achromobacter xylosoxidans A8
			Acidihalobacter prosperus
			Acidovorax citrulli AAC00-1
			Acinetobacter larvae
			Acinetobacter pittii
			Acinetobacter sp. NCu2D-2
			Acinetobacter sp. TTH0-4
			Actinoalloteichus sp. GBA129-24
			Actinobacillus pleuropneumoniae serovar 5b str. L20
			Actinomyces meyeri
			Advenella mimigardefordensis DPN7
			Aeromonas aquatica
			Agrobacterium radiobacter K84
			Alcanivorax xenomutans
			Alkalilimnicola ehrlichii MLHE-1
			Alteromonadaceae bacterium
			Alteromonas macleodii
			Alteromonas stellipolaris LMG 21856
			Anabaena sp. WA102
			Anaeromyxobacter sp. Fw109-5
			Anaeromyxobacter sp. K
			Arthrobacter sp. FB24
			Arthrobacter sp. QXT-31
			Azorhizobium caulinodans ORS 571
			Bacillus clausii
			Bacillus coagulans
			Bacillus coagulans 2-6
			Bacillus sp. FDAARGOS_235
			Bacillus sp. LM 4-2
			Bacillus sp. X1(2014)
			Bacillus xiamenensis
			Bartonella sp. A1379B
			Bdellovibrio bacteriovorus HD100
			beta proteobacterium CB
			Beutenbergia cavernae DSM 12333
			Blastomonas sp. RAC04
			Bordetella avium 197N
			Bordetella bronchialis
			Bordetella flabilis
			Bradyrhizobium oligotrophicum S58
			Bradyrhizobium sp. CCGE-LA001
			Brevundimonas subvibrioides ATCC 15264
			Brucella ceti TE28753-12
			Brucella microti CCM 4915
			Brucella ovis ATCC 25840
			Brucella suis VBI22
			Buchnera aphidicola (Cinara tujafilina)
			Burkholderia cepacia JBK9
			Burkholderia metallica
			Burkholderia pyrrocinia
			Burkholderia sp. KJ006
			Burkholderia sp. YI23
			Burkholderia thailandensis
			Caldanaerobacter subterraneus subsp. tengcongensis MB4
			Campylobacter sp. RM18020
			Candidatus Baumannia cicadellinicola BGSS
			Candidatus Gullanella endobia
			Candidatus Ruthia magnifica str. Cm (Calyptogena magnifica)
			Capnocytophaga canimorsus Cc5
			Carnobacterium sp. 17-4
			Caulobacter sp. K31
			Cedecea neteri ND02
			Cedecea neteri ND14b
			Chlamydia abortus
			Chlamydia felis Fe/C-56
			Chlamydia muridarum
			Chlamydia psittaci C19/98
			Chlamydia trachomatis F/11-96
			Chlamydophila caviae GPIC
			Chlorobaculum parvum NCIB 8327
			Chloroflexus aurantiacus J-10-fl
			Chloroflexus sp. Y-400-fl
			Chondromyces crocatus
			Chryseobacterium sp. IHB B 10212
			Collimonas arenae
			Comamonas kerstersii
			Corynebacterium diphtheriae CDCE 8392
			Corynebacterium efficiens YS-314
			Corynebacterium epidermidicanis
			Corynebacterium glyciniphilum AJ 3170
			Corynebacterium kutscheri
			Coxiella burnetii Z3055
			Cronobacter universalis NCTC 9529
			Cupriavidus necator
			Cupriavidus sp. USMAHM13
			Curtobacterium pusillum
			Cutibacterium acnes
			Cyanobacterium stanieri PCC 7202
			Cyanothece sp. PCC 7425
			Cyclobacterium marinum DSM 745
			Cycloclasticus zancles 78-ME
			Cytophaga hutchinsonii ATCC 33406
			Dehalococcoides mccartyi GY50
			Deinococcus geothermalis DSM 11300
			Deinococcus gobiensis I-0
			Deinococcus peraridilitoris DSM 19664
			Deinococcus radiodurans R1
			Desulfitobacterium dichloroeliminans LMG P-21439
			Desulfobulbus propionicus DSM 2032
			Desulfococcus oleovorans Hxd3
			Desulfovibrio aespoeensis Aspo-2
			Desulfovibrio desulfuricans ND132
			Desulfurivibrio alkaliphilus AHT 2
			Dokdonia donghaensis DSW-1
			Dokdonia sp. MED134
			Dyella jiangningensis
			Edwardsiella ictaluri
			Edwardsiella sp. LADL05-105
			Elizabethkingia genomosp. 4
			endosymbiont of unidentified scaly snail isolate Monju
			Enterobacter kobei
			Enterobacter sp. 638
			Enterococcus casseliflavus EC20
			Enterococcus silesiacus
			Erwinia amylovora ATCC 49946
			Erythrobacter litoralis HTCC2594
			Exiguobacterium sp. U13-1
			Fischerella sp. NIES-3754
			Flavobacterium psychrophilum
			Fluviicola taffensis DSM 16823
			Francisella noatunensis subsp. orientalis
			Frankia sp. EAN1pec
			Frischella perrara
			Geitlerinema sp. PCC 7407
			Geminocystis sp. NIES-3709
			Gemmata sp. SH-PL17
			Gemmatirosa kalamazoonesis
			Geobacillus sp. GHH01
			Geobacillus sp. JS12
			Glaciecola sp. 4H-3-7+YE-5
			Hahella chejuensis KCTC 2396
			Halobacillus halophilus DSM 2266
			Halomonas campaniensis
			Halomonas sp. KO116
			Herbaspirillum hiltneri N3
			Hymenobacter sp. DG25A
			Hymenobacter swuensis DY53
			Hyphomonadaceae bacterium UKL13-1
			Intrasporangium calvum DSM 43043
			Isoptericola dokdonensis DS-3
			Jeongeupia sp. USM3
			Kangiella geojedonensis
			Kluyvera intermedia
			Komagataeibacter medellinensis NBRC 3288
			Kurthia sp. 11kri321
			Lactobacillus backii
			Lactobacillus casei BL23
			Lactobacillus paracasei
			Lactobacillus sakei subsp. sakei 23K
			Legionella pneumophila
			Leifsonia xyli
			Leisingera methylohalidivorans DSM 14336
			Mannheimia varigena USDA-ARS-USMARC-1388
			Marinomonas posidonica IVIA-Po-181
			Massilia sp. NR 4-1
			Meiothermus ruber DSM 1279
			Mesorhizobium sp. B7
			Methylobacillus flagellatus KT
			Methylobacterium nodulans ORS 2060
			Methylobacterium populi BJ001
			Methylotenera mobilis JLW8
			Micavibrio aeruginosavorus ARL-13
			Microbacterium chocolatum
			Microbacterium paludicola
			Microbacterium sp. CGR1
			Microbacterium sp. PAMC 28756
			Microbulbifer sp. CCB-MM1
			Microcystis aeruginosa NIES-2481
			Microcystis panniformis FACHB-1757
			Moraxella catarrhalis
			Mucilaginibacter sp. PAMC 26640
			Mycobacterium bovis
			Mycobacterium chimaera
			Mycobacterium fortuitum
			Mycobacterium haemophilum DSM 44634
			Mycobacterium intracellulare ATCC 13950
			Mycobacterium sp. djl-10
			Mycobacterium sp. MOTT36Y
			Mycobacterium tuberculosis
			Mycoplasma gallinaceum
			Nakamurella multipartita DSM 44233
			Neomicrococcus aestuarii
			Niabella ginsenosidivorans
			Nitratiruptor sp. SB155-2
			Nitrosococcus watsonii C-113
			Nocardioides sp. JS614
			Nocardiopsis alba ATCC BAA-2165
			Nocardiopsis dassonvillei
			Nostoc sp. PCC 7107
			Octadecabacter antarcticus 307
			Oligotropha carboxidovorans OM4
			Olsenella sp. oral taxon 807
			Oscillatoria acuminata PCC 6304
			Paenarthrobacter aurescens TC1
			Paenibacillus graminis
			Paenibacillus polymyxa
			Paenibacillus riograndensis SBR5
			Paenibacillus sp. FSL R5-0912
			Pandoraea norimbergensis
			Pandoraea pulmonicola
			Pandoraea sputorum
			Pandoraea vervacti
			Pantoea ananatis
			Pantoea stewartii subsp. stewartii DC283
			Paraburkholderia fungorum
			Paraburkholderia phenoliruptrix BR3459a
			Paracoccus aminophilus JCM 7686
			Paracoccus denitrificans PD1222
			Pectobacterium carotovorum subsp. odoriferum
			Pelagibaca abyssi
			Pelosinus fermentans JBW45
			Piscirickettsia salmonis
			Polaromonas sp. JS666
			Polynucleobacter asymbioticus
			Polynucleobacter duraquae
			Prevotella melaninogenica ATCC 25845
			Propionibacterium acnes 6609
			Propionibacterium freudenreichii subsp. shermanii CIRM-BIA1
			Providencia stuartii
			Pseudanabaena sp. PCC 7367
			Pseudomonas antarctica
			Pseudomonas frederiksbergensis
			Pseudomonas fulva 12-X
			Pseudomonas oryzihabitans
			Pseudomonas putida NBRC 14164
			Pseudomonas sp. FGI182
			Pseudomonas sp. LPH1
			Pseudoxanthomonas spadix BD-a59
			Psychrobacter cryohalolentis K5
			Psychrobacter sp. P11G5
			Psychrobacter sp. P2G3
			Ralstonia pickettii 12J
			Rhodobacter capsulatus SB 1003
			Rhodococcus sp. MTM3W5.2
			Rhodoferax antarcticus
			Rhodoferax ferrireducens T118
			Rhodospirillum centenum SW
			Rhodovulum sp. P5
			Rickettsiales bacterium Ac37b
			Ruegeria pomeroyi DSS-3
			Rummeliibacillus stabekisii
			secondary endosymbiont of Ctenarytaina eucalypti
			Serratia marcescens
			Serratia plymuthica
			Serratia proteamaculans 568
			Serratia sp. AS12
			Serratia sp. AS13
			Serratia sp. SCBI
			Serratia sp. YD25
			Shewanella amazonensis SB2B
			Shewanella halifaxensis HAW-EB4
			Shewanella piezotolerans WP3
			Shewanella sediminis HAW-EB3
			Simiduia agarivorans SA1 = DSM 21679
			Sinorhizobium fredii NGR234
			Sphingobium sp. EP60837
			Sphingobium sp. MI1205
			Sphingobium sp. YBL2
			Sphingomonas hengshuiensis
			Sphingomonas panacis
			Sphingomonas sp. MM-1
			Sphingorhabdus sp. M41
			Spongiibacter sp. IMCC21906
			Sporosarcina sp. P33
			Stanieria cyanosphaera PCC 7437
			Stenotrophomonas acidaminiphila
			Stenotrophomonas nitritireducens
			Steroidobacter denitrificans
			Strawberry lethal yellows phytoplasma (CPA) str. NZSb11
			Streptococcus dysgalactiae subsp. equisimilis 167
			Streptococcus equi subsp. zooepidemicus ATCC 35246
			Streptococcus iniae
			Streptococcus macedonicus ACA-DC 198
			Streptococcus marmotae
			Streptomyces avermitilis MA-4680 = NBRC 14893
			Streptomyces bingchenggensis BCW-1
			Streptomyces hygroscopicus
			Streptomyces lincolnensis
			Streptomyces lividans TK24
			Streptomyces pactum
			Streptomyces pratensis ATCC 33331
			Streptomyces pristinaespiralis
			Streptomyces sp. CCM_MD2014
			Streptomyces sp. CFMR 7
			Streptomyces sp. Mg1
			Streptomyces sp. RTd22
			Streptomyces venezuelae
			Sulfurovum lithotrophicum
			Sulfurovum sp. NBC37-1
			Synechococcus sp. CC9311
			Synechococcus sp. WH 8103
			Synechocystis sp. PCC 6803
			Syntrophothermus lipocalidus DSM 12680
			Terriglobus saanensis SP1PR4
			Tessaracoccus flavus
			Tessaracoccus sp. NSG39
			Thermacetogenium phaeum DSM 12270
			Thermoanaerobacterium saccharolyticum JW/SL-YS485
			Thiobacimonas profunda
			Thiolapillus brandeum
			Thiomonas intermedia K12
			Thioploca ingrica
			Tolumonas auensis DSM 9187
			Tsukamurella paurometabola DSM 20162
			Verminephrobacter eiseniae EF01-2
			Vibrio alginolyticus
			Vibrio campbellii
			Vibrio mimicus
			Vibrio nigripulchritudo
			Vibrio tasmaniensis LGP32
			Vibrio vulnificus
			Vulgatibacter incomptus
			Weeksella virosa DSM 16922
			Weissella cibaria
			Weissella jogaejeotgali
			Wigglesworthia glossinidia endosymbiont of Glossina brevipalpis
			Xanthomonas fuscans subsp. fuscans
			Xanthomonas sacchari
			Zhongshania aliphaticivorans
B9 (S1)	[0.9985, 0.9990)	358	Acetobacter persici
			Acholeplasma laidlawii PG-8A
			Acidithiobacillus caldus SM-1
			Acidovorax avenae subsp. avenae ATCC 19860
			Acidovorax sp. JS42
			Acidovorax sp. KKS102
			Acinetobacter calcoaceticus
			Acinetobacter oleivorans DR1
			Acinetobacter soli
			Acinetobacter sp. TGL-Y2
			Actinoalloteichus sp. ADI127-7
			Actinomyces oris
			Actinomyces sp. oral taxon 414
			Actinoplanes sp. SE50/110
			Advenella kashmirensis WT001
			Aeromonas salmonicida subsp. salmonicida A449
			Aeromonas schubertii
			Alcanivorax sp. NBRC 101098
			Alicycliphilus denitrificans BC
			Altererythrobacter dongtanensis
			Altererythrobacter epoxidivorans
			Altererythrobacter namhicola
			Amycolatopsis mediterranei RB
			Anabaena cylindrica PCC 7122
			Anaeromyxobacter dehalogenans 2CP-1
			Anoxybacillus sp. B2M1
			Anoxybacillus sp. B7M1
			Arcobacter nitrofigilis DSM 7299
			Arsenophonus symbiont of Lipoptena fortisetosa
			Arthrobacter sp. A3
			Arthrobacter sp. ERGS1:01
			Arthrobacter sp. Rue61a
			Aureimonas sp. AU20
			Azospirillum sp. B510
			Azospirillum thiophilum
			Bacillus endophyticus
			Bacillus glycinifermentans
			Bacillus muralis
			Bacillus safensis
			Bacillus sp. 275
			Bacillus sp. BH072
			Bacillus sp. H15-1
			Bacteroides fragilis
			Beijerinckia indica subsp. indica ATCC 9039
			Bernardetia litoralis DSM 6794
			Bifidobacterium actinocoloniiforme DSM 22766
			Bifidobacterium bifidum
			Brachybacterium faecium DSM 4810
			Bradyrhizobium sp. BTAi1
			Brevundimonas naejangsanensis
			Brevundimonas sp. LM2
			Brucella melitensis
			Burkholderia pseudomallei TSV 48
			Burkholderia sp. Bp7605
			Burkholderia sp. CCGE1001
			Burkholderia sp. HB1
			Burkholderia sp. PAMC 26561
			Burkholderia sp. PAMC 28687
			Burkholderia sp. RPE67
			Burkholderia stagnalis
			Burkholderia ubonensis MSMB22
			Burkholderia vietnamiensis G4
			Caldithrix abyssi DSM 13497
			Campylobacter hominis ATCC BAA-381
			Campylobacter hyointestinalis subsp. lawsonii
			Campylobacter insulaenigrae NCTC 12927
			Candidatus Accumulibacter phosphatis clade IIA str. UW-1
			Candidatus Koribacter versatilis Ellin345
			Candidatus Xiphinematobacter sp. Idaho Grape
			Castellaniella defragrans 65Phen
			Caulobacter segnis ATCC 21756
			Cellulomonas gilvus ATCC 13127
			Chlamydia avium 10DC88
			Chroococcidiopsis thermalis PCC 7203
			Citrobacter freundii
			Citrobacter werkmanii
			Clostridium acetobutylicum ATCC 824
			Clostridium scatologenes
			Collimonas fungivorans
			Colwellia psychrerythraea 34H
			Comamonas testosteroni CNB-2
			Confluentimicrobium sp. EMB200-NS6
			Corynebacterium humireducens NBRC 106098 = DSM 45392
			Corynebacterium lactis RW2-5
			Corynebacterium mustelae
			Corynebacterium singulare
			Cronobacter dublinensis subsp. dublinensis LMG 23823
			Cronobacter muytjensii ATCC 51329
			Cryobacterium arcticum
			Cupriavidus basilensis
			Cyanothece sp. PCC 7822
			Cyanothece sp. PCC 8802
			Cycloclasticus sp. P1
			Dechloromonas aromatica RCB
			Dehalococcoides sp. UCH007
			Deinococcus actinosclerus
			Deinococcus maricopensis DSM 21211
			Deinococcus swuensis
			Delftia sp. Cs1-4
			Desulfobacterium autotrophicum HRM2
			Desulfomicrobium baculatum DSM 4028
			Desulfotomaculum ferrireducens
			Desulfovibrio desulfuricans subsp. desulfuricans str. ATCC 27774
			Desulfovibrio indicus
			Desulfovibrio vulgaris DP4
			Desulfuromonas sp. DDH964
			Dinoroseobacter shibae DFL 12 = DSM 16493
			Dyella thiooxydans
			Edwardsiella piscicida C07-087
			Eggerthella lenta DSM 2243
			Eggerthella sp. YY7918
			Ehrlichia sp. HF
			Elizabethkingia anophelis
			Enterobacter asburiae LF7a
			Enterobacter cloacae
			Enterobacter hormaechei
			Enterobacter lignolyticus
			Enterobacter sp. E20
			Enterobacter sp. HK169
			Enterococcus durans
			Enterococcus faecium
			Erwinia gerundensis
			Erwinia tasmaniensis Et1/99
			Escherichia albertii
			Escherichia coli
[truncated: 661 more rows]

## Sheet: Statistics (Archaea)
Supplementary material 6-1-3. Wilcoxon signed-rank test of word symmetry distance 1 and normalized word symmetry distance 1 (Archaea)											Supplementary material 6-1-4. Wilcoxon signed-rank test of word symmetry distance 2 and normalized word symmetry distance 2 (Archaea)
Group	Order	Median						P-value			Group	Order	Median						P-value
		WSD1			nWSD1								WSD2			nWSD2
		Genomic sequence	Random sequence	Difference*	Genomic sequence	Random sequence	Difference*						Genomic sequence	Random sequence	Difference*	Genomic sequence	Random sequence	Difference*
Group A1 Member: 50 S1: [0.9627, 0.9940)	1	0	0	0	0	0	0	1			Group A1 Member: 50 S1: [0.9627, 0.9940)	1	0	0	0	0	0	0	1
	2	1	5	-4	0.166667	0.833333	-0.666667	6.3428e-10				2	1	15	-13	0.0185185	0.277778	-0.240741	5.52281e-10
	3	13	28	-15	0.419355	0.903226	-0.483871	7.25492e-10				3	25	245.5	-215.5	0.0252016	0.24748	-0.217238	7.50073e-10
	4	89	115	-25	0.741667	0.958333	-0.208333	7.48716e-10				4	429	3273.5	-2830.5	0.0264815	0.202068	-0.174722	7.5501e-10
	5	471	497.5	-25	0.921722	0.973581	-0.0489237	7.46347e-10				5	7921	40559	-33103	0.0302753	0.155023	-0.126525	7.55693e-10
	6	1971.5	1985	-14	0.977927	0.984623	-0.00694444	3.75069e-09				6	165636	492135	-335596	0.0395193	0.117419	-0.0800704	7.55693e-10
	7	7922.5	7969.5	-51	0.96722	0.972958	-0.00622635	8.51507e-10				7	1.99498e+06	2.96864e+06	-884080	0.0297311	0.0442416	-0.0131754	7.55693e-10
	8	30221	30764.5	-583.5	0.925888	0.94254	-0.0178768	7.55522e-10				8	3.94966e+06	4.18827e+06	-222810	0.00367857	0.0039008	-0.000207517	2.85548e-05
	9	103076	114875	-10491	0.786417	0.876433	-0.0800406	7.55693e-10				9	3713624	3.53701e+06	240711	0.000216163	0.000205883	1.40113e-05	1.46856e-09
	10	237923	305785	-65489.5	0.454246	0.583809	-0.125033	7.55693e-10				10	2.56487e+06	2058686	481662	9.33096e-06	7.48948e-06	1.75228e-06	7.55693e-10
Group A2 Member: 47 S1: [0.9940, 0.9965)	1	0	0	0		0	0	1			Group A2 Member: 47 S1: [0.9940, 0.9965)	1	0	0	0	0	0	0	1
	2	0	5	-4	0	0.833333	-0.666667	1.37977e-09				2	0	14	-13	0	0.259259	-0.240741	2.08959e-09
	3	7	27	-18	0.225806	0.870968	-0.580645	2.30637e-09				3	14	222	-202	0.0141129	0.22379	-0.203629	2.38398e-09
	4	79	113	-35	0.658333	0.941667	-0.291667	2.36876e-09				4	284	2799	-2507	0.0175309	0.172778	-0.154753	2.39622e-09
	5	457	496	-40	0.894325	0.970646	-0.0782779	2.37362e-09				5	6001	35316	-29251	0.0229368	0.134983	-0.111802	2.39683e-09
	6	1960	1979	-19	0.972222	0.981647	-0.0094246	2.37058e-09				6	137070	432773	-299963	0.0327037	0.103256	-0.0715686	2.39683e-09
	7	7903	7959	-54	0.964839	0.971676	-0.0065926	4.53545e-09				7	1951878	2790257	-747660	0.0290888	0.0415831	-0.0111424	2.39683e-09
	8	30228	30772	-568	0.926103	0.94277	-0.017402	2.39622e-09				8	3976569	4290852	-225019	0.00370364	0.00399635	-0.000209575	1.69763e-08
	9	105787	116240	-9832	0.807097	0.886848	-0.0750128	2.39683e-09				9	4024026	3893038	188575	0.000234231	0.000226606	1.09766e-05	1.47287e-06
	10	247237	330802	-61389	0.472028	0.631572	-0.117205	2.39683e-09				10	2736931	2203443	481283	9.95693e-06	8.0161e-06	1.7509e-06	2.39683e-09
Group A3 Member: 67 S1: [0.9965, 0.9985)	1	0	0	0	0	0	0	1			Group A3 Member: 67 S1: [0.9965, 0.9985)	1	0	0	0	0	0	0	1
	2	0	4	-4	0	0.666667	-0.666667	4.93467e-13				2	0	12	-12	0	0.222222	-0.222222	9.82728e-13
	3	6	26	-20	0.193548	0.83871	-0.645161	1.04175e-12				3	9	186	-176	0.00907258	0.1875	-0.177419	1.11703e-12
	4	66	112	-43	0.55	0.933333	-0.358333	1.10806e-12				4	190	2435	-2166	0.0117284	0.150309	-0.133704	1.11928e-12
	5	445	494	-49	0.870841	0.966732	-0.0958904	1.11534e-12				5	4803	32502	-27611	0.0183578	0.124228	-0.105534	1.1197e-12
	6	1953	1978	-26	0.96875	0.981151	-0.0128968	1.1145e-12				6	123233	413033	-287496	0.0294023	0.0985462	-0.0685941	1.1197e-12
	7	7908	7968	-58	0.96545	0.972775	-0.00708094	2.14454e-12				7	1661728	2702731	-979608	0.0247647	0.0402787	-0.0145991	1.1197e-12
	8	30284	30875	-601	0.927819	0.945925	-0.018413	1.11942e-12				8	4042436	4470060	-394219	0.00376498	0.00416326	-0.000367162	3.26848e-11
	9	104987	115712	-10479	0.800993	0.882819	-0.079949	1.1197e-12				9	4037538	3926099	116597	0.000235017	0.000228531	6.78689e-06	0.0846944
	10	248981	323664	-73932	0.475358	0.617944	-0.141152	1.1197e-12				10	2711984	2259249	473284	9.86617e-06	8.21912e-06	1.7218e-06	1.1197e-12
Group A4 Member: 42 S1: [0.9985, 0.99984]	1	0	0	0	0	0	0	1			Group A4 Member: 42 S1: [0.9985, 0.99984]	1	0	0	0	0	0	0	1
	2	0	4	-4	0	0.666667	-0.666667	9.42778e-09				2	0	10	-9	0	0.185185	-0.166667	1.57286e-08
	3	3	25	-21.5	0.0967742	0.806452	-0.693548	1.54269e-08				3	5	139	-133	0.00504032	0.140121	-0.134073	1.63845e-08
	4	55	111	-57	0.458333	0.925	-0.475	1.63687e-08				4	128.5	2112.5	-1985.5	0.0079321	0.130401	-0.122562	1.64794e-08
	5	427.5	492	-63.5	0.836595	0.962818	-0.124266	1.64161e-08				5	3454	30970.5	-27276.5	0.0132017	0.118374	-0.104255	1.64794e-08
	6	1943	1979.5	-33	0.96379	0.981895	-0.016369	1.63267e-08				6	96521	409271	-320108	0.0230291	0.0976486	-0.0763751	1.64794e-08
	7	7899.5	7970	-68.5	0.964412	0.973019	-0.00836284	1.64319e-08				7	1503023	2664200	-1171686	0.0223995	0.0397045	-0.0174616	1.64794e-08
	8	30202	30862.5	-685	0.925306	0.945542	-0.0209865	1.77147e-08				8	4167869	5133651	-737912	0.00388181	0.0047813	-0.000687266	4.18512e-08
	9	101807	115758	-12500.5	0.776732	0.883174	-0.095372	1.64794e-08				9	5517093	5908800	-93609.5	0.00032114	0.00034394	-5.44883e-06	0.0474982
	10	243250	329398	-84898.5	0.464416	0.628892	-0.162089	1.64794e-08				10	4.46087e+06	3.82765e+06	554150	1.62286e-05	1.39249e-05	2.01599e-06	1.77204e-08
*Difference : Median of paired differences between genomic sequences and random sequences											*Difference : Median of paired differences between genomic sequences and random sequences

## Sheet: Statistics (Bacteria)
Supplementary material 6-1-5. Wilcoxon signed-rank test of word symmetry distance 1 and normalized word symmetry distance 1 (Bacteria)											Supplementary material 6-1-6. Wilcoxon signed-rank test of word symmetry distance 2 and normalized word symmetry distance 2 (Bacteria)
Group	Order	Median						P-value			Group	Order	Median						P-value
		WSD1			nWSD1								WSD2			nWSD2
		Genomic sequence	Random sequence	Difference*	Genomic sequence	Random sequence	Difference*						Genomic sequence	Random sequence	Difference*	Genomic sequence	Random sequence	Difference*
Group B1 Member: 200 S1: [0.87209, 0.9900)	1	0	0	0	0	0	0	1			Group B1 Member: 200 S1: [0.87209, 0.9900)	1	0	0	0	0	0	0	1
	2	1	5	-4	0.166667	0.833333	-0.666667	5.34334e-34				2	2	15	-13	0.037037	0.277778	-0.240741	9.78959e-35
	3	15	28	-12	0.483871	0.903226	-0.387097	1.32024e-34				3	39	256	-211	0.0393145	0.258065	-0.212702	1.42929e-34
	4	97	115	-18	0.808333	0.958333	-0.15	1.41862e-34				4	594	3630.5	-2936	0.0366667	0.224105	-0.181235	1.43576e-34
	5	476.5	499	-22	0.932485	0.976517	-0.0430528	3.27253e-34				5	10323	48014	-36395.5	0.0394562	0.183517	-0.13911	1.43615e-34
	6	1969	1987	-13	0.976687	0.985615	-0.00644841	8.84363e-27				6	171520	550912	-376066	0.0409232	0.131443	-0.0897263	1.43615e-34
	7	7933	7978.5	-44	0.968502	0.974057	-0.00537175	1.29376e-22				7	1.89599e+06	3.0495e+06	-970758	0.0282559	0.0454467	-0.0144672	3.41458e-32
	8	29949	30699	-634	0.917555	0.940533	-0.019424	3.97604e-32				8	4790612	4.88661e+06	-58381	0.00446181	0.00455121	-5.4374e-05	0.364626
	9	98716	111168	-7743	0.753149	0.848155	-0.0590749	1.43611e-34				9	4.84925e+06	4.47417e+06	301521	0.000282265	0.000260433	1.7551e-05	1.25601e-28
	10	226430	278713	-45145	0.432304	0.532123	-0.0861914	4.35974e-34				10	3.31744e+06	2827985	659686	1.20688e-05	1.02882e-05	2.39993e-06	6.42791e-34
Group B2 Member: 252 S1: [0.9900, 0.9940)	1	0	0	0	0	0	0	1			Group B2 Member: 252 S1: [0.9900, 0.9940)	1	0	0	0	0	0	0	1
	2	1	5	-4	0.166667	0.833333	-0.666667	3.11646e-44				2	1	14.5	-13	0.0185185	0.268519	-0.240741	2.47507e-43
	3	10	27	-17	0.322581	0.870968	-0.548387	3.51812e-43				3	19	241	-219	0.0191532	0.242944	-0.220766	4.31424e-43
	4	84	114	-30	0.7	0.95	-0.25	4.21073e-43				4	349.5	3237.5	-2853	0.0215741	0.199846	-0.176111	4.3526e-43
	5	459	497	-37	0.898239	0.972603	-0.072407	4.5974e-43				5	6572	40538	-33900.5	0.0251193	0.154943	-0.129573	4.35426e-43
	6	1962	1982	-19	0.973214	0.983135	-0.0094246	3.60913e-40				6	132034	464402	-342720	0.0315022	0.110802	-0.08177	4.3543e-43
	7	7928.5	7969.5	-41	0.967953	0.972958	-0.00500549	4.50972e-34				7	1802663	2775221	-1079001	0.0268651	0.0413591	-0.0160803	4.7339e-43
	8	30203.5	30780.5	-559	0.925352	0.94303	-0.0171262	5.44934e-42				8	4.77802e+06	4.81013e+06	-223786	0.00445008	0.00447999	-0.000208427	4.11049e-17
	9	103734	113906	-8394.5	0.791434	0.869037	-0.0640454	4.35422e-43				9	5.27485e+06	4976946	163957	0.000307039	0.000289699	9.54363e-06	1.6131e-16
	10	249951	307236	-48338.5	0.47721	0.586578	-0.0922885	4.3543e-43				10	3.80788e+06	3268851	618116	1.3853e-05	1.1892e-05	2.2487e-06	7.27206e-43
Group B3 Member: 123 S1: [0.9940, 0.9950)	1	0	0	0	0	0	0	1			Group B3 Member: 123 S1: [0.9940, 0.9950)	1	0	0	0	0	0	0	1
	2	1	5	-4	0.166667	0.833333	-0.666667	1.56591e-22				2	1	14	-13	0.0185185	0.259259	-0.240741	4.7813e-22
	3	9	27	-18	0.290323	0.870968	-0.580645	5.63348e-22				3	15	227	-210	0.015121	0.228831	-0.211694	6.29115e-22
	4	80	113	-33	0.666667	0.941667	-0.275	6.21653e-22				4	296	2961	-2662	0.0182716	0.182778	-0.164321	6.3236e-22
	5	454	495	-41	0.888454	0.968689	-0.0802348	6.82154e-22				5	5599	37221	-31012	0.0214003	0.142265	-0.118533	6.32525e-22
	6	1955	1979	-21	0.969742	0.981647	-0.0104167	1.10114e-17				6	121915	443328	-317456	0.0290879	0.105774	-0.0757423	6.32525e-22
	7	7908	7960	-43	0.96545	0.971798	-0.00524966	1.77893e-16				7	1696200	2719256	-841692	0.0252784	0.040525	-0.0125437	6.32525e-22
	8	30019	30778	-558	0.9197	0.942953	-0.0170956	6.6416e-21				8	4310372	4567891	-149760	0.00401453	0.00425437	-0.000139481	9.46157e-10
	9	102509	113405	-7497	0.782088	0.865218	-0.057198	6.32525e-22				9	5307608	4858739	63276	0.000308946	0.000282818	3.68318e-06	0.0187801
	10	245453	308328	-48968	0.468622	0.588664	-0.0934903	6.32525e-22				10	3759337	3097777	541319	1.36764e-05	1.12697e-05	1.96931e-06	9.5923e-22
Group B4 Member: 193 S1: [0.9950, 0.9960)	1	0	0	0	0	0	0	1			Group B4 Member: 193 S1: [0.9950, 0.9960)	1	0	0	0	0	0	0	1
	2	1	5	-4	0.166667	0.833333	-0.666667	1.02626e-34				2	1	14	-14	0.0185185	0.259259	-0.259259	1.28189e-33
	3	8	27	-19	0.258065	0.870968	-0.612903	1.71972e-33				3	13	222	-208	0.0131048	0.22379	-0.209677	2.00247e-33
	4	75	113	-38	0.625	0.941667	-0.316667	1.96397e-33				4	253	2904	-2610	0.0156173	0.179259	-0.161111	2.01685e-33
	5	450	495	-46	0.880626	0.968689	-0.0900196	1.99534e-33				5	5399	36492	-30741	0.0206359	0.139478	-0.117497	2.01752e-33
	6	1954	1983	-27	0.969246	0.983631	-0.0133929	2.45181e-32				6	120710	447427	-327708	0.0288004	0.106752	-0.0781883	2.01761e-33
	7	7948	7990	-38	0.970333	0.975461	-0.00463924	3.70186e-29				7	1788105	3021787	-1260535	0.0266481	0.0450336	-0.0187857	2.08162e-33
	8	30533	31027	-435	0.935447	0.950582	-0.0133272	4.63755e-31				8	5457764	5828443	-446544	0.00508317	0.00542841	-0.000415895	7.04168e-22
	9	107885	117253	-7325	0.823104	0.894576	-0.0558857	2.54947e-33				9	6519970	6308408	69792	0.000379515	0.0003672	4.06246e-06	0.0129731
	10	275481	356200	-66458	0.525952	0.680062	-0.126882	2.01765e-33				10	4739277	3989849	781495	1.72414e-05	1.4515e-05	2.84307e-06	2.67148e-33
Group B5 Member: 297 S1: [0.9960, 0.9970)	1	0	0	0	0	0	0	1			Group B5 Member: 297 S1: [0.9960, 0.9970)	1	0	0	0	0	0	0	1
	2	0	5	-4	0	0.833333	-0.666667	2.00904e-52				2	0	14	-13	0	0.259259	-0.240741	9.54007e-51
	3	7	26	-19	0.225806	0.83871	-0.612903	1.30808e-50				3	12	214	-201	0.0120968	0.215726	-0.202621	1.8627e-50
	4	71	113	-42	0.591667	0.941667	-0.35	1.83219e-50				4	225	2733	-2503	0.0138889	0.168704	-0.154506	1.88253e-50
	5	441	495	-54	0.863014	0.968689	-0.105675	1.86222e-50				5	4655	34944	-30260	0.0177922	0.133562	-0.115659	1.88322e-50
	6	1951	1983	-32	0.967758	0.983631	-0.015873	1.23666e-49				6	107058	442606	-340323	0.0255431	0.105602	-0.0811982	1.88322e-50
	7	7953	8002	-48	0.970944	0.976926	-0.00586009	1.77959e-46				7	1814897	3299275	-1446138	0.0270474	0.049169	-0.0215518	1.96107e-50
	8	30594	31122	-502	0.937316	0.953493	-0.0153799	5.27806e-50				8	5648792	6601665	-638725	0.00526109	0.00614856	-0.000594886	1.88446e-36
	9	108474	118072	-8845	0.827597	0.900825	-0.0674825	1.88319e-50				9	7596073	7647670	32988	0.000442153	0.000445156	1.92017e-06	0.877407
	10	286312	369760	-71671	0.546631	0.705951	-0.136835	1.8832e-50				10	6092542	5072262	775304	2.21646e-05	1.84528e-05	2.82055e-06	7.08046e-49
Group B6 Member: 218 S1: [0.9970, 0.9975)	1	0	0	0	0	0	0	1			Group B6 Member: 218 S1: [0.9970, 0.9975)	1	0	0	0	0	0	0	1
	2	0	5	-4	0	0.833333	-0.666667	4.75203e-39				2	0	14	-13	0	0.259259	-0.240741	9.96429e-38
	3	6	26	-20	0.193548	0.83871	-0.645161	1.25552e-37				3	10	201.5	-190.5	0.0100806	0.203125	-0.192036	1.59987e-37
	4	67	112	-46	0.558333	0.933333	-0.383333	1.58114e-37				4	195.5	2571.5	-2365.5	0.0120679	0.158735	-0.146019	1.61116e-37
	5	437.5	495	-56	0.856164	0.968689	-0.109589	1.59606e-37				5	4354.5	33588.5	-28964	0.0166436	0.128381	-0.110705	1.6116e-37
	6	1948.5	1982	-32	0.966518	0.983135	-0.015873	3.15354e-36				6	103232	431867	-331070	0.0246303	0.10304	-0.0789905	1.6116e-37
	7	7946.5	7998	-49	0.97015	0.976438	-0.00598218	1.57905e-33				7	1.72616e+06	3231278	-1474072	0.0257249	0.0481557	-0.0219681	1.6116e-37
	8	30594	31150	-513	0.937316	0.95435	-0.0157169	6.74869e-36				8	5793056	6813290	-670658	0.00539545	0.00634566	-0.000624627	4.47772e-33
	9	109090	118392	-8606.5	0.832293	0.903262	-0.0656629	1.61158e-37				9	7802299	7.73842e+06	-9425	0.000454157	0.000450439	-5.48611e-07	0.177082
	10	290060	376154	-69110.5	0.553787	0.718158	-0.131947	1.6116e-37				10	6.19795e+06	5340095	746524	2.25481e-05	1.94272e-05	2.71584e-06	1.3524e-36
Group B7 Member: 267 S1: [0.9975, 0.9980)	1	0	0	0	0	0	0	1			Group B7 Member: 267 S1: [0.9975, 0.9980)	1	0	0	0	0	0	0	1
	2	0	5	-5	0	0.833333	-0.833333	7.08501e-48				2	0	13	-13	0	0.240741	-0.240741	9.12875e-46
	3	5	26	-21	0.16129	0.83871	-0.677419	1.0948e-45				3	8	197	-187	0.00806452	0.198589	-0.188508	1.5144e-45
	4	64	112	-49	0.533333	0.933333	-0.408333	1.49492e-45				4	169	2499	-2331	0.0104321	0.154259	-0.143889	1.52556e-45
	5	432	494	-62	0.845401	0.966732	-0.121331	1.51431e-45				5	3952	33117	-29215	0.0151052	0.126579	-0.111664	1.52606e-45
	6	1945	1982	-37	0.964782	0.983135	-0.0183532	2.8198e-44				6	94378	433930	-345288	0.0225178	0.103532	-0.0823828	1.52615e-45
	7	7941	8005	-55	0.969479	0.977292	-0.00671469	6.06111e-43				7	1572687	3268365	-1685872	0.0234377	0.0487084	-0.0251245	1.54345e-45
	8	30551	31151	-533	0.935999	0.954381	-0.0163297	5.88257e-44				8	5904248	7086336	-986839	0.00549901	0.00659997	-0.000919107	1.9115e-39
	9	107557	118179	-9636	0.820601	0.901641	-0.0735174	2.8983e-45				9	8336627	8505651	-65208	0.000485259	0.000495098	-3.79563e-06	4.14838e-05
	10	286177	374958	-77203	0.546373	0.715875	-0.147397	1.52615e-45				10	6954451	6031920	756617	2.53002e-05	2.19441e-05	2.75256e-06	3.72982e-42
Group B8 Member: 323 S1: [0.9980, 0.9985)	1	0	0	0	0	0	0	1			Group B8 Member: 323 S1: [0.9980, 0.9985)	1	0	0	0	0	0	0	1
	2	0	5	-4	0	0.833333	-0.666667	5.42664e-57				2	0	12	-12	0	0.222222	-0.222222	5.86076e-55
	3	5	26	-21	0.16129	0.83871	-0.677419	6.50906e-55				3	8	181	-172	0.00806452	0.18246	-0.173387	1.04473e-54
	4	61	112	-51	0.508333	0.933333	-0.425	1.02659e-54				4	163	2340	-2168	0.0100617	0.144444	-0.133827	1.05268e-54
	5	428	493	-66	0.837573	0.964775	-0.129159	1.52252e-54				5	3719	32225	-28568	0.0142146	0.123169	-0.109192	1.05311e-54
	6	1943	1982	-39	0.96379	0.983135	-0.0193452	2.38655e-54				6	93187	431332	-342946	0.0222336	0.102912	-0.081824	1.05311e-54
	7	7949	8004	-53	0.970455	0.97717	-0.00647052	4.62684e-51				7	1695656	3347916	-1705050	0.0252703	0.0498939	-0.0254103	1.06297e-54
	8	30677	31207	-478	0.939859	0.956097	-0.0146446	8.35518e-53				8	6119063	7527306	-1209573	0.00569908	0.00701067	-0.00112655	7.26571e-51
	9	109823	118502	-8249	0.837889	0.904105	-0.0629354	1.06296e-54				9	8598381	8937778	-194591	0.000500495	0.000520251	-1.13268e-05	1.32244e-13
	10	297941	378620	-76144	0.568833	0.722866	-0.145375	1.05311e-54				10	7555311	6615986	755671	2.74861e-05	2.40689e-05	2.74912e-06	1.02874e-51
Group B9 Member: 358 S1: [0.9985, 0.9990)	1	0	0	0	0	0	0	1			Group B9 Member: 358 S1: [0.9985, 0.9990)	1	0	0	0	0	0	0	1
	2	0	4	-4	0	0.666667	-0.666667	1.57089e-62				2	0	11	-11	0	0.203704	-0.203704	1.20604e-60
	3	4	25	-21	0.129032	0.806452	-0.677419	1.30443e-60				3	6.5	167.5	-161	0.00655242	0.168851	-0.162298	1.98094e-60
	4	57	111	-54	0.475	0.925	-0.45	1.95169e-60				4	144.5	2260	-2114.5	0.00891975	0.139506	-0.130525	1.99529e-60
	5	423	494	-71	0.827789	0.966732	-0.138943	1.98146e-60				5	3406.5	31804.5	-28427.5	0.0130202	0.121562	-0.108655	1.99613e-60
	6	1939	1982.5	-44	0.961806	0.983383	-0.0218254	2.05043e-60				6	84122	431562	-345980	0.0200708	0.102967	-0.0825478	1.99625e-60
	7	7952	8013	-58	0.970822	0.978269	-0.00708094	1.3381e-58				7	1.58065e+06	3448943	-1893033	0.0235563	0.0513995	-0.0282118	1.99625e-60
	8	30719.5	31262	-484.5	0.941161	0.957782	-0.0148437	2.28288e-60				8	6238290	7990308	-1438458	0.00581013	0.00744189	-0.00133973	1.42251e-58
	9	110440	119350	-8140.5	0.842601	0.910579	-0.0621076	1.9962e-60				9	9523866	9.81931e+06	-329254	0.000554366	0.000571563	-1.91653e-05	2.90089e-20
	10	305060	390768	-80018	0.582425	0.746059	-0.152771	1.99623e-60				10	8.35716e+06	7338808	790062	3.04033e-05	2.66985e-05	2.87424e-06	6.48194e-58
Group B10 Member: 297 S1: [0.9990, 0.9995)	1	0	0	0	0	0	0	1			Group B10 Member: 297 S1: [0.9990, 0.9995)	1	0	0	0	0	0	0	1
	2	0	4	-4	0	0.666667	-0.666667	1.05515e-51				2	0	10	-10	0	0.185185	-0.185185	1.33135e-50
	3	4	25	-21	0.129032	0.806452	-0.677419	1.34433e-50				3	6	152	-144	0.00604839	0.153226	-0.145161	1.8647e-50
	4	54	111	-56	0.45	0.925	-0.466667	1.84506e-50				4	133	2135	-2004	0.00820988	0.13179	-0.123704	1.88234e-50
	5	418	493	-75	0.818004	0.964775	-0.146771	1.87115e-50				5	3250	31119	-27933	0.012422	0.118942	-0.106764	1.88312e-50
	6	1936	1983	-45	0.960317	0.983631	-0.0223214	2.74754e-50				6	83418	428506	-346747	0.0199028	0.102238	-0.0827309	1.88322e-50
	7	7949	8014	-57	0.970455	0.978391	-0.00695886	4.95212e-50				7	1580217	3472280	-1940838	0.0235499	0.0517473	-0.0289243	1.96107e-50
	8	30720	31283	-523	0.941176	0.958425	-0.0160233	1.8827e-50				8	6148446	8104934	-1498975	0.00572645	0.00754865	-0.00139609	7.74468e-49
	9	109756	119243	-8589	0.837378	0.909759	-0.0655294	1.8832e-50				9	9689647	10210291	-377777	0.000564016	0.000594322	-2.19897e-05	1.14938e-20
	10	300111	390385	-80734	0.572976	0.745328	-0.154138	1.88322e-50				10	8583846	7663823	784686	3.12279e-05	2.78809e-05	2.85468e-06	1.50766e-45
Group B11 Member: 131 S1: [0.9995, 0.99994)	1	0	0	0	0	0	0	1			Group B11 Member: 131 S1: [0.9995, 0.99994)	1	0	0	0	0	0	0	1
	2	0	3	-3	0	0.5	-0.5	3.80254e-23				2	0	7	-7	0	0.12963	-0.12963	3.91073e-23
	3	3	24	-20	0.0967742	0.774194	-0.645161	2.47739e-23				3	5	136	-129	0.00504032	0.137097	-0.13004	3.03811e-23
	4	53	110	-56	0.441667	0.916667	-0.466667	3.02904e-23				4	130	2069	-1936	0.00802469	0.127716	-0.119506	3.05222e-23
	5	417	493	-77	0.816047	0.964775	-0.150685	3.04041e-23				5	3046	30755	-27771	0.0116423	0.117551	-0.106145	3.05352e-23
	6	1934	1983	-47	0.959325	0.983631	-0.0233135	4.44201e-23				6	78789	427056	-348077	0.0187984	0.101892	-0.0830482	3.05362e-23
	7	7958	8015	-55	0.971554	0.978513	-0.00671469	1.34731e-22				7	1502139	3539779	-1992309	0.0223863	0.0527533	-0.0296913	3.12479e-23
	8	30723	31275	-477	0.941268	0.95818	-0.014614	3.12417e-23				8	6147422	8297064	-1469928	0.00572549	0.0077276	-0.00136904	4.775e-22
	9	110279	119478	-8183	0.841368	0.911552	-0.0624318	3.05362e-23				9	9795638	9714256	-560556	0.000570186	0.000565448	-3.26289e-05	2.4213e-11
	10	310434	392405	-82207	0.592685	0.749185	-0.156951	3.05362e-23				10	8690279	7964506	713278	3.16151e-05	2.89748e-05	2.5949e-06	7.33951e-19
*Difference : Median of paired differences between genomic sequences and random sequences											*Difference : Median of paired differences between genomic sequences and random sequences
