# Supplementary material for: Evaluation of the Persistence of Higher-Order Strand Symmetry in Genomic Sequences by Novel Word Symmetry Distance Analysis
Source: Front Genet. 2019 Mar 7;10:148. doi: 10.3389/fgene.2019.00148 (PMC6416199; doi:10.3389/fgene.2019.00148)
Supplement: Supplementary file 14 [file Table_7.XLSX]

## Sheet: Groups (Archaea)
Supplementary material 7-1-1. List of genomes classifed according to phylum/class (Archaea)
Group	Phylum group/phylum/class	Member	Genome
A1 (phylum)	Crenarchaeota	43	Acidianus hospitalis W1
			Acidilobus saccharovorans 345-15
			Aeropyrum camini SY1 = JCM 12091
			Aeropyrum pernix K1
			Caldisphaera lagunensis DSM 15908
			Caldivirga maquilingensis IC-167
			Desulfurococcus fermentans DSM 16532
			Desulfurococcus kamchatkensis 1221n
			Desulfurococcus mucosus DSM 2162
			Fervidicoccus fontis Kam940
			Hyperthermus butylicus DSM 5456
			Ignicoccus hospitalis KIN4/I
			Ignicoccus islandicus DSM 13165
			Ignisphaera aggregans DSM 17230
			Metallosphaera cuprina Ar-4
			Metallosphaera sedula
			Pyrobaculum aerophilum str. IM2
			Pyrobaculum arsenaticum DSM 13514
			Pyrobaculum calidifontis JCM 11548
			Pyrobaculum ferrireducens
			Pyrobaculum islandicum DSM 4184
			Pyrobaculum neutrophilum V24Sta
			Pyrobaculum oguniense TE7
			Pyrobaculum sp. WP30
			Pyrodictium delaneyi
			Pyrolobus fumarii 1A
			Staphylothermus hellenicus DSM 12710
			Staphylothermus marinus F1
			Sulfolobus acidocaldarius DSM 639
			Sulfolobus islandicus M.14.25
			Sulfolobus solfataricus
			Sulfolobus sp. A20
			Sulfolobus tokodaii str. 7
			Thermofilum adornatus
			Thermofilum carboxyditrophus 1505
			Thermofilum pendens Hrk 5
			Thermofilum uzonense
			Thermogladius cellulolyticus 1633
			Thermoproteus tenax Kra 1
			Thermoproteus uzoniensis 768-20
			Thermosphaera aggregans DSM 11486
			Vulcanisaeta distributa DSM 14429
			Vulcanisaeta moutnovskia 768-28
A2 (phylum)	Euryarchaeota	145	Aciduliprofundum boonei T469
			Aciduliprofundum sp. MAR08-339
			Archaeoglobus fulgidus DSM 4304
			Archaeoglobus profundus DSM 5631
			Archaeoglobus sulfaticallidus PM70-1
			Archaeoglobus veneficus SNP6
			Candidatus Methanomassiliicoccus intestinalis Issoire-Mx1
			Candidatus Methanomethylophilus alvus Mx1201
			Candidatus Methanoplasma termitum
			Cuniculiplasma divulgatum
			Ferroglobus placidus DSM 10642
			Ferroplasma acidarmanus fer1
			Ferroplasma acidiphilum
			Geoglobus acetivorans
			Geoglobus ahangari
			Halalkalicoccus jeotgali B3
			Halanaeroarchaeum sulfurireducens
			haloarchaeon HSR6 (Halodesulfurarchaeum formicicum)
			Haloarcula hispanica ATCC 33960
			Haloarcula marismortui ATCC 43049
			Haloarcula sp. CBA1115
			Halobacterium hubeiense
			Halobacterium salinarum NRC-1
			Halobacterium sp. DL1
			Halobiforma lacisalsi AJ5
			Haloferax gibbonsii
			Haloferax mediterranei ATCC 33500
			Haloferax volcanii DS2
			Halogeometricum borinquense DSM 11551
			Halolamina sediminis
			Halomicrobium mukohataei DSM 12286
			Halopiger xanaduensis SH-6
			Haloquadratum walsbyi C23
			Halorhabdus tiamatea SARL4B
			Halorhabdus utahensis DSM 12940
			Halorientalis sp. IM1011
			Halorubrum lacusprofundi ATCC 49239
			Halostagnicola larsenii XH-48
			Haloterrigena daqingensis
			Haloterrigena turkmenica DSM 5511
			Halovivax ruber XH-70
			Methanobacterium congolense
			Methanobacterium formicicum
			Methanobacterium lacus
			Methanobacterium paludis
			Methanobacterium sp. MB1
			Methanobrevibacter millerae
			Methanobrevibacter olleyae
			Methanobrevibacter ruminantium M1
			Methanobrevibacter smithii ATCC 35061
			Methanobrevibacter sp. AbM4
			Methanobrevibacter sp. YE315
			Methanocaldococcus bathoardescens
			Methanocaldococcus fervens AG86
			Methanocaldococcus infernus ME
			Methanocaldococcus jannaschii DSM 2661
			Methanocaldococcus sp. FS406-22
			Methanocaldococcus vulcanius M7
			Methanocella arvoryzae MRE50
			Methanocella conradii HZ254
			Methanocella paludicola SANAE
			Methanococcoides burtonii DSM 6242
			Methanococcoides methylutens MM1
			Methanococcus aeolicus Nankai-3
			Methanococcus maripaludis C6
			Methanococcus vannielii SB
			Methanococcus voltae A3
			Methanocorpusculum labreanum Z
			Methanoculleus bourgensis MS2
			Methanoculleus marisnigri JR1
			Methanoculleus sp. MAB1
			methanogenic archaeon ISO4-H5
			Methanohalobium evestigatum Z-7303
			Methanohalophilus halophilus
			Methanohalophilus mahii DSM 5219
			Methanolacinia petrolearia DSM 11571
			Methanolobus psychrophilus R15
			Methanomethylovorans hollandica DSM 15978
			Methanopyrus kandleri AV19
			Methanoregula boonei 6A8
			Methanoregula formicica SMSP
			Methanosaeta concilii GP6
			Methanosaeta harundinacea 6Ac
			Methanosaeta thermophila PT
			Methanosalsum zhilinae DSM 4017
			Methanosarcina acetivorans C2A
			Methanosarcina barkeri str. Fusaro
			Methanosarcina horonobensis HB-1 = JCM 15518
			Methanosarcina lacustris Z-7289
			Methanosarcina mazei LYC
			Methanosarcina mazei Tuc01
			Methanosarcina siciliae T4/M
			Methanosarcina sp. Kolksee
			Methanosarcina sp. MTP4
			Methanosarcina sp. WH1
			Methanosarcina sp. WWM596
			Methanosarcina thermophila CHTI-55
			Methanosarcina vacuolata Z-761
			Methanosphaera stadtmanae DSM 3091
			Methanosphaerula palustris E1-9c
			Methanospirillum hungatei JF-1
			Methanothermobacter marburgensis str. Marburg
			Methanothermobacter sp. CaT2
			Methanothermobacter thermautotrophicus str. Delta H
			Methanothermobacter wolfeii
			Methanothermococcus okinawensis IH1
			Methanothermus fervidus DSM 2088
			Methanotorris igneus Kol 5
			Natrialba magadii ATCC 43099
			Natrinema pellirubrum DSM 15624
			Natrinema sp. J7-2
			Natronobacterium gregoryi SP2
			Natronococcus occultus SP4
			Natronomonas moolapensis 8.8.11
			Natronomonas pharaonis DSM 2160
			Palaeococcus pacificus DY20341
			Picrophilus torridus DSM 9790
			Pyrococcus abyssi GE5
			Pyrococcus furiosus DSM 3638
			Pyrococcus horikoshii OT3
			Pyrococcus kukulkanii
			Pyrococcus sp. NA2
			Pyrococcus sp. ST04
			Pyrococcus yayanosii CH1
			Salinarchaeum sp. Harcht-Bsk1
			Thermococcus barophilus
			Thermococcus chitonophagus
			Thermococcus cleftensis
			Thermococcus eurythermalis
			Thermococcus gammatolerans EJ3
			Thermococcus guaymasensis DSM 11113
			Thermococcus kodakarensis KOD1
			Thermococcus litoralis DSM 5473
			Thermococcus nautili
			Thermococcus onnurineus NA1
			Thermococcus paralvinellae
			Thermococcus peptonophilus
			Thermococcus piezophilus
			Thermococcus sibiricus MM 739
			Thermococcus sp. 2319x1
			Thermococcus sp. 4557
			Thermococcus sp. AM4
			Thermoplasma acidophilum DSM 1728
			Thermoplasma volcanium GSS1
			Thermoplasmatales archaeon BRNA1

## Sheet: Groups(Bacteria)
Supplementary material 7-1-2. List of genomes classifed according to phylum/class (Bacteria)
Group	Phylum group/phylum/class	Member	Genome
B1 (phylum group)	FCB group	200	Aequorivita sublithincola DSM 14238
			Algibacter alginicilyticus
			Algoriphagus sp. M8-2
			Alistipes finegoldii DSM 17242
			Arachidicoccus sp. BS20
			Bacteroidales bacterium CF
			Bacteroides caecimuris
			Bacteroides cellulosilyticus
			Bacteroides dorei
			Bacteroides fragilis
			Bacteroides helcogenes P 36-108
			Bacteroides ovatus
			Bacteroides salanitronis DSM 18170
			Bacteroides thetaiotaomicron
			Bacteroides vulgatus ATCC 8482
			Bacteroidetes bacterium UKL13-3
			Barnesiella viscericola DSM 18177
			Belliella baltica DSM 15883
			Bernardetia litoralis DSM 6794
			Blattabacterium cuenoti BPAA
			Blattabacterium sp. (Blaberus giganteus)
			Blattabacterium sp. (Blatta orientalis) str. Tarazona
			Blattabacterium sp. (Blattella germanica) str. Bge
			Blattabacterium sp. (Cryptocercus punctulatus) str. Cpu
			Blattabacterium sp. (Mastotermes darwiniensis) str. MADAR
			Blattabacterium sp. (Nauphoeta cinerea)
			Blattabacterium sp. (Periplaneta americana) str. BPLAN
			Candidatus Amoebophilus asiaticus 5a2
			Candidatus Azobacteroides pseudotrichonymphae genomovar. CFP2
			Candidatus Cloacimonas acidaminovorans str. Evry
			Candidatus Sulcia muelleri
			Candidatus Sulcia muelleri PSPU
			Candidatus Sulcia muelleri SMDSEM
			Candidatus Uzinura diaspidicola str. ASNER
			Candidatus Walczuchella monophlebidarum
			Capnocytophaga canimorsus Cc5
			Capnocytophaga haemolytica
			Capnocytophaga ochracea DSM 7271
			Capnocytophaga sp. oral taxon 323
			Cardinium endosymbiont cEper1 of Encarsia pergandiella
			Cellulophaga algicola DSM 14237
			Cellulophaga baltica 18
			Cellulophaga lytica DSM 7489
			Chitinophaga pinensis DSM 2588
			Chlorobaculum limnaeum
			Chlorobaculum parvum NCIB 8327
			Chlorobium chlorochromatii CaD3
			Chlorobium limicola DSM 245
			Chlorobium luteolum DSM 273
			Chlorobium phaeobacteroides DSM 266
			Chlorobium phaeovibrioides DSM 265
			Chlorobium tepidum TLS
			Chloroherpeton thalassium ATCC 35110
			Chryseobacterium gallinarum
			Chryseobacterium indologenes
			Chryseobacterium sp. IHB B 10212
			Chryseobacterium sp. IHB B 17019
			Chryseobacterium sp. StRB126
			Croceibacter atlanticus HTCC2559
			Cyclobacterium amurskyense
			Cyclobacterium marinum DSM 745
			Cytophaga hutchinsonii ATCC 33406
			Dokdonia donghaensis DSW-1
			Dokdonia sp. 4H-3-7-5
			Dokdonia sp. MED134
			Draconibacterium orientale
			Dyadobacter fermentans DSM 18053
			Echinicola vietnamensis DSM 17526
			Elizabethkingia anophelis
			Elizabethkingia endophytica
			Elizabethkingia genomosp. 3
			Elizabethkingia genomosp. 4
			Elizabethkingia meningoseptica
			Elizabethkingia miricola
			Emticicia oligotrophica DSM 17448
			Fermentimonas caenicola
			Fibrobacter succinogenes subsp. succinogenes S85
			Flammeovirga sp. MY04
			Flammeovirgaceae bacterium 311
			Flavisolibacter sp. LCS9
			Flavobacteriaceae bacterium 3519-10
			Flavobacteriaceae bacterium UJ101
			Flavobacterium branchiophilum FL-15
			Flavobacterium columnare
			Flavobacterium crassostreae
			Flavobacterium gilvum
			Flavobacterium indicum GPTSA100-9 = DSM 17447
			Flavobacterium johnsoniae
			Flavobacterium psychrophilum
			Flavobacterium psychrophilum FPG101
			Flavobacterium sp. PK15
			Fluviicola taffensis DSM 16823
			Formosa sp. Hel1_33_131
			Formosa sp. Hel3_A1_48
			Gemmatimonas aurantiaca T-27
			Gemmatimonas phototrophica
			Gemmatirosa kalamazoonesis
			Gramella flava JLT2011
			Gramella forsetii KT0803
			Gramella sp. LPB0144
			Haliscomenobacter hydrossis DSM 1100
			Hymenobacter sedentarius
			Hymenobacter sp. APR13
			Hymenobacter sp. DG25A
			Hymenobacter sp. DG25B
			Hymenobacter sp. PAMC 26554
			Hymenobacter sp. PAMC 26628
			Hymenobacter swuensis DY53
			Ignavibacterium album JCM 16511
			Lacinutrix sp. 5H-3-7-4
			Lacinutrix venerupis
			Leadbetterella byssophila DSM 17132
			Lutibacter profundi
			Lutibacter sp. LPB0138
			Maribacter sp. 1_2014MBL_MicDiv
			Maribacter sp. HTCC2170
			Maribacter sp. T28
			Marivirga tractuosa DSM 4126
			Melioribacter roseus P3M-2
			Mucilaginibacter sp. PAMC 26640
			Mucinivorans hirudinis
			Muricauda lutaonensis
			Muricauda ruestringensis DSM 13258
			Myroides odoratimimus
			Myroides profundi
			Myroides sp. A21
			Myroides sp. ZB35
			Niabella ginsenosidivorans
			Niabella soli DSM 19437
			Niastella koreensis GR20-10
			Nonlabens dokdonensis DSW-6
			Nonlabens sp. MIC269
			Odoribacter splanchnicus DSM 20712
			Ornithobacterium rhinotracheale DSM 15997
			Owenweeksia hongkongensis DSM 17368
			Paludibacter propionicigenes WB4
			Parabacteroides distasonis ATCC 8503
			Parabacteroides sp. YL27
			Pedobacter cryoconitis
			Pedobacter heparinus DSM 2366
			Pedobacter sp. PACM 27299
			Pedobacter steynii
			Pelodictyon phaeoclathratiforme BU-1
			Persicobacter sp. JZB09
			Petrimonas mucosa
			Polaribacter reichenbachii
			Polaribacter sp. BM10
			Polaribacter sp. MED152
			Polaribacter vadi
			Pontibacter akesuensis
			Pontibacter korlensis
			Porphyromonas asaccharolytica DSM 20707
			Porphyromonas gingivalis
			Prevotella dentalis DSM 3688
			Prevotella denticola F0289
			Prevotella enoeca
			Prevotella fusca JCM 17724
			Prevotella intermedia
			Prevotella melaninogenica ATCC 25845
			Prevotella ruminicola 23
			Prevotella sp. oral taxon 299 str. F0039
			Prosthecochloris aestuarii DSM 271
			Prosthecochloris sp. CIB 2401
			Proteiniphilum saccharofermentans
			Pseudopedobacter saltans DSM 12145
			Psychroflexus torquis ATCC 700755
			Rhodothermaceae bacterium RA
			Rhodothermus marinus DSM 4252
			Riemerella anatipestifer ATCC 11845 = DSM 15868
			Robiginitalea biformata HTCC2501
			Rufibacter sp. DG15C
			Rufibacter sp. DG31D
			Rufibacter tibetensis
			Runella slithyformis DSM 19594
			Salegentibacter sp. T436
			Salinibacter ruber DSM 13855
			Salinivirga cyanobacteriivorans
			Saprospira grandis str. Lewin
			Sediminicola sp. YIK13
			Seonamhaeicola sp. S2-3
			Siansivirga zeaxanthinifaciens CC-SAMT-1
			Solitalea canadensis DSM 3403
			Sphingobacterium sp. 21
			Sphingobacterium sp. B29
			Sphingobacterium sp. ML3W
			Spirosoma aerolatum
			Spirosoma linguale DSM 74
			Spirosoma montaniterrae
			Spirosoma radiotolerans
			Spirosoma rigui
			Tannerella forsythia 92A2
			Tannerella sp. oral taxon HOT-286
			Tenacibaculum dicentrarchi
			Tenacibaculum sp. LPB0136
			Weeksella virosa DSM 16922
			Wenyingzhuangia fucanilytica
			Winogradskyella sp. J14-2
			Winogradskyella sp. PG-2
			Zobellia galactanivorans
			Zunongwangia profunda SM-A87
B2 (phylum group)	PVC group	43	Akkermansia glycaniphila
			Akkermansia muciniphila
			Candidatus Xiphinematobacter sp. Idaho Grape
			Chlamydia abortus
			Chlamydia avium 10DC88
			Chlamydia felis Fe/C-56
			Chlamydia gallinacea
			Chlamydia muridarum
			Chlamydia pecorum P787
			Chlamydia pneumoniae
			Chlamydia psittaci C19/98
			Chlamydia suis
			Chlamydia trachomatis F/11-96
			Chlamydophila caviae GPIC
			Chlamydophila pecorum E58
			Chlamydophila pneumoniae TW-183
			Coraliomargarita akajimensis DSM 45221
			Fuerstia marisgermanicae
			Gemmata sp. SH-PL17
			Isosphaera pallida ATCC 43644
			Kiritimatiella glycovorans
			Lacunisphaera limnophila
			Methylacidiphilum fumariolicum SolV
			Methylacidiphilum infernorum V4
			Opitutaceae bacterium TAV5
			Opitutus terrae PB90-1
			Paludisphaera borealis
			Parachlamydia acanthamoebae UV-7
			Phycisphaera mikurensis NBRC 102666
			Phycisphaerae bacterium SM-Chi-D1
			Phycisphaerae bacterium ST-NAGAB-D1
			Pirellula sp. SH-Sr6A
			Pirellula staleyi DSM 6068
			Planctomyces sp. SH-PL14
			Planctomyces sp. SH-PL62
			Planctopirus limnophila DSM 3776
			Protochlamydia naegleriophila
			Rhodopirellula baltica SH 1
			Rubinisphaera brasiliensis DSM 5305
			Simkania negevensis Z
			Singulisphaera acidiphila DSM 18658
			Verrucomicrobia bacterium IMCC26134
			Waddlia chondrophila WSU 86-1044
B3 (phylum)	Spirochaetes	45	Borrelia afzelii Tom3107
			Borrelia anserina Es
			Borrelia burgdorferi CA382
			Borrelia duttonii Ly
			Borrelia garinii SZ
			Borrelia hermsii CC1
			Borrelia mayonii
			Borrelia miyamotoi LB-2001
			Borrelia parkeri HR1
			Borrelia recurrentis A1
			Borrelia turicatae 91E135
			Borreliella bavariensis PBi
			Borreliella bissettii DN127
			Borreliella chilensis
			Borreliella garinii
			Borreliella valaisiana Tom4006
			Brachyspira hyodysenteriae WA1
			Brachyspira intermedia PWS/A
			Brachyspira murdochii DSM 12563
			Brachyspira pilosicoli 95/1000
			Leptospira alstonii
			Leptospira biflexa serovar Patoc strain 'Patoc 1 (Ames)'
			Leptospira borgpetersenii serovar Hardjo-bovis str. L550
			Leptospira interrogans serovar Bratislava
			Leptospira santarosai serovar Shermani str. LT 821
			Salinispira pacifica
			Sediminispirochaeta smaragdinae DSM 11293
			Sphaerochaeta coccoides DSM 17374
			Sphaerochaeta globosa str. Buddy
			Sphaerochaeta pleomorpha str. Grapes
			Spirochaeta africana DSM 8902
			Spirochaeta thermophila DSM 6192
			Spirochaeta thermophila DSM 6578
			Treponema azotonutricium ZAS-9
			Treponema brennaborense DSM 12168
			Treponema caldarium DSM 7334
			Treponema denticola ATCC 35405
			Treponema pallidum subsp. pallidum str. Sea 81-4
			Treponema paraluiscuniculi Cuniculi A
			Treponema pedis str. T A4
			Treponema primitia ZAS-2
			Treponema putidum
			Treponema sp. OMZ 838
			Treponema succinifaciens DSM 2489
			Turneriella parva DSM 21527
B4 (phylum)	Actinobacteria	382	[Brevibacterium] flavum
			Acidimicrobium ferrooxidans DSM 10331
			Acidipropionibacterium acidipropionici
			Acidothermus cellulolyticus 11B
			Actinoalloteichus hymeniacidonis
			Actinoalloteichus sp. ADI127-7
			Actinoalloteichus sp. GBA129-24
			Actinobacteria bacterium IMCC26256
			Actinomyces meyeri
			Actinomyces oris
			Actinomyces radicidentis
			Actinomyces sp. Marseille-P2985
			Actinomyces sp. oral taxon 414
			Actinomyces sp. pika_114
			Actinomyces sp. VUL4_3
			Actinoplanes friuliensis DSM 7358
			Actinoplanes missouriensis 431
			Actinoplanes sp. N902-109
			Actinoplanes sp. SE50/110
			Actinosynnema mirum DSM 43827
			Actinotignum schaalii
			Adlercreutzia equolifaciens DSM 19450
			Aeromicrobium erythreum
			Agromyces aureus
			Alloactinosynnema sp. L-07
			Amycolatopsis japonica
			Amycolatopsis lurida NRRL 2430
			Amycolatopsis mediterranei RB
			Amycolatopsis methanolica 239
			Amycolatopsis orientalis
			Arcanobacterium haemolyticum DSM 20595
			Arsenicicoccus sp. oral taxon 190
			Arthrobacter alpinus ERGS4:06
			Arthrobacter alpinus R3.8
			Arthrobacter sp. A3
			Arthrobacter sp. ATCC 21022
			Arthrobacter sp. ERGS1:01
			Arthrobacter sp. FB24
			Arthrobacter sp. Hiyo8
			Arthrobacter sp. IHBB 11108
			Arthrobacter sp. LS16
			Arthrobacter sp. PAMC 25486
			Arthrobacter sp. QXT-31
			Arthrobacter sp. Rue61a
			Arthrobacter sp. U41
			Arthrobacter sp. YC-RL1
			Arthrobacter sp. ZXY-2
			Atopobium parvulum DSM 20469
			Beutenbergia cavernae DSM 12333
			Bifidobacterium actinocoloniiforme DSM 22766
			Bifidobacterium adolescentis
			Bifidobacterium angulatum DSM 20098 = JCM 7096
			Bifidobacterium animalis
			Bifidobacterium asteroides PRL2011
			Bifidobacterium bifidum
			Bifidobacterium breve 12L
			Bifidobacterium catenulatum DSM 16992 = JCM 1194 = LMG 11043
			Bifidobacterium coryneforme
			Bifidobacterium dentium JCM 1195 = DSM 20436
			Bifidobacterium indicum LMG 11587 = DSM 20214
			Bifidobacterium kashiwanohense JCM 15439 = DSM 21854
			Bifidobacterium longum
			Bifidobacterium pseudocatenulatum DSM 20438 = JCM 1200 = LMG 10505
			Bifidobacterium pseudolongum PV8-2
			Bifidobacterium scardovii JCM 12489 = DSM 13734
			Bifidobacterium thermophilum RBL67
			Blastococcus saxobsidens DD2
			Brachybacterium faecium DSM 4810
			Brachybacterium sp. P6-10-X1
			Brevibacterium linens BS258
			Brevibacterium linens SMQ-1335
			Candidatus Rhodoluna planktonica
			Catenulispora acidiphila DSM 44928
			Cellulomonas fimi ATCC 484
			Cellulomonas flavigena DSM 20109
			Cellulomonas gilvus ATCC 13127
			Clavibacter michiganensis subsp. insidiosus
			Conexibacter woesei DSM 14684
			Coriobacteriaceae bacterium 68-1-3
			Coriobacterium glomerans PW2
			Corynebacterium ammoniagenes
			Corynebacterium aquilae DSM 44791
			Corynebacterium argentoratense DSM 44202
			Corynebacterium atypicum
			Corynebacterium aurimucosum ATCC 700975
			Corynebacterium callunae DSM 20147
			Corynebacterium camporealensis
			Corynebacterium casei LMG S-19264
			Corynebacterium crudilactis
			Corynebacterium deserti GIMN1.010
			Corynebacterium diphtheriae CDCE 8392
			Corynebacterium doosanense CAU 212 = DSM 45436
			Corynebacterium efficiens YS-314
			Corynebacterium epidermidicanis
			Corynebacterium falsenii DSM 44353
			Corynebacterium flavescens
			Corynebacterium frankenforstense DSM 45800
			Corynebacterium glutamicum SCgG2
			Corynebacterium glyciniphilum AJ 3170
			Corynebacterium halotolerans YIM 70093 = DSM 44683
			Corynebacterium humireducens NBRC 106098 = DSM 45392
			Corynebacterium jeikeium K411
			Corynebacterium kroppenstedtii DSM 44385
			Corynebacterium kutscheri
			Corynebacterium lactis RW2-5
			Corynebacterium marinum DSM 44953
			Corynebacterium maris DSM 45190
			Corynebacterium mustelae
			Corynebacterium phocae
			Corynebacterium pseudotuberculosis
			Corynebacterium resistens DSM 45100
			Corynebacterium simulans
			Corynebacterium singulare
			Corynebacterium sp. ATCC 6931
			Corynebacterium sp. NML98-0116
			Corynebacterium sphenisci DSM 44792
			Corynebacterium stationis
			Corynebacterium terpenotabidum Y-11
			Corynebacterium testudinoris
			Corynebacterium ulcerans
			Corynebacterium urealyticum DSM 7111
			Corynebacterium ureicelerivorans
			Corynebacterium uterequi
			Corynebacterium variabile DSM 44702
			Corynebacterium vitaeruminis DSM 20294
			Cryobacterium arcticum
			Cryptobacterium curtum DSM 15641
			Curtobacterium pusillum
			Curtobacterium sp. BH-2-1-1
			Curtobacterium sp. MR_MD2014
			Cutibacterium acnes
			Cutibacterium avidum 44067
			Denitrobacterium detoxificans
			Dermabacter vaginalis
			Dermacoccus nishinomiyaensis
			Devriesea agamarum
			Dietzia timorensis
			Eggerthella lenta DSM 2243
			Eggerthella sp. YY7918
			Eggerthellaceae bacterium Marseille-P3241
			Frankia alni ACN14a
			Frankia casuarinae
			Frankia inefficax
			Frankia sp. EAN1pec
			Frankia symbiont of Datisca glomerata
			Frondihabitans sp. PAMC 28766
			Gardnerella vaginalis
			Geodermatophilus obscurus DSM 43160
			Glutamicibacter arilaitensis
			Gordonia bronchialis DSM 43247
			Gordonia polyisoprenivorans VH2
			Gordonia sp. KTR9
			Gordonia sp. QH-11
			Gordonia terrae
			Gordonibacter sp. Marseille-P2775
			Hoyosella subflava DQS3-9A1
			Ilumatobacter coccineus YM16-304
			Intrasporangium calvum DSM 43043
			Isoptericola dokdonensis DS-3
			Isoptericola variabilis 225
			Janibacter terrae
			Jonesia denitrificans DSM 20603
			Kibdelosporangium phytohabitans
			Kineococcus radiotolerans SRS30216 = ATCC BAA-149
			Kitasatospora setae KM-6054
			Kocuria flava
			Kocuria palustris
			Kocuria rhizophila DC2201
			Kribbella flavida DSM 17836
			Kutzneria albida DSM 43870
			Kytococcus sedentarius DSM 20547
			Lawsonella clevelandensis
			Leifsonia xyli
			Leifsonia xyli subsp. cynodontis DSM 46306
			Lentzea guizhouensis
			Luteipulveratus mongoliensis
			Microbacterium aurum
			Microbacterium chocolatum
			Microbacterium paludicola
			Microbacterium sp. 1.5R
			Microbacterium sp. BH-3-3-3
			Microbacterium sp. CGR1
			Microbacterium sp. No. 7
			Microbacterium sp. PAMC 28756
			Microbacterium sp. XT11
			Microbacterium testaceum StLB037
			Micrococcus luteus NCTC 2665
			Microlunatus phosphovorus NM-1
			Micromonospora aurantiaca ATCC 27029
			Micromonospora sp. L5
			Microterricola viridarii
			Mobiluncus curtisii ATCC 43063
			Modestobacter marinus
			Mycobacterium abscessus
			Mycobacterium africanum GM041182
			Mycobacterium avium
			Mycobacterium bovis
			Mycobacterium canettii CIPT 140010059
			Mycobacterium chelonae CCUG 47445
			Mycobacterium chimaera
			Mycobacterium chubuense NBB4
			Mycobacterium fortuitum
			Mycobacterium gilvum PYR-GCK
			Mycobacterium goodii
			Mycobacterium haemophilum DSM 44634
			Mycobacterium immunogenum
			Mycobacterium indicus pranii MTCC 9506
			Mycobacterium intracellulare ATCC 13950
			Mycobacterium kansasii ATCC 12478
			Mycobacterium leprae TN
			Mycobacterium liflandii 128FXT
			Mycobacterium litorale
			Mycobacterium marinum M
			Mycobacterium microti
			Mycobacterium neoaurum VKM Ac-1815D
			Mycobacterium paraintracellulare
			Mycobacterium phlei
			Mycobacterium rhodesiae NBB3
			Mycobacterium sinense
			Mycobacterium smegmatis
			Mycobacterium sp. djl-10
			Mycobacterium sp. EPa45
			Mycobacterium sp. JLS
			Mycobacterium sp. JS623
			Mycobacterium sp. KMS
			Mycobacterium sp. MCS
			Mycobacterium sp. MOTT36Y
			Mycobacterium sp. NRRL B-3805
			Mycobacterium sp. QIA-37
			Mycobacterium sp. VKM Ac-1817D
			Mycobacterium sp. WY10
			Mycobacterium sp. YC-RL4
			Mycobacterium tuberculosis
			Mycobacterium ulcerans Agy99
			Mycobacterium vaccae 95051
			Mycobacterium vanbaalenii PYR-1
			Mycobacterium yongonense 05-1390
			Nakamurella multipartita DSM 44233
			Neomicrococcus aestuarii
			Nocardia brasiliensis ATCC 700358
			Nocardia cyriacigeorgica GUH-2
			Nocardia farcinica IFM 10152
			Nocardia nova SH22a
			Nocardia seriolae
			Nocardia soli
			Nocardioides dokdonensis FR1436
			Nocardioides sp. JS614
			Nocardiopsis alba ATCC BAA-2165
			Nocardiopsis dassonvillei
			Nonomuraea sp. ATCC 55076
			Olsenella sp. Marseille-P2300
			Olsenella sp. oral taxon 807
			Olsenella uli DSM 7084
			Paenarthrobacter aurescens TC1
			Parascardovia denticolens DSM 10105 = JCM 12538
			Pimelobacter simplex
			Propionibacterium acnes 6609
			Propionibacterium freudenreichii subsp. shermanii CIRM-BIA1
			Propionibacterium sp. oral taxon 193
			Propionimicrobium sp. Marseille-P3275
			Pseudarthrobacter chlorophenolicus A6
			Pseudarthrobacter phenanthrenivorans Sphe3
			Pseudarthrobacter sulfonivorans
			Pseudonocardia dioxanivorans CB1190
			Pseudonocardia sp. AL041005-10
			Pseudonocardia sp. EC080610-09
			Pseudonocardia sp. EC080619-01
			Pseudonocardia sp. EC080625-04
			Pseudonocardia sp. HH130629-09
			Pseudonocardia sp. HH130630-07
			Pseudopropionibacterium propionicum F0230a
			Rathayibacter toxicus
			Rathayibacter tritici
			Renibacterium salmoninarum ATCC 33209
			Rhodococcus aetherivorans
			Rhodococcus equi 103S
			Rhodococcus erythropolis PR4
			Rhodococcus fascians D188
			Rhodococcus jostii RHA1
			Rhodococcus opacus B4
			Rhodococcus pyridinivorans SB3094
			Rhodococcus sp. 008
			Rhodococcus sp. 2G
			Rhodococcus sp. B7740
			Rhodococcus sp. BH4
			Rhodococcus sp. MTM3W5.2
			Rhodococcus sp. p52
			Rhodococcus sp. PBTS 1
			Rhodococcus sp. PBTS 2
			Rhodococcus sp. WB1
			Rhodococcus sp. WMMA185
			Rhodococcus sp. YL-1
			Rhodoluna lacicola
			Rothia dentocariosa ATCC 17931
			Rothia mucilaginosa
			Rubrobacter radiotolerans
			Rubrobacter xylanophilus DSM 9941
			Saccharomonospora viridis DSM 43017
			Saccharopolyspora erythraea NRRL 2338
			Saccharothrix espanaensis DSM 44229
			Salinispora arenicola CNS-205
			Salinispora tropica CNB-440
			Sanguibacter keddieii DSM 10542
			Scardovia inopinata JCM 12537
			Segniliparus rotundus DSM 44985
			Serinicoccus sp. JLT9
			Sinomonas atrocyanea
			Slackia heliotrinireducens DSM 20476
			Stackebrandtia nassauensis DSM 44728
			Streptomyces albolongus
			Streptomyces albulus
			Streptomyces albus J1074
			Streptomyces ambofaciens
			Streptomyces aureofaciens
			Streptomyces autolyticus
			Streptomyces avermitilis MA-4680 = NBRC 14893
			Streptomyces bingchenggensis BCW-1
			Streptomyces cattleya NRRL 8057 = DSM 46488
			Streptomyces coelicolor A3(2)
			Streptomyces collinus Tu 365
			Streptomyces cyaneogriseus subsp. noncyanogenus
			Streptomyces fulvissimus DSM 40593
			Streptomyces gilvosporeus
			Streptomyces glaucescens
			Streptomyces globisporus C-1027
			Streptomyces griseochromogenes
			Streptomyces griseus subsp. griseus NBRC 13350
			Streptomyces hygroscopicus
			Streptomyces hygroscopicus subsp. limoneus
			Streptomyces leeuwenhoekii
			Streptomyces lincolnensis
			Streptomyces lividans TK24
			Streptomyces lydicus
			Streptomyces lydicus A02
			Streptomyces niveus
			Streptomyces noursei ATCC 11455
			Streptomyces pactum
			Streptomyces parvulus
			Streptomyces pratensis ATCC 33331
			Streptomyces pristinaespiralis
			Streptomyces puniciscabiei
			Streptomyces reticuli
			Streptomyces rubrolavendulae
			Streptomyces sampsonii
			Streptomyces scabiei 87.22
			Streptomyces silaceus
			Streptomyces sp. 3211
			Streptomyces sp. 4F
			Streptomyces sp. 769
			Streptomyces sp. CCM_MD2014
			Streptomyces sp. CdTB01
			Streptomyces sp. CFMR 7
			Streptomyces sp. CNQ-509
			Streptomyces sp. fd1-xmd
			Streptomyces sp. FR-008
			Streptomyces sp. Mg1
			Streptomyces sp. PAMC 26508
			Streptomyces sp. RTd22
			Streptomyces sp. S10(2016)
			Streptomyces sp. SAT1
			Streptomyces sp. Sge12
			Streptomyces sp. SirexAA-E
			Streptomyces sp. TN58
			Streptomyces sp. Tue 6075
			Streptomyces venezuelae
			Streptomyces vietnamensis
			Streptomyces violaceoruber
			Streptomyces violaceusniger Tu 4113
			Streptomyces xiamenensis
			Streptosporangium roseum DSM 43021
			Tessaracoccus flavescens
			Tessaracoccus flavus
			Tessaracoccus sp. NSG39
			Tessaracoccus sp. T2.5-30
			Thermobifida fusca YX
			Thermobispora bispora DSM 43833
			Thermomonospora curvata DSM 43183
			Tropheryma whipplei str. Twist
			Trueperella pyogenes TP8
			Tsukamurella paurometabola DSM 20162
			Verrucosispora maris AB-18-032
			Xylanimonas cellulosilytica DSM 15894
B5 (phylum)	Cyanobacteria	82	Acaryochloris marina MBIC11017
			Anabaena cylindrica PCC 7122
			Anabaena sp. 90
			Anabaena sp. WA102
			Anabaena variabilis ATCC 29413
			Calothrix sp. 336/3
			Calothrix sp. PCC 6303
			Calothrix sp. PCC 7507
			Candidatus Atelocyanobacterium thalassa isolate ALOHA
			Chroococcidiopsis thermalis PCC 7203
			Crinalium epipsammum PCC 9333
			Cyanobacterium aponinum PCC 10605
			cyanobacterium endosymbiont of Epithemia turgida isolate EtSB Lake Yunoko
			Cyanobacterium stanieri PCC 7202
			Cyanobium gracile PCC 6307
			Cyanothece sp. ATCC 51142
			Cyanothece sp. PCC 7424
			Cyanothece sp. PCC 7425
			Cyanothece sp. PCC 7822
			Cyanothece sp. PCC 8801
			Cyanothece sp. PCC 8802
			Dactylococcopsis salina PCC 8305
			Fischerella sp. NIES-3754
			Geitlerinema sp. PCC 7407
			Geminocystis sp. NIES-3708
			Geminocystis sp. NIES-3709
			Gloeobacter kilaueensis JS1
			Gloeobacter violaceus PCC 7421
			Gloeocapsa sp. PCC 7428
			Halothece sp. PCC 7418
			Leptolyngbya sp. NIES-3755
			Leptolyngbya sp. O-77
			Leptolyngbya sp. PCC 7376
			Microcoleus sp. PCC 7113
			Microcystis aeruginosa NIES-2481
			Microcystis panniformis FACHB-1757
			Moorea producens PAL-8-15-08-1
			'Nostoc azollae' 0708
			Nostoc punctiforme PCC 73102
			Nostoc sp. NIES-3756
			Nostoc sp. PCC 7107
			Nostoc sp. PCC 7120
			Nostoc sp. PCC 7524
			Oscillatoria acuminata PCC 6304
			Oscillatoria nigro-viridis PCC 7112
			Pleurocapsa sp. PCC 7327
			Prochlorococcus marinus str. MIT 9301
			Prochlorococcus marinus str. MIT 9303
			Prochlorococcus marinus str. NATL2A
			Prochlorococcus marinus subsp. marinus str. CCMP1375
			Prochlorococcus sp. MIT 0604
			Prochlorococcus sp. MIT 0801
			Pseudanabaena sp. PCC 7367
			Rivularia sp. PCC 7116
			Stanieria cyanosphaera PCC 7437
			Synechococcus elongatus PCC 6301
			Synechococcus sp. CC9311
			Synechococcus sp. CC9605
			Synechococcus sp. CC9902
			Synechococcus sp. JA-2-3B'a(2-13)
			Synechococcus sp. JA-3-3Ab
			Synechococcus sp. KORDI-100
			Synechococcus sp. KORDI-49
			Synechococcus sp. KORDI-52
			Synechococcus sp. PCC 6312
			Synechococcus sp. PCC 7002
			Synechococcus sp. PCC 7003
			Synechococcus sp. PCC 7117
			Synechococcus sp. PCC 73109
			Synechococcus sp. PCC 7502
			Synechococcus sp. PCC 8807
			Synechococcus sp. RCC307
			Synechococcus sp. SynAce01
			Synechococcus sp. UTEX 2973
			Synechococcus sp. WH 7803
			Synechococcus sp. WH 8102
			Synechococcus sp. WH 8103
			Synechococcus sp. WH 8109
			Synechocystis sp. PCC 6714
			Synechocystis sp. PCC 6803
			Thermosynechococcus elongatus BP-1
			Trichodesmium erythraeum IMS101
B6 (phylum)	Firmicutes	467	[Bacillus thuringiensis] serovar konkukian str. 97-27
			[Bacillus] selenitireducens MLS10
			[Clostridium] acidurici 9a
			[Clostridium] cellulolyticum H10
			[Clostridium] cellulosi
			[Clostridium] clariflavum DSM 19732
			[Clostridium] propionicum DSM 1682
			[Clostridium] saccharolyticum WM1
			[Clostridium] stercorarium subsp. leptospartum DSM 9219
			[Eubacterium rectale] ATCC 33656
			[Eubacterium] eligens ATCC 27750
			Acetoanaerobium sticklandii
			Acetobacterium woodii DSM 1030
			Acetohalobium arabaticum DSM 5501
			Acidaminococcus fermentans DSM 20731
			Acidaminococcus intestini RyC-MR95
			Aerococcus christensenii
			Aerococcus sanguinicola
			Aerococcus urinae
			Aerococcus urinaeequi
			Aerococcus urinaehominis
			Aerococcus viridans
			Alicyclobacillus acidocaldarius subsp. acidocaldarius DSM 446
			Alkaliphilus metalliredigens QYMF
			Alkaliphilus oremlandii OhILAs
			Ammonifex degensii KC4
			Amphibacillus xylanus NBRC 15112
			Anaerococcus mediterraneensis
			Anaerococcus prevotii DSM 20548
			Anaerostipes hadrus
			Aneurinibacillus sp. XH2
			Anoxybacillus amylolyticus
			Anoxybacillus flavithermus WK1
			Anoxybacillus gonensis
			Anoxybacillus sp. B2M1
			Anoxybacillus sp. B7M1
			Bacillus amyloliquefaciens
			Bacillus anthracis
			Bacillus atrophaeus 1942
			Bacillus beveridgei
			Bacillus bombysepticus str. Wang
			Bacillus cellulosilyticus DSM 2522
			Bacillus cereus
			Bacillus clausii
			Bacillus coagulans
			Bacillus coagulans 2-6
			Bacillus cytotoxicus NVH 391-98
			Bacillus endophyticus
			Bacillus flexus
			Bacillus gibsonii
			Bacillus glycinifermentans
			Bacillus halodurans C-125
			Bacillus infantis NRRL B-14911
			Bacillus lehensis G1
			Bacillus licheniformis
			Bacillus megaterium DSM 319
			Bacillus methanolicus MGA3
			Bacillus muralis
			Bacillus mycoides
			Bacillus oceanisediminis 2691
			Bacillus paralicheniformis
			Bacillus pseudofirmus OF4
			Bacillus pumilus
			Bacillus safensis
			Bacillus simplex
			Bacillus smithii
			Bacillus sp. BS34A
			Bacillus sp. 1NLA3E
			Bacillus sp. 275
			Bacillus sp. ABP14
			Bacillus sp. BH072
			Bacillus sp. FDAARGOS_235
			Bacillus sp. FJAT-14266
			Bacillus sp. H15-1
			Bacillus sp. IHB B 7164
			Bacillus sp. JS
			Bacillus sp. LM 4-2
			Bacillus sp. OxB-1
			Bacillus sp. Pc3
			Bacillus sp. SDLI1
			Bacillus sp. WP8
			Bacillus sp. X1(2014)
			Bacillus sp. YP1
			Bacillus subtilis
			Bacillus subtilis subsp. subtilis str. JH642 substr. AG174
			Bacillus thuringiensis
			Bacillus toyonensis BCT-7112
			Bacillus velezensis
			Bacillus weihaiensis
			Bacillus weihenstephanensis KBAB4
			Bacillus xiamenensis
			Blautia sp. YL58
			Brevibacillus brevis NBRC 100599
			Brevibacillus laterosporus LMG 15441
			Butyrivibrio hungatei
			Butyrivibrio proteoclasticus B316
			Caldanaerobacter subterraneus subsp. tengcongensis MB4
			Caldicellulosiruptor bescii DSM 6725
			Caldicellulosiruptor hydrothermalis 108
			Caldicellulosiruptor kristjanssonii I77R1B
			Caldicellulosiruptor kronotskyensis 2002
			Caldicellulosiruptor lactoaceticus 6A
			Caldicellulosiruptor obsidiansis OB47
			Caldicellulosiruptor owensensis OL
			Caldicellulosiruptor saccharolyticus DSM 8903
			Candidatus Arthromitus sp. SFB-mouse-Japan
			Candidatus Arthromitus sp. SFB-mouse-NL
			Candidatus Arthromitus sp. SFB-mouse-Yit
			Candidatus Arthromitus sp. SFB-rat-Yit
			Candidatus Desulforudis audaxviator MP104C
			Carboxydothermus hydrogenoformans Z-2901
			Carnobacterium inhibens subsp. gilichinskyi
			Carnobacterium maltaromaticum LMA28
			Carnobacterium sp. 17-4
			Carnobacterium sp. CP1
			Christensenella massiliensis
			Clostridioides difficile
			Clostridium aceticum
			Clostridium acetobutylicum ATCC 824
			Clostridium argentinense
			Clostridium autoethanogenum DSM 10061
			Clostridium baratii
			Clostridium beijerinckii
			Clostridium bornimense
			Clostridium botulinum
			Clostridium butyricum
			Clostridium carboxidivorans P7
			Clostridium cellulovorans 743B
			Clostridium chauvoei JF4335
			Clostridium estertheticum subsp. estertheticum
			Clostridium formicaceticum
			Clostridium kluyveri NBRC 12016
			Clostridium lentocellum DSM 5427
			Clostridium ljungdahlii DSM 13528
			Clostridium novyi NT
			Clostridium pasteurianum
			Clostridium perfringens
			Clostridium saccharobutylicum
			Clostridium saccharoperbutylacetonicum
			Clostridium scatologenes
			Clostridium sp. BNL1100
			Clostridium sp. SY8519
			Clostridium sporogenes
			Clostridium taeniosporum
			Clostridium tetani E88
			Clostridium tyrobutyricum
			Coprothermobacter proteolyticus DSM 5265
			Dehalobacter restrictus DSM 9455
			Dehalobacter sp. CF
			Dehalobacter sp. DCA
			Desulfitobacterium dehalogenans ATCC 51507
			Desulfitobacterium dichloroeliminans LMG P-21439
			Desulfitobacterium hafniense DCB-2
			Desulfitobacterium metallireducens DSM 15288
			Desulfosporosinus acidiphilus SJ4
			Desulfosporosinus meridiei DSM 13257
			Desulfosporosinus orientis DSM 765
			Desulfotomaculum acetoxidans DSM 771
			Desulfotomaculum ferrireducens
			Desulfotomaculum gibsoniae DSM 7213
			Desulfotomaculum kuznetsovii DSM 6115
			Desulfotomaculum nigrificans CO-1-SRB
			Desulfotomaculum reducens MI-1
			Desulfotomaculum ruminis DSM 2154
			Dialister pneumosintes
			Enterococcus casseliflavus EC20
			Enterococcus durans
			Enterococcus faecalis DENG1
			Enterococcus faecium
			Enterococcus gallinarum
			Enterococcus hirae
			Enterococcus mundtii QU 25
			Enterococcus silesiacus
			Erysipelothrix larvae
			Erysipelothrix rhusiopathiae
			Erysipelotrichaceae bacterium I46
			Ethanoligenens harbinense YUAN-3
			Eubacterium limosum
			Eubacterium sulci ATCC 35585
			Exiguobacterium antarcticum B7
			Exiguobacterium sibiricum 255-15
			Exiguobacterium sp. AT1b
			Exiguobacterium sp. MH3
			Exiguobacterium sp. U13-1
			Exiguobacterium sp. ZWU0009
			Ezakiella massiliensis
			Faecalibaculum rodentium
			Fictibacillus arsenicus
			Fictibacillus phosphorivorans
			Filifactor alocis ATCC 35896
			Finegoldia magna ATCC 29328
			Flavonifractor plautii
			Gemella sp. oral taxon 928
			Geobacillus genomosp. 3
			Geobacillus kaustophilus HTA426
			Geobacillus sp. C56-T3
			Geobacillus sp. GHH01
			Geobacillus sp. JS12
			Geobacillus sp. WCH70
			Geobacillus sp. Y4.1MC1
			Geobacillus sp. Y412MC52
			Geobacillus sp. Y412MC61
			Geobacillus stearothermophilus 10
			Geobacillus subterraneus
			Geobacillus thermodenitrificans
			Geobacillus thermoleovorans
			Geosporobacter ferrireducens
			Halanaerobium hydrogeniformans
			Halanaerobium praevalens DSM 2228
			Halobacillus halophilus DSM 2266
			Halobacteroides halobius DSM 5150
			Halothermothrix orenii H 168
			Heliobacterium modesticaldum Ice1
			Intestinimonas butyriciproducens
			Jeotgalibaca dankookensis
			Jeotgalibaca sp. PTS2502
			Jeotgalibacillus malaysiensis
			Kurthia sp. 11kri321
			Kyrpidia tusciae DSM 2912
			Lachnoclostridium phocaeense
			Lachnoclostridium phytofermentans ISDg
			Lachnoclostridium sp. YL32
			Lactobacillus acetotolerans
			Lactobacillus acidipiscis
			Lactobacillus acidophilus
			Lactobacillus amylophilus DSM 20533 = JCM 1125
			Lactobacillus amylovorus
			Lactobacillus backii
			Lactobacillus brevis KB290
			Lactobacillus buchneri NRRL B-30929
			Lactobacillus casei BL23
			Lactobacillus casei subsp. casei ATCC 393
			Lactobacillus crustorum
			Lactobacillus curieae
			Lactobacillus curvatus
			Lactobacillus delbrueckii subsp. delbrueckii
			Lactobacillus fermentum F-6
			Lactobacillus gallinarum
			Lactobacillus gasseri ATCC 33323 = JCM 1131
			Lactobacillus ginsenosidimutans
			Lactobacillus heilongjiangensis
			Lactobacillus helveticus
			Lactobacillus hokkaidonensis JCM 18461
			Lactobacillus jensenii
			Lactobacillus johnsonii NCC 533
			Lactobacillus kefiranofaciens ZW3
			Lactobacillus koreensis
			Lactobacillus kunkeei
			Lactobacillus lindneri
			Lactobacillus mucosae LM1
			Lactobacillus parabuchneri
			Lactobacillus paracasei
			Lactobacillus paracollinoides
			Lactobacillus paraplantarum
			Lactobacillus plantarum
			Lactobacillus reuteri TD1
			Lactobacillus rhamnosus
			Lactobacillus ruminis ATCC 27782
			Lactobacillus sakei subsp. sakei 23K
			Lactobacillus salivarius
			Lactobacillus sanfranciscensis TMW 1.1304
			Lactobacillus sp. WiKim39
			Lactobacillus sp. wkB8
			Lactococcus garvieae ATCC 49156
			Lactococcus lactis subsp. cremoris
			Lactococcus piscium MKFS47
			Lentibacillus amyloliquefaciens
			Leuconostoc carnosum JB16
			Leuconostoc citreum KM20
			Leuconostoc garlicum
			Leuconostoc gelidum JB7
			Leuconostoc kimchii IMSNU 11154
			Leuconostoc lactis
			Leuconostoc mesenteroides
			Leuconostoc sp. C2
			Limnochorda pilosa
			Listeria innocua Clip11262
			Listeria ivanovii subsp. ivanovii
			Listeria monocytogenes
			Listeria seeligeri serovar 1/2b str. SLCC3954
			Listeria welshimeri serovar 6b str. SLCC5334
			Lysinibacillus fusiformis
			Lysinibacillus sphaericus 2362
			Lysinibacillus sphaericus LMG 22257
			Lysinibacillus varians
			Macrococcus caseolyticus JCSC5402
			Mageeibacillus indolicus UPII9-5
			Mahella australiensis 50-1 BON
			Marinilactibacillus sp. 15R
			Megasphaera elsdenii 14-14
			Melissococcus plutonius S1
			Moorella thermoacetica
			Murdochiella sp. Marseille-P2341
			Natranaerobius thermophilus JW/NM-WN-LF
			Ndongobacter massiliensis
			Negativicoccus massiliensis
			Novibacillus thermophilus
			Oceanobacillus iheyensis HTE831
			Oenococcus oeni PSU-1
			Oscillibacter valericigenes Sjm18-20
			Paenibacillus beijingensis
			Paenibacillus borealis
			Paenibacillus bovis
			Paenibacillus durus
			Paenibacillus graminis
			Paenibacillus larvae subsp. larvae
			Paenibacillus mucilaginosus KNP414
			Paenibacillus naphthalenovorans
			Paenibacillus odorifer
			Paenibacillus peoriae
			Paenibacillus polymyxa
			Paenibacillus riograndensis SBR5
			Paenibacillus sabinae T27
			Paenibacillus sp. 32O-W
			Paenibacillus sp. FSL H7-0357
			Paenibacillus sp. FSL H7-0737
			Paenibacillus sp. FSL P4-0081
			Paenibacillus sp. FSL R5-0345
			Paenibacillus sp. FSL R5-0912
			Paenibacillus sp. FSL R7-0273
			Paenibacillus sp. FSL R7-0331
			Paenibacillus sp. IHB B 3084
			Paenibacillus sp. IHBB 10380
			Paenibacillus sp. JDR-2
			Paenibacillus sp. LPB0068
			Paenibacillus sp. Y412MC10
			Paenibacillus stellifer
			Paenibacillus swuensis
			Paenibacillus terrae HPL-003
			Paenibacillus xylanexedens
			Paenibacillus yonginensis
			Parageobacillus thermoglucosidans
			Parvimonas micra
			Pediococcus acidilactici
			Pediococcus claussenii
			Pediococcus damnosus
			Pediococcus pentosaceus
			Pelosinus fermentans JBW45
			Pelosinus sp. UFO1
			Pelotomaculum thermopropionicum SI
			Peptoclostridium acidaminophilum DSM 3953
			Peptoniphilus sp. ING2-D1G
			Planococcus antarcticus DSM 14505
			Planococcus donghaensis
			Planococcus faecalis
			Planococcus halocryophilus
			Planococcus kocurii
			Planococcus maritimus DSM 17275
			Planococcus maritimus Y42
			Planococcus plakortidis
			Planococcus rifietoensis
			Planococcus sp. L10.15
			Planococcus sp. PAMC 21323
			Roseburia hominis A2-183
			Ruminiclostridium sp. KB18
			Ruminiclostridium thermocellum AD2
			Ruminococcus albus 7 = DSM 20455
			Ruminococcus bicirculans
			Rummeliibacillus stabekisii
			Salimicrobium jeotgali
			Salinicoccus halodurans
			Selenomonas ruminantium subsp. lactilytica TAM6421
			Selenomonas sp. oral taxon 136
			Selenomonas sp. oral taxon 478
			Selenomonas sp. oral taxon 920
			Selenomonas sputigena ATCC 35185
			Solibacillus silvestris
			Sporosarcina psychrophila
			Sporosarcina sp. P33
			Staphylococcaceae bacterium S31
			Staphylococcus agnetis
			Staphylococcus argenteus
			Staphylococcus aureus
			Staphylococcus capitis subsp. capitis
			Staphylococcus carnosus
			Staphylococcus cohnii
			Staphylococcus condimenti
			Staphylococcus epidermidis
			Staphylococcus equorum
			Staphylococcus haemolyticus JCSC1435
			Staphylococcus hyicus
			Staphylococcus lugdunensis
			Staphylococcus pasteuri SP1
			Staphylococcus pseudintermedius
			Staphylococcus saprophyticus
			Staphylococcus schleiferi
			Staphylococcus sciuri
			Staphylococcus simulans
			Staphylococcus sp. AntiMn-1
			Staphylococcus succinus
			Staphylococcus warneri SG1
			Staphylococcus xylosus
			Streptococcus agalactiae
			Streptococcus anginosus
			Streptococcus constellatus subsp. pharyngis C818
			Streptococcus cristatus AS 1.3089
			Streptococcus dysgalactiae subsp. equisimilis 167
			Streptococcus equi subsp. zooepidemicus ATCC 35246
			Streptococcus equinus
			Streptococcus gallolyticus UCN34
			Streptococcus gordonii str. Challis substr. CH1
			Streptococcus halotolerans
			Streptococcus himalayensis
			Streptococcus infantarius
			Streptococcus iniae
			Streptococcus lutetiensis 033
			Streptococcus macedonicus ACA-DC 198
			Streptococcus marmotae
			Streptococcus mitis
			Streptococcus mutans
			Streptococcus oralis Uo5
			Streptococcus pantholopis
			Streptococcus parasanguinis ATCC 15912
			Streptococcus parauberis KCTC 11537
			Streptococcus pasteurianus ATCC 43144
			Streptococcus pneumoniae
			Streptococcus pseudopneumoniae IS7493
			Streptococcus pyogenes
			Streptococcus salivarius JIM8777
			Streptococcus sanguinis SK36
			Streptococcus sp. A12
			Streptococcus sp. FDAARGOS_192
			Streptococcus sp. 'group B'
			Streptococcus sp. I-G2
			Streptococcus sp. I-P16
			Streptococcus sp. oral taxon 431
			Streptococcus sp. VT 162
			Streptococcus suis
			Streptococcus thermophilus ND03
			Streptococcus uberis 0140J
			Sulfobacillus acidophilus DSM 10332
			Symbiobacterium thermophilum IAM 14863
			Syntrophobotulus glycolicus DSM 8271
			Syntrophomonas wolfei subsp. wolfei str. Goettingen G311
			Syntrophothermus lipocalidus DSM 12680
			Tepidanaerobacter acetatoxydans Re1
			Terribacillus aidingensis
			Tetragenococcus halophilus
			Thermacetogenium phaeum DSM 12270
			Thermaerobacter marianensis DSM 12885
			Thermincola potens JR
			Thermoanaerobacter brockii subsp. finnii Ako-1
			Thermoanaerobacter italicus Ab9
			Thermoanaerobacter kivui
			Thermoanaerobacter mathranii subsp. mathranii str. A3
			Thermoanaerobacter pseudethanolicus ATCC 33223
			Thermoanaerobacter sp. X513
			Thermoanaerobacter sp. X514
			Thermoanaerobacter wiegelii Rt8.B1
			Thermoanaerobacterium saccharolyticum JW/SL-YS485
			Thermoanaerobacterium thermosaccharolyticum DSM 571
			Thermoanaerobacterium xylanolyticum LX-11
			Thermobacillus composti KWC4
			Thermodesulfobium narugense DSM 14796
			Thermosediminibacter oceani DSM 16646
			Turicibacter sp. H121
			Vagococcus penaei
			Vagococcus teuberi
			Veillonella atypica
			Veillonella parvula
			Virgibacillus halodenitrificans
			Virgibacillus sp. 6R
			Virgibacillus sp. SK37
			Weissella ceti
			Weissella cibaria
			Weissella jogaejeotgali
			Weissella koreensis KACC 15510
B7 (phylum)	Tenericutes	70	Acholeplasma brassicae
			Acholeplasma laidlawii PG-8A
			Acholeplasma oculi
			Acholeplasma palmae J233
			Aster yellows witches'-broom phytoplasma AYWB
			Candidatus Hepatoplasma crinochetorum Av
			Candidatus Izimaplasma sp. HR1
			Candidatus Mycoplasma girerdii
			Candidatus Mycoplasma haemolamae str. Purdue
			Candidatus Phytoplasma australiense
			Candidatus Phytoplasma mali
			Maize bushy stunt phytoplasma
			Mesoplasma florum L1
			Mycoplasma agalactiae
			Mycoplasma arginini
			Mycoplasma arthritidis 158L3-1
			Mycoplasma bovis
			Mycoplasma bovoculi M165/69
			Mycoplasma californicum
			Mycoplasma canadense
			Mycoplasma canis
			Mycoplasma capricolum subsp. capripneumoniae M1601
			Mycoplasma crocodyli MP145
			Mycoplasma cynos C142
			Mycoplasma dispar
			Mycoplasma fermentans M64
			Mycoplasma flocculare ATCC 27399
			Mycoplasma gallinaceum
			Mycoplasma gallisepticum CA06_2006.052-5-2P
			Mycoplasma genitalium M6320
			Mycoplasma haemocanis str. Illinois
			Mycoplasma haemofelis Ohio2
			Mycoplasma hominis ATCC 23114
			Mycoplasma hyopneumoniae J
			Mycoplasma hyorhinis SK76
			Mycoplasma leachii PG50
			Mycoplasma mobile 163K
			Mycoplasma mycoides subsp. mycoides SC str. PG1
			Mycoplasma ovis str. Michigan
			Mycoplasma parvum str. Indiana
			Mycoplasma penetrans HF-2
			Mycoplasma pneumoniae
			Mycoplasma pullorum
			Mycoplasma pulmonis UAB CTIP
			Mycoplasma putrefaciens KS1
			Mycoplasma sp. (ex Biomphalaria glabrata)
			Mycoplasma suis str. Illinois
			Mycoplasma synoviae ATCC 25204
			Mycoplasma wenyonii str. Massachusetts
			Mycoplasma yeatsii GM274B
			Onion yellows phytoplasma OY-M
			Spiroplasma apis B31
			Spiroplasma atrichopogonis
			Spiroplasma cantharicola
			Spiroplasma chrysopicola DF-1
			Spiroplasma citri
			Spiroplasma culicicola AES-1
			Spiroplasma diminutum CUAS-1
			Spiroplasma eriocheiris
			Spiroplasma helicoides
			Spiroplasma kunkelii CR2-3x
			Spiroplasma litorale
			Spiroplasma mirum ATCC 29335
			Spiroplasma sabaudiense Ar-1343
			Spiroplasma syrphidicola EA-1
			Spiroplasma taiwanense CT-1
			Spiroplasma turonicum
			Strawberry lethal yellows phytoplasma (CPA) str. NZSb11
			Ureaplasma parvum serovar 3
			Ureaplasma urealyticum serovar 10 str. ATCC 33699
B8 (class)	Alphaproteobacteria	338	Acetobacter aceti
			Acetobacter pasteurianus IFO 3283-32
			Acetobacter persici
			Acetobacter senegalensis
			Acetobacter sp. SLV-7
			Acidiphilium cryptum JF-5
			Acidiphilium multivorum AIU301
			Agrobacterium fabrum str. C58
			Agrobacterium radiobacter K84
			Agrobacterium rhizogenes
			Agrobacterium sp. H13-3
			Agrobacterium sp. RAC06
			Agrobacterium tumefaciens
			Agrobacterium vitis S4
			alpha proteobacterium HIMB5
			alpha proteobacterium HIMB59
			Altererythrobacter atlanticus
			Altererythrobacter dongtanensis
			Altererythrobacter epoxidivorans
			Altererythrobacter ishigakiensis
			Altererythrobacter marensis
			Altererythrobacter namhicola
			Aminobacter aminovorans
			Anaplasma centrale str. Israel
			Anaplasma marginale str. Florida
			Anaplasma phagocytophilum str. Norway variant2
			Asaia bogorensis NBRC 16594
			Asticcacaulis excentricus CB 48
			Aureimonas sp. AU20
			Azorhizobium caulinodans ORS 571
			Azospirillum brasilense
			Azospirillum humicireducens
			Azospirillum lipoferum 4B
			Azospirillum sp. B510
			Azospirillum thiophilum
			Bartonella ancashensis
			Bartonella apis
			Bartonella australis Aust/NH1
			Bartonella bacilliformis
			Bartonella clarridgeiae 73
			Bartonella grahamii as4aup
			Bartonella henselae
			Bartonella quintana str. Toulouse
			Bartonella sp. A1379B
			Bartonella sp. JB15
			Bartonella sp. JB63
			Bartonella sp. Raccoon60
			Bartonella sp. WD16.2
			Bartonella tribocorum
			Bartonella vinsonii subsp. berkhoffii str. Winnie
			Beijerinckia indica subsp. indica ATCC 9039
			Blastochloris viridis
			Blastomonas sp. RAC04
			Bosea sp. PAMC 26642
			Bosea sp. RAC05
			Bosea vaviloviae
			Bradyrhizobium diazoefficiens USDA 110
			Bradyrhizobium icense
			Bradyrhizobium japonicum USDA 6
			Bradyrhizobium oligotrophicum S58
			Bradyrhizobium sp.
			Bradyrhizobium sp. BTAi1
			Bradyrhizobium sp. CCGE-LA001
			Bradyrhizobium sp. ORS 278
			Bradyrhizobium sp. S23321
			Brevundimonas naejangsanensis
			Brevundimonas sp. DS20
			Brevundimonas sp. GW460-12-10-14-LB2
			Brevundimonas sp. LM2
			Brevundimonas subvibrioides ATCC 15264
			Brucella abortus S19
			Brucella canis
			Brucella ceti TE28753-12
			Brucella melitensis
			Brucella microti CCM 4915
			Brucella ovis ATCC 25840
			Brucella pinnipedialis B2/94
			Brucella sp. 09RB8471
			Brucella sp. 09RB8910
			Brucella sp. 141012304
			Brucella sp. 2002734562
			Brucella suis VBI22
			Brucella vulpis
			Candidatus Caedibacter acanthamoebae
			Candidatus Endolissoclinum faulkneri L2
			Candidatus Filomicrobium marinum
			Candidatus Hodgkinia cicadicola
			Candidatus Hodgkinia cicadicola Dsem
			Candidatus Liberibacter africanus PTSAPSY
			Candidatus Liberibacter americanus str. Sao Paulo
			Candidatus Liberibacter asiaticus
			Candidatus Liberibacter solanacearum CLso-ZC1
			Candidatus Midichloria mitochondrii IricVA
			Candidatus Paracaedibacter acanthamoebae
			Candidatus Pelagibacter sp. IMCC9063
			Candidatus Pelagibacter ubique HTCC1062
			Candidatus Puniceispirillum marinum IMCC1322
			Candidatus Tokpelaia hoelldoblerii
			Caulobacter crescentus CB15
			Caulobacter henricii
			Caulobacter segnis ATCC 21756
			Caulobacter sp. K31
			Caulobacteraceae bacterium OTSz_A_272
			Celeribacter indicus
			Celeribacter marinus
			Chelativorans sp. BNC1
			Chelatococcus daeguensis
			Chelatococcus sp. CO-6
			Citromicrobium sp. JL477
			Confluentimicrobium sp. EMB200-NS6
			Croceicoccus naphthovorans
			Defluviimonas alba
			Devosia sp. A16
			Devosia sp. H5989
			Dinoroseobacter shibae DFL 12 = DSM 16493
			Ehrlichia canis str. Jake
			Ehrlichia chaffeensis str. West Paces
			Ehrlichia muris AS145
			Ehrlichia ruminantium str. Welgevonden
			Ehrlichia sp. HF
			endosymbiont of Acanthamoeba sp. UWC8
			Ensifer adhaerens
			Erythrobacter atlanticus
			Erythrobacter gangjinensis
			Erythrobacter litoralis
			Erythrobacter litoralis HTCC2594
			Gluconacetobacter diazotrophicus PA1 5
			Gluconobacter albidus
			Gluconobacter oxydans
			Gluconobacter oxydans 621H
			Granulibacter bethesdensis
			Haematospirillum jordaniae
			Halocynthiibacter arcticus
			Hirschia baltica ATCC 49814
			Hoeflea sp. IMCC20628
			Hyphomicrobium denitrificans 1NES1
			Hyphomicrobium denitrificans ATCC 51888
			Hyphomicrobium nitrativorans NL23
			Hyphomicrobium sp. MC1
			Hyphomonadaceae bacterium UKL13-1
			Hyphomonas neptunium ATCC 15444
			Hyphomonas sp. Mor2
			Jannaschia sp. CCS1
			Ketogulonicigenium vulgare
			Komagataeibacter medellinensis NBRC 3288
			Komagataeibacter nataicola
			Komagataeibacter xylinus E25
			Kozakia baliensis
			Labrenzia aggregata
			Labrenzia sp. CP4
			Leisingera methylohalidivorans DSM 14336
			Liberibacter crescens
			Magnetococcus marinus MC-1
			Magnetospira sp. QH-2
			Magnetospirillum gryphiswaldense MSR-1 v2
			Magnetospirillum magneticum AMB-1
			Magnetospirillum sp. XM-1
			Maricaulis maris MCS10
			Marinovum algicola DG 898
			Marivivens sp. JLT3646
			Martelella endophytica
			Martelella mediterranea DSM 17316
			Martelella sp. AD-3
			Mesorhizobium amorphae CCNWGS0123
			Mesorhizobium australicum WSM2073
			Mesorhizobium ciceri
			Mesorhizobium loti NZP2037
			Mesorhizobium opportunistum WSM2075
			Mesorhizobium sp. B7
			Methylobacterium aquaticum
			Methylobacterium extorquens
			Methylobacterium nodulans ORS 2060
			Methylobacterium phyllosphaerae
			Methylobacterium populi BJ001
			Methylobacterium radiotolerans JCM 2831
			Methylobacterium sp. 4-46
			Methylobacterium sp. AMS5
			Methylobacterium sp. C1
			Methyloceanibacter caenitepidi
			Methylocella silvestris BL2
			Methylocystis sp. SC2
			Micavibrio aeruginosavorus ARL-13
			Neoasaia chiangmaiensis
			Neorhizobium galegae bv. officinalis bv. officinalis str. HAMBI 1141
			Neorickettsia helminthoeca str. Oregon
			Neorickettsia risticii str. Illinois
			Neorickettsia sennetsu str. Miyayama
			Nitratireductor basaltis
			Nitrobacter hamburgensis X14
			Nitrobacter winogradskyi Nb-255
			Novosphingobium aromaticivorans DSM 12444
			Novosphingobium pentaromativorans US6-1
			Novosphingobium resinovorum
			Novosphingobium sp. PP1Y
			Ochrobactrum anthropi ATCC 49188
			Ochrobactrum pituitosum
			Ochrobactrum pseudogrignonense
			Octadecabacter antarcticus 307
			Octadecabacter arcticus 238
			Octadecabacter temperatus
			Oligotropha carboxidovorans OM4
			Orientia tsutsugamushi str. Ikeda
			Pannonibacter phragmitetus
			Paracoccus aminophilus JCM 7686
			Paracoccus denitrificans PD1222
			Paracoccus yeei
			Pararhodospirillum photometricum DSM 122
			Parasaccharibacter apium
			Parvibaculum lavamentivorans DS-1
			Parvularcula bermudensis HTCC2503
			Pelagibaca abyssi
			Pelagibacterium halotolerans B2
			Phaeobacter gallaeciensis
			Phaeobacter gallaeciensis DSM 26640
			Phaeobacter inhibens
			Phaeobacter sp. P97
			Phenylobacterium zucineum HLK1
			Planktomarina temperata RCA23
			Polymorphum gilvum SL003B-26A1
			Porphyrobacter neustonensis
			Porphyrobacter sp. LM 6
			Rhizobiales bacterium NRL2
			Rhizobium etli bv. mimosae str. Mim1
			Rhizobium gallicum
			Rhizobium leguminosarum
			Rhizobium phaseoli
			Rhizobium sp. IRBG74
			Rhizobium sp. N113
			Rhizobium sp. N1314
			Rhizobium sp. N1341
			Rhizobium sp. N324
			Rhizobium sp. N621
			Rhizobium sp. N6212
			Rhizobium sp. N731
			Rhizobium sp. N741
			Rhizobium sp. N871
			Rhizobium sp. NT-26
			Rhizobium sp. S41
			Rhizobium tropici CIAT 899
			Rhodobacter capsulatus SB 1003
			Rhodobacter sp. LPB0142
			Rhodobacter sphaeroides
			Rhodomicrobium vannielii ATCC 17100
			Rhodoplanes sp. Z2-YC6860
			Rhodopseudomonas palustris BisA53
			Rhodopseudomonas palustris DX-1
			Rhodospirillum centenum SW
			Rhodospirillum rubrum ATCC 11170
			Rhodovulum sp. MB263
			Rhodovulum sp. P5
			Rhodovulum sulfidophilum
			Rickettsia africae ESF-5
			Rickettsia akari str. Hartford
			Rickettsia amblyommatis
			Rickettsia australis str. Cutlack
			Rickettsia bellii
			Rickettsia canadensis str. McKiel
			Rickettsia conorii str. Malish 7
			Rickettsia felis URRWXCal2
			Rickettsia heilongjiangensis 054
			Rickettsia japonica YH
			Rickettsia massiliae MTU5
			Rickettsia monacensis
			Rickettsia parkeri str. Portsmouth
			Rickettsia peacockii str. Rustic
			Rickettsia philipii str. 364D
			Rickettsia prowazekii
			Rickettsia rhipicephali
			Rickettsia rickettsii
			Rickettsia slovaca 13-B
			Rickettsia typhi str. Wilmington
			Rickettsiales bacterium Ac37b
			Roseibacterium elongatum DSM 19469
			Roseobacter denitrificans OCh 114
			Roseobacter litoralis Och 149
			Roseomonas gilardii
			Roseovarius mucosus
			Ruegeria mobilis F1926
			Ruegeria pomeroyi DSS-3
			Ruegeria sp. TM1040
			Shinella sp. HZN7
			Sinorhizobium americanum
			Sinorhizobium fredii NGR234
			Sinorhizobium medicae WSM419
			Sinorhizobium meliloti 2011
			Sinorhizobium sp. RAC02
			Sphingobium baderi
			Sphingobium chlorophenolicum L-1
			Sphingobium herbicidovorans
			Sphingobium indicum B90A
			Sphingobium japonicum UT26S
			Sphingobium sp. EP60837
			Sphingobium sp. MI1205
			Sphingobium sp. RAC03
			Sphingobium sp. SYK-6
			Sphingobium sp. TKS
			Sphingobium sp. YBL2
			Sphingomonas hengshuiensis
			Sphingomonas melonis TY
			Sphingomonas panacis
			Sphingomonas sanxanigenens DSM 19645 = NX02
			Sphingomonas sp. ABOJV
			Sphingomonas sp. JJ-A5
			Sphingomonas sp. LK11
			Sphingomonas sp. LM7
			Sphingomonas sp. MM-1
			Sphingomonas sp. NIC1
			Sphingomonas taxi
			Sphingomonas wittichii RW1
			Sphingopyxis alaskensis RB2256
			Sphingopyxis fribergensis
			Sphingopyxis granuli
			Sphingopyxis macrogoltabida
			Sphingopyxis sp. 113P3
			Sphingopyxis sp. LPB0140
			Sphingopyxis sp. QXT-31
			Sphingopyxis terrae NBRC 15098
			Sphingorhabdus sp. M41
			Starkeya novella DSM 506
			Sulfitobacter sp. AM1-D1
			Tateyamaria omphalii
			Thalassospira xiamenensis M-5 = DSM 17429
			Thiobacimonas profunda
			Thioclava sp. 25B10_4
			Tistrella mobilis KA081020-065
			Wolbachia
			Wolbachia endosymbiont of Cimex lectularius
			Wolbachia endosymbiont of Drosophila melanogaster
			Wolbachia endosymbiont of Drosophila simulans wHa
			Wolbachia endosymbiont of Drosophila simulans wNo
			Wolbachia endosymbiont of Onchocerca ochengi
			Wolbachia endosymbiont of Onchocerca volvulus str. Cameroon
			Wolbachia endosymbiont strain TRS of Brugia malayi
			Wolbachia sp. wRi
			Xanthobacter autotrophicus Py2
			Yangia sp. CCB-MM3
			Zymomonas mobilis subsp. mobilis str. CP4 = NRRL B-14023
			Zymomonas mobilis subsp. pomaceae ATCC 29192
B9 (class)	Betaproteobacteria	219	[Polyangium] brachysporum
			Achromobacter denitrificans
			Achromobacter insolitus
			Achromobacter xylosoxidans
			Achromobacter xylosoxidans A8
			Acidovorax avenae subsp. avenae ATCC 19860
			Acidovorax citrulli AAC00-1
			Acidovorax ebreus TPSY
			Acidovorax sp. JS42
			Acidovorax sp. KKS102
			Acidovorax sp. RAC01
			Advenella kashmirensis WT001
			Advenella mimigardefordensis DPN7
			Alcaligenes faecalis
			Alicycliphilus denitrificans BC
			Aquaspirillum sp. LM1
			Aromatoleum aromaticum EbN1
			Azoarcus olearius
			Azoarcus sp. BH72
			Azoarcus sp. CIB
			Azoarcus sp. KH32C
			Basilea psittacipulmonis DSM 24701
			beta proteobacterium CB
			Betaproteobacteria bacterium GR16-43
			Betaproteobacteria bacterium UKL13-2
			Bordetella avium 197N
			Bordetella bronchialis
			Bordetella bronchiseptica
			Bordetella flabilis
			Bordetella hinzii
			Bordetella holmesii H558
			Bordetella parapertussis
			Bordetella pertussis
			Bordetella petrii
			Bordetella pseudohinzii
			Bordetella sp. H567
			Bordetella trematum
			Burkholderia ambifaria MC40-6
			Burkholderia cenocepacia
			Burkholderia cepacia JBK9
			Burkholderia contaminans
			Burkholderia diffusa
			Burkholderia dolosa AU0158
			Burkholderia gladioli BSR3
			Burkholderia glumae LMG 2196 = ATCC 33617
			Burkholderia lata
			Burkholderia latens
			Burkholderia mallei
			Burkholderia metallica
			Burkholderia multivorans
			Burkholderia oklahomensis C6786
			Burkholderia plantarii
			Burkholderia pseudomallei TSV 48
			Burkholderia pseudomultivorans
			Burkholderia pyrrocinia
			Burkholderia seminalis
			Burkholderia sp. 2002721687
			Burkholderia sp. Bp5365
			Burkholderia sp. Bp7605
			Burkholderia sp. CCGE1001
			Burkholderia sp. CCGE1002
			Burkholderia sp. CCGE1003
			Burkholderia sp. HB1
			Burkholderia sp. KJ006
			Burkholderia sp. OLGA172
			Burkholderia sp. PAMC 26561
			Burkholderia sp. PAMC 28687
			Burkholderia sp. RPE64
			Burkholderia sp. RPE67
			Burkholderia sp. YI23
			Burkholderia stabilis
			Burkholderia stagnalis
			Burkholderia territorii
			Burkholderia thailandensis
			Burkholderia ubonensis MSMB22
			Burkholderia vietnamiensis G4
			Burkholderiales bacterium GJ-E10
			Burkholderiales bacterium YL45
			Candidatus Accumulibacter phosphatis clade IIA str. UW-1
			Candidatus Kinetoplastibacterium blastocrithidii (ex Strigomonas culicis)
			Candidatus Kinetoplastibacterium crithidii TCC036E
			Candidatus Kinetoplastibacterium desouzaii TCC079E
			Candidatus Kinetoplastibacterium galatii TCC219
			Candidatus Kinetoplastibacterium oncopeltii TCC290E
			Candidatus Methylopumilus planktonicus
			Candidatus Methylopumilus turicensis
			Candidatus Nasuia deltocephalinicola
			Candidatus Profftella armatura
			Candidatus Symbiobacter mobilis CR
			Candidatus Tremblaya phenacola PAVE
			Candidatus Tremblaya princeps 1
			Candidatus Tremblaya princeps 2
			Candidatus Zinderia insecticola CARI
			Castellaniella defragrans 65Phen
			Chromobacterium vaccinii
			Chromobacterium violaceum ATCC 12472
			Collimonas arenae
			Collimonas fungivorans
			Collimonas pratensis
			Comamonadaceae bacterium B1
			Comamonas kerstersii
			Comamonas testosteroni CNB-2
			Cupriavidus basilensis
			Cupriavidus gilardii CR3
			Cupriavidus metallidurans CH34
			Cupriavidus necator
			Cupriavidus sp. USMAA1020
			Cupriavidus sp. USMAA2-4
			Cupriavidus sp. USMAHM13
			Dechloromonas aromatica RCB
			Dechlorosoma suillum PS
			Delftia acidovorans SPH-1
			Delftia sp. Cs1-4
			Delftia sp. HK171
			Delftia tsuruhatensis
			Gallionella capsiferriformans ES-2
			Herbaspirillum frisingense
			Herbaspirillum hiltneri N3
			Herbaspirillum rubrisubalbicans M1
			Herbaspirillum seropedicae SmR1
			Herminiimonas arsenicoxydans
			Herminiimonas sp. AS8
			Hydrogenophaga sp. LPB0072
			Hydrogenophaga sp. PBC
			Hydrogenophaga sp. RAC07
			Janthinobacterium sp. 1_2014MBL_MicDiv
			Janthinobacterium sp. B9-8
			Janthinobacterium sp. LM6
			Janthinobacterium sp. Marseille
			Jeongeupia sp. USM3
			Kingella kingae
			Laribacter hongkongensis HLHK9
			Leptothrix cholodnii SP-6
			Limnohabitans sp. 103DPR2
			Limnohabitans sp. 63ED37-2
			Massilia putida
			Massilia sp. NR 4-1
			Massilia sp. WG5
			Methylibium petroleiphilum PM1
			Methylobacillus flagellatus KT
			Methylophilus sp. TWE2
			Methylotenera mobilis JLW8
			Methylotenera versatilis 301
			Methyloversatilis sp. RAC08
			Methylovorus glucosetrophus SIP3-4
			Methylovorus sp. MP688
			Mitsuaria sp. 7
			Neisseria elongata subsp. glycolytica ATCC 29315
			Neisseria gonorrhoeae
			Neisseria lactamica 020-06
			Neisseria meningitidis
			Neisseria sicca
			Neisseria weaveri
			Nitrosomonas communis
			Nitrosomonas europaea ATCC 19718
			Nitrosomonas eutropha C91
			Nitrosomonas sp. AL212
			Nitrosomonas sp. Is79A3
			Nitrosomonas ureae
			Nitrosospira briensis C-128
			Nitrosospira multiformis ATCC 25196
			Ottowia sp. oral taxon 894
			Paenalcaligenes hominis
			Pandoraea apista
			Pandoraea faecigallinarum
			Pandoraea norimbergensis
			Pandoraea oxalativorans
			Pandoraea pnomenusa
			Pandoraea pulmonicola
			Pandoraea sputorum
			Pandoraea thiooxydans
			Pandoraea vervacti
			Paraburkholderia caribensis
			Paraburkholderia fungorum
			Paraburkholderia phenoliruptrix BR3459a
			Paraburkholderia phymatum STM815
			Paraburkholderia phytofirmans PsJN
			Paraburkholderia sp. SOS3
			Paraburkholderia sprentiae WSM5005
			Paraburkholderia xenovorans LB400
			Paucibacter sp. KCTC 42545
			Polaromonas naphthalenivorans CJ2
			Polaromonas sp. JS666
			Polynucleobacter asymbioticus
			Polynucleobacter duraquae
			Polynucleobacter necessarius subsp. necessarius STIR1
			Pseudogulbenkiania sp. NH8B
			Pusillimonas sp. T7-7
			Ralstonia eutropha H16
			Ralstonia eutropha JMP134
			Ralstonia insidiosa
			Ralstonia mannitolilytica
			Ralstonia pickettii 12J
			Ralstonia pickettii DTP0602
			Ralstonia solanacearum
			Ramlibacter tataouinensis
			Ramlibacter tataouinensis TTB310
			Rhodoferax antarcticus
			Rhodoferax ferrireducens T118
			Rhodoferax saidenbachensis
			Rhodoferax sp. DCY110
			Roseateles depolymerans
			Rubrivivax gelatinosus IL144
			Rugosibacter aromaticivorans
			Sideroxydans lithotrophicus ES-1
			Snodgrassella alvi wkB2
			Sulfuricella denitrificans skB26
			Sulfuritalea hydrogenivorans sk43H
			Taylorella asinigenitalis MCE3
			Taylorella equigenitalis ATCC 35865
			Thauera chlorobenzoica
			Thauera humireducens
			Thauera sp. MZ1T
			Thiobacillus denitrificans ATCC 25259
			Thiomonas intermedia
			Thiomonas intermedia K12
			Variovorax paradoxus B4
			Variovorax sp. PAMC 28711
			Verminephrobacter eiseniae EF01-2
B10 (class)	Deltaproteobacteria	71	Anaeromyxobacter dehalogenans 2CP-1
			Anaeromyxobacter sp. Fw109-5
			Anaeromyxobacter sp. K
			Archangium gephyra
			Bdellovibrio bacteriovorus HD100
			Bdellovibrio bacteriovorus W
			Bdellovibrio exovorus JSS
			Candidatus Babela massiliensis
			Chondromyces crocatus
			Corallococcus coralloides DSM 2259
			Desulfarculus baarsii DSM 2075
			Desulfatibacillum alkenivorans AK-01
			Desulfobacca acetoxidans DSM 11109
			Desulfobacterium autotrophicum HRM2
			Desulfobacula toluolica Tol2
			Desulfobulbus propionicus DSM 2032
			Desulfocapsa sulfexigens DSM 10523
			Desulfococcus multivorans
			Desulfococcus oleovorans Hxd3
			Desulfohalobium retbaense DSM 5692
			Desulfomicrobium baculatum DSM 4028
			Desulfomicrobium orale DSM 12838
			Desulfomonile tiedjei DSM 6799
			Desulfotalea psychrophila LSv54
			Desulfovibrio aespoeensis Aspo-2
			Desulfovibrio africanus str. Walvis Bay
			Desulfovibrio alaskensis G20
			Desulfovibrio desulfuricans ND132
			Desulfovibrio desulfuricans subsp. desulfuricans str. ATCC 27774
			Desulfovibrio fairfieldensis
			Desulfovibrio indicus
			Desulfovibrio magneticus RS-1
			Desulfovibrio piger
			Desulfovibrio salexigens DSM 2638
			Desulfovibrio vulgaris DP4
			Desulfovibrio vulgaris str. 'Miyazaki F'
			Desulfurella acetivorans A63
			Desulfurivibrio alkaliphilus AHT 2
			Desulfuromonas soudanensis
			Desulfuromonas sp. DDH964
			Geoalkalibacter subterraneus
			Geobacter anodireducens
			Geobacter bemidjiensis Bem
			Geobacter daltonii FRC-32
			Geobacter lovleyi SZ
			Geobacter metallireducens GS-15
			Geobacter pickeringii
			Geobacter sp. M18
			Geobacter sp. M21
			Geobacter sulfurreducens KN400
			Geobacter uraniireducens Rf4
			Haliangium ochraceum DSM 14365
			Halobacteriovorax marinus SJ
			Hippea maritima DSM 10411
			Labilithrix luteola
			Lawsonia intracellularis PHE/MN1-00
			Minicystis rosea
			Myxococcus fulvus 124B02
			Myxococcus hansupus
			Myxococcus stipitatus DSM 14675
			Myxococcus xanthus DK 1622
			Pelobacter acetylenicus
			Pelobacter carbinolicus DSM 2380
			Pelobacter propionicus DSM 2379
			Pelobacter sp. SFB93
			Sandaracinus amylolyticus
			Sorangium cellulosum So ce56
			Stigmatella aurantiaca DW4/3-1
			Syntrophobacter fumaroxidans MPOB
			Syntrophus aciditrophicus SB
			Vulgatibacter incomptus
B11 (class)	Epsilonproteobacteria	52	Arcobacter butzleri RM4018
			Arcobacter nitrofigilis DSM 7299
			Arcobacter sp. L
			Arcobacter sp. LPB0137
			Campylobacter coli
			Campylobacter concisus
			Campylobacter concisus 13826
			Campylobacter curvus 525.92
			Campylobacter fetus subsp. venerealis str. 84-112
			Campylobacter gracilis
			Campylobacter helveticus
			Campylobacter hominis ATCC BAA-381
			Campylobacter hyointestinalis subsp. lawsonii
			Campylobacter iguaniorum
			Campylobacter insulaenigrae NCTC 12927
			Campylobacter jejuni
			Campylobacter lari
			Campylobacter peloridis LMG 23910
			Campylobacter pinnipediorum subsp. pinnipediorum
			Campylobacter sp. RM16704
			Campylobacter sp. RM18020
			Campylobacter sp. RM18021
			Campylobacter subantarcticus LMG 24377
			Campylobacter ureolyticus RIGS 9880
			Campylobacter volucris LMG 24379
			Helicobacter acinonychis str. Sheeba
			Helicobacter bilis
			Helicobacter cetorum MIT 00-7128
			Helicobacter cetorum MIT 99-5656
			Helicobacter cinaedi CCUG 18818 = ATCC BAA-847
			Helicobacter felis ATCC 49179
			Helicobacter hepaticus ATCC 51449
			Helicobacter himalayensis
			Helicobacter mustelae 12198
			Helicobacter pylori
			Helicobacter sp. MIT 01-6242
			Helicobacter typhlonius
			Nautilia profundicola AmH
			Nitratifractor salsuginis DSM 16511
			Nitratiruptor sp. SB155-2
			Sulfuricurvum kujiense DSM 16994
			Sulfurimonas autotrophica DSM 16294
			Sulfurimonas denitrificans DSM 1251
			Sulfurospirillum barnesii SES-3
			Sulfurospirillum cavolei
			Sulfurospirillum deleyianum DSM 6946
			Sulfurospirillum halorespirans DSM 13726
			Sulfurospirillum multivorans DSM 12446
			Sulfurospirillum sp. UCH001
			Sulfurovum lithotrophicum
			Sulfurovum sp. NBC37-1
			Wolinella succinogenes DSM 1740
B12 (class)	Gammaproteobacteria	556	[Haemophilus] ducreyi
			[Haemophilus] parasuis
			[Pseudomonas syringae] pv. tomato str. DC3000
			Acidihalobacter prosperus
			Acinetobacter baumannii
			Acinetobacter calcoaceticus
			Acinetobacter equi
			Acinetobacter haemolyticus
			Acinetobacter johnsonii XBB1
			Acinetobacter junii
			Acinetobacter lactucae
			Acinetobacter larvae
			Acinetobacter nosocomialis
			Acinetobacter oleivorans DR1
			Acinetobacter pittii
			Acinetobacter schindleri
			Acinetobacter soli
			Acinetobacter sp. ADP1
			Acinetobacter sp. DUT-2
			Acinetobacter sp. NCu2D-2
			Acinetobacter sp. TGL-Y2
			Acinetobacter sp. TTH0-4
			Actinobacillus equuli subsp. equuli
			Actinobacillus pleuropneumoniae serovar 5b str. L20
			Actinobacillus succinogenes 130Z
			Actinobacillus suis ATCC 33415
			Aeromonas aquatica
			Aeromonas hydrophila
			Aeromonas media WS
[truncated: 527 more rows]

## Sheet: Statistcs (Archaea)
Supplementary material 7-1-3. Wilcoxon signed-rank test of word symmetry distance 1 and normalized word symmetry distance 1 (Archaea)											Supplementary material 7-1-4. Wilcoxon signed-rank test of word symmetry distance 2 and normalized word symmetry distance 2 (Archaea)
Group	Order	Median						P-value			Group	Order	Median						P-value
		WSD1			nWSD1								WSD2			nWSD2
		Genomic sequence	Random sequence	Difference*	Genomic sequence	Random sequence	Difference*						Genomic sequence	Random sequence	Difference*	Genomic sequence	Random sequence	Difference*
Group A1 Member: 43 Crenarchaeota	1	0	0	0	0	0	0	1			Group A1 Member: 43 Crenarchaeota	1	0	0	0	0	0	0	1
	2	1	5	-4	0.166667	0.833333	-0.666667	7.94694e-09				2	1	14	-12	0.0185185	0.259259	-0.222222	1.03414e-08
	3	10	27	-16	0.322581	0.870968	-0.516129	1.08269e-08				3	17	223	-192	0.0171371	0.224798	-0.193548	1.11469e-08
	4	83	113	-30	0.691667	0.941667	-0.25	1.11162e-08				4	331	2827	-2418	0.0204321	0.174506	-0.149259	1.11982e-08
	5	466	496	-28	0.911937	0.970646	-0.0547945	1.11298e-08				5	7372	35553	-28606	0.028177	0.135889	-0.109337	1.12016e-08
	6	1965	1980	-15	0.974702	0.982143	-0.00744048	1.19115e-08				6	164602	431020	-286055	0.0392726	0.102838	-0.0682503	1.12016e-08
	7	7904	7956	-45	0.964962	0.97131	-0.00549383	1.19843e-08				7	1935810	2620011	-816970	0.0288493	0.039046	-0.0121753	1.12016e-08
	8	30245	30707	-424	0.926624	0.940778	-0.0129902	1.12016e-08				8	3740891	4087097	-297874	0.00348414	0.00380658	-0.000277429	2.6905e-07
	9	104092	114373	-9534	0.794165	0.872603	-0.0727392	1.12016e-08				9	3547173	3430562	166685	0.000206474	0.000199687	9.70242e-06	3.19632e-08
	10	245780	305278	-72896	0.469246	0.582841	-0.139174	1.12016e-08				10	2228554	1830396	413739	8.10746e-06	6.65896e-06	1.50518e-06	1.12016e-08
Group A2 Member: 145 Euryarchaeota	1	0	0	0	0	0	0	1			Group A2 Member: 145 Euryarchaeota	1	0	0	0	0	0	0	1
	2	0	5	-4	0	0.833333	-0.666667	3.65761e-26				2	0	13	-13	0	0.240741	-0.240741	1.17013e-25
	3	6	26	-20	0.193548	0.83871	-0.645161	1.3833e-25				3	10	200	-189	0.0100806	0.201613	-0.190524	1.51973e-25
	4	70	112	-41	0.583333	0.933333	-0.341667	1.51148e-25				4	215	2533	-2324	0.0132716	0.156358	-0.143457	1.52414e-25
	5	448	495	-47	0.876712	0.968689	-0.0919765	1.51367e-25				5	5270	33579	-28454	0.0201428	0.128344	-0.108756	1.52467e-25
	6	1958	1980	-25	0.97123	0.982143	-0.0124008	2.34137e-25				6	125495	425546	-312876	0.029942	0.101532	-0.0746496	1.52467e-25
	7	7914	7971	-60	0.966182	0.973141	-0.00732511	4.14682e-25				7	1789391	2845599	-1149891	0.0266673	0.0424079	-0.0171368	1.52467e-25
	8	30268	30883	-616	0.927328	0.94617	-0.0188725	1.52401e-25				8	4187838	4738410	-392431	0.00390041	0.00441319	-0.000365497	1.34559e-21
	9	104842	116281	-10748	0.799887	0.88716	-0.0820014	1.52463e-25				9	4516977	4322841	148404	0.000262925	0.000251624	8.63832e-06	0.0415572
	10	247638	336981	-76659	0.472794	0.643369	-0.146358	1.52467e-25				10	3270712	2726831	530610	1.18988e-05	9.92018e-06	1.93035e-06	1.55672e-25
*Difference : Median of paired differences between genomic sequences and random sequences											*Difference : Median of paired differences between genomic sequences and random sequences

## Sheet: Statistcs (Bacteria)
Supplementary material 7-1-5. Wilcoxon signed-rank test of word symmetry distance 1 and normalized word symmetry distance 1 (Bacteria)											Supplementary material 7-1-6. Wilcoxon signed-rank test of word symmetry distance 2 and normalized word symmetry distance 2 (Bacteria)
Group	Order	Median						P-value			Group	Order	Median						P-value
		WSD1			nWSD1								WSD2			nWSD2
		Genomic sequence	Random sequence	Difference*	Genomic sequence	Random sequence	Difference*						Genomic sequence	Random sequence	Difference*	Genomic sequence	Random sequence	Difference*
Group B1 Member: 200 FCB group	1	0	0	0	0	0	0	1			Group B1 Member: 200 FCB group	1	0	0	0	0	0	0	1
	2	0	5	-4	0	0.833333	-0.666667	1.28771e-35				2	0	14	-13	0	0.259259	-0.240741	1.04895e-34
	3	7	26.5	-19	0.225806	0.854839	-0.612903	1.24942e-34				3	11	214	-201	0.0110887	0.215726	-0.202621	1.43068e-34
	4	70	113	-42	0.583333	0.941667	-0.35	1.41634e-34				4	213	2731	-2495.5	0.0131481	0.16858	-0.154043	1.43584e-34
	5	442	495	-52	0.864971	0.968689	-0.101761	1.42542e-34				5	4572	35033	-30434	0.0174749	0.133902	-0.116324	1.43613e-34
	6	1950	1984	-33	0.967262	0.984127	-0.016369	2.53672e-34				6	107891	444724	-347564	0.0257419	0.106107	-0.0829259	1.43615e-34
	7	7970.5	8007.5	-43	0.97308	0.977597	-0.00524966	1.10664e-32				7	1942482	3.42669e+06	-1502975	0.0289488	0.0510679	-0.0223988	1.61996e-34
	8	30761	31208	-414	0.942433	0.956127	-0.0126838	1.43586e-34				8	6.66705e+06	7227501	-454686	0.00620946	0.00673144	-0.000423478	1.17433e-14
	9	111974	118645	-6267.5	0.8543	0.905196	-0.0478176	1.43611e-34				9	8547895	8.42763e+06	57312.5	0.000497557	0.000490557	3.33605e-06	0.00445208
	10	318154	382302	-52340	0.607424	0.729897	-0.0999282	1.43613e-34				10	6.9307e+06	6.0029e+06	895713	2.52138e-05	2.18385e-05	3.25859e-06	2.02987e-34
Group B2 Member: 43 PVC group	1	0	0	0	0	0	0	1			Group B2 Member: 43 PVC group	1	0	0	0	0	0	0	1
	2	0	5	-4	0	0.833333	-0.666667	5.77054e-09				2	0	13	-12	0	0.240741	-0.222222	1.01985e-08
	3	8	26	-18	0.258065	0.83871	-0.580645	1.08203e-08				3	14	186	-173	0.0141129	0.1875	-0.174395	1.11845e-08
	4	73	112	-36	0.608333	0.933333	-0.3	1.11026e-08				4	245	2367	-2255	0.0151235	0.146111	-0.139198	1.12016e-08
	5	453	495	-43	0.886497	0.968689	-0.0841487	1.11571e-08				5	6091	33315	-28167	0.0232808	0.127335	-0.107659	1.12016e-08
	6	1953	1983	-27	0.96875	0.983631	-0.0133929	2.2734e-08				6	139340	430407	-330370	0.0332453	0.102691	-0.0788235	1.12016e-08
	7	7948	8000	-50	0.970333	0.976682	-0.00610426	1.48304e-08				7	1557382	3023813	-1490868	0.0232096	0.0450638	-0.0222184	1.12016e-08
	8	30646	31111	-406	0.938909	0.953156	-0.0124387	1.12016e-08				8	5354180	6356801	-675798	0.0049867	0.0059205	-0.000629415	1.71038e-08
	9	108802	117799	-8023	0.8301	0.898742	-0.0612111	1.12016e-08				9	6402529	6546246	34936	0.000372679	0.000381045	2.03356e-06	0.287965
	10	287365	362258	-60308	0.548641	0.691628	-0.115141	1.12016e-08				10	5086595	4249634	575599	1.8505e-05	1.54601e-05	2.09402e-06	1.12016e-08
Group B3 Member: 45 Spirochaetes	1	0	0	0	0	0	0	1			Group B3 Member: 45 Spirochaetes	1	0	0	0	0	0	0	1
	2	1	5	-4	0.166667	0.833333	-0.666667	3.07926e-09				2	1	13	-12	0.0185185	0.240741	-0.222222	4.6746e-09
	3	5	26	-20	0.16129	0.83871	-0.645161	4.83411e-09				3	9	202	-192	0.00907258	0.203629	-0.193548	5.16625e-09
	4	67	112	-44	0.558333	0.933333	-0.366667	5.09882e-09				4	191	2558	-2343	0.0117901	0.157901	-0.14463	5.17781e-09
	5	443	495	-54	0.866928	0.968689	-0.105675	5.14608e-09				5	4656	32923	-28240	0.017796	0.125837	-0.107938	5.17925e-09
	6	1936	1974	-31	0.960317	0.979167	-0.015377	5.15616e-09				6	110685	427319	-321835	0.0264085	0.101955	-0.0767871	5.17925e-09
	7	7870	7952	-86	0.960811	0.970822	-0.0104993	5.16914e-09				7	1629931	2470202	-979620	0.0242908	0.0368134	-0.0145993	5.17925e-09
	8	30055	30871	-888	0.920803	0.945803	-0.0272059	5.17925e-09				8	4000039	4900738	-409690	0.0037255	0.00456438	-0.000381571	7.05338e-08
	9	101877	115077	-7640	0.777266	0.877975	-0.058289	5.17925e-09				9	5306311	5378960	33569	0.00030887	0.000313099	1.95399e-06	0.406745
	10	223902	321761	-50448	0.427477	0.61431	-0.096316	5.17925e-09				10	4400098	3622843	602160	1.60075e-05	1.31799e-05	2.19065e-06	5.17925e-09
Group B4 Member: 382 Actinobacteria	1	0	0	0	0	0	0	1			Group B4 Member: 382 Actinobacteria	1	0	0	0	0	0	0	1
	2	0	5	-4	0	0.833333	-0.666667	1.16859e-66				2	0	12	-12	0	0.222222	-0.222222	1.50448e-64
	3	4	26	-21	0.129032	0.83871	-0.677419	1.59201e-64				3	7	184.5	-177	0.00705645	0.185988	-0.178427	2.37439e-64
	4	50	112	-61.5	0.416667	0.933333	-0.5125	2.33921e-64				4	116.5	2375	-2238.5	0.00719136	0.146605	-0.138179	2.38473e-64
	5	406	494	-88	0.794521	0.966732	-0.172211	2.37233e-64				5	2644.5	32551.5	-29514.5	0.0101077	0.124417	-0.112809	2.38544e-64
	6	1918	1981	-63	0.951389	0.982639	-0.03125	2.9335e-64				6	63800.5	428379	-360432	0.0152223	0.102208	-0.0859959	2.38553e-64
	7	7871	7985	-122.5	0.960933	0.97485	-0.0149554	6.54752e-64				7	1043229	3141974	-1876830	0.0155472	0.0468248	-0.0279704	2.40438e-64
	8	29583.5	30984.5	-1444.5	0.906357	0.94928	-0.0442555	2.38539e-64				8	5.16169e+06	6923720	-1630167	0.00480742	0.00644851	-0.00151828	1.61921e-61
	9	97194.5	115178	-17819	0.741541	0.878749	-0.135949	2.38551e-64				9	8664363	9155268	-311029	0.000504336	0.000532911	-1.81044e-05	1.32839e-23
	10	250956	338792	-87202	0.479128	0.646827	-0.166487	2.38551e-64				10	8820327	7793386	711962	3.20883e-05	2.83523e-05	2.59011e-06	4.65348e-64
Group B5 Member: 82 Cyanobacteria	1	0	0	0	0	0	0	1			Group B5 Member: 82 Cyanobacteria	1	0	0	0	0	0	0	1
	2	0	5	-4	0	0.833333	-0.666667	1.64153e-15				2	0	12	-12	0	0.222222	-0.222222	4.79079e-15
	3	5	25	-20	0.16129	0.806452	-0.645161	3.17567e-15				3	8	177	-171	0.00806452	0.178427	-0.172379	3.65191e-15
	4	64	112	-46	0.533333	0.933333	-0.383333	3.61074e-15				4	182.5	2370	-2215	0.0112654	0.146296	-0.136728	3.66266e-15
	5	432	494	-60.5	0.845401	0.966732	-0.118395	3.64365e-15				5	3903	32836	-29038	0.0149179	0.125505	-0.110988	3.66389e-15
	6	1949	1986	-35.5	0.966766	0.985119	-0.0176091	3.62746e-15				6	99581.5	438767	-347416	0.0237593	0.104686	-0.0828904	3.66389e-15
	7	7973.5	8021.5	-46.5	0.973446	0.979307	-0.00567696	5.3755e-15				7	1.99579e+06	3.88489e+06	-1882891	0.0297433	0.0578964	-0.0280607	3.66389e-15
	8	30799	31379	-564.5	0.943597	0.961366	-0.0172947	3.66358e-15				8	7482501	8298984	-711176	0.00696894	0.00772938	-0.000662364	5.91472e-14
	9	114227	120778	-6789	0.871489	0.921466	-0.0517964	3.66358e-15				9	9991443	10150712	-87181	0.000581583	0.000590854	-5.07464e-06	0.204443
	10	336832	421178	-65526.5	0.643084	0.80412	-0.125104	3.66389e-15				10	7.87773e+06	6.84935e+06	904414	2.86591e-05	2.49179e-05	3.29025e-06	4.09281e-15
Group B6 Member: 467 Firmicutes	1	0	0	0	0	0	0	1			Group B6 Member: 467 Firmicutes	1	0	0	0	0	0	0	1
	2	0	5	-4	0	0.833333	-0.666667	7.5306e-80				2	0	14	-13	0	0.259259	-0.240741	1.57974e-78
	3	7	26	-19	0.225806	0.83871	-0.612903	2.19978e-78				3	12	214	-198	0.0120968	0.215726	-0.199597	3.08077e-78
	4	75	113	-38	0.625	0.941667	-0.316667	2.99441e-78				4	243	2723	-2463	0.015	0.168086	-0.152037	3.0977e-78
	5	451	495	-45	0.882583	0.968689	-0.0880626	3.04393e-78				5	5185	34920	-29910	0.0198179	0.13347	-0.114321	3.09826e-78
	6	1960	1983	-24	0.972222	0.983631	-0.0119048	8.23222e-76				6	121826	444494	-325580	0.0290666	0.106052	-0.0776806	3.0983e-78
	7	7965	7992	-31	0.972409	0.975705	-0.00378464	1.93596e-62				7	2049916	3231283	-1132155	0.0305499	0.0481557	-0.0168725	4.82888e-78
	8	30718	31091	-313	0.941115	0.952543	-0.00958946	5.61345e-78				8	5827089	6309292	-237754	0.00542715	0.00587625	-0.000221436	7.70607e-25
	9	110519	117776	-6383	0.843199	0.898566	-0.0486988	3.0982e-78				9	6703972	6676331	193742	0.000390226	0.000388617	1.12774e-05	3.43685e-45
	10	290675	363930	-49732	0.554961	0.69482	-0.094949	3.0983e-78				10	4877858	4166076	741299	1.77456e-05	1.51561e-05	2.69684e-06	3.09831e-78
Group B7 Member: 70 Tenericutes	1	0	0	0	0	0	0	1			Group B7 Member: 70 Tenericutes	1	0	0	0	0	0	0	1
	2	0	5	-4	0	0.833333	-0.666667	1.30902e-13				2	0	13	-12	0	0.240741	-0.222222	3.22096e-13
	3	7	26	-19	0.225806	0.83871	-0.612903	3.32686e-13				3	12.5	205	-191	0.0126008	0.206653	-0.19254	3.54923e-13
	4	77.5	113	-35.5	0.645833	0.941667	-0.295833	3.53575e-13				4	263	2567.5	-2302.5	0.0162346	0.158488	-0.14213	3.55824e-13
	5	456	494	-35	0.892368	0.966732	-0.0684932	3.53779e-13				5	6463.5	32386.5	-26428	0.0247045	0.123786	-0.101012	3.55947e-13
	6	1931.5	1952	-24	0.958085	0.968254	-0.0119048	1.10181e-10				6	131298	304826	-179944	0.0313267	0.0727289	-0.0429331	3.55947e-13
	7	7439.5	7611	-141.5	0.908253	0.929191	-0.0172751	2.24018e-10				7	742740	986975	-240630	0.011069	0.0147089	-0.0035861	3.66669e-12
	8	23784	25786.5	-1894	0.728676	0.790028	-0.058027	6.50736e-13				8	1471222	1.528e+06	-52093	0.00137024	0.00142313	-4.85176e-05	0.00600332
	9	55972.5	65336	-9486	0.42704	0.498478	-0.072373	3.55947e-13				9	1.67296e+06	1.51756e+06	136715	9.73801e-05	8.83341e-05	7.95792e-06	9.28868e-08
	10	94216	112218	-15782	0.179878	0.214248	-0.0301312	3.55947e-13				10	1.31186e+06	1.08233e+06	198734	4.77255e-06	3.93752e-06	7.22994e-07	7.39911e-13
Group B8 Member: 338 Alphaproteobacteria	1	0	0	0	0	0	0	1			Group B8 Member: 338 Alphaproteobacteria	1	0	0	0	0	0	0	1
	2	0	5	-4	0	0.833333	-0.666667	5.33336e-59				2	0	14	-13	0	0.259259	-0.240741	2.33269e-57
	3	6	26	-19	0.193548	0.83871	-0.612903	2.86705e-57				3	10	202	-190	0.0100806	0.203629	-0.191532	3.69086e-57
	4	68	113	-44	0.566667	0.941667	-0.366667	3.69574e-57				4	193.5	2568	-2377.5	0.0119444	0.158519	-0.146759	3.71292e-57
	5	436	494	-57	0.853229	0.966732	-0.111546	3.68728e-57				5	4112	33493.5	-29930	0.0157167	0.128018	-0.114397	3.71359e-57
	6	1946	1982	-35	0.965278	0.983135	-0.0173611	1.46051e-56				6	92660	432654	-349408	0.0221079	0.103228	-0.0833659	3.71365e-57
	7	7928	7996	-60	0.967892	0.976193	-0.00732511	2.69324e-56				7	1.42786e+06	3107869	-1632059	0.0212794	0.0463165	-0.0243225	9.9514e-57
	8	30384	31104.5	-658.5	0.930882	0.952956	-0.0201746	3.71301e-57				8	5.4276e+06	6.79438e+06	-1179805	0.00505507	0.00632805	-0.00109883	2.03388e-44
	9	104626	117266	-10607	0.798235	0.894675	-0.0809256	3.71359e-57				9	7544022	7918454	-233770	0.000439123	0.000460918	-1.36073e-05	8.95914e-14
	10	267124	357348	-89081.5	0.509996	0.682253	-0.170076	3.8141e-57				10	6.73589e+06	5927725	754467	2.45051e-05	2.1565e-05	2.74474e-06	2.54284e-55
Group B9 Member: 219 Betaproteobacteria	1	0	0	0	0	0	0	1			Group B9 Member: 219 Betaproteobacteria	1	0	0	0	0	0	0	1
	2	0	5	-4	0	0.833333	-0.666667	4.7702e-39				2	0	12	-12	0	0.222222	-0.222222	8.40571e-38
	3	5	26	-21	0.16129	0.83871	-0.677419	8.44056e-38				3	8	187	-177	0.00806452	0.188508	-0.178427	1.10109e-37
	4	57	112	-54	0.475	0.933333	-0.45	1.08947e-37				4	148	2399	-2232	0.0091358	0.148086	-0.137778	1.10484e-37
	5	414	494	-79	0.810176	0.966732	-0.154599	1.115e-37				5	3194	32628	-29376	0.012208	0.12471	-0.11228	1.10511e-37
	6	1931	1983	-49	0.957837	0.983631	-0.0243056	8.36221e-35				6	73433	435476	-365699	0.0175205	0.103901	-0.0872527	1.10513e-37
	7	7945	8010	-65	0.969967	0.977903	-0.00793554	1.40413e-33				7	1428326	3612328	-2147838	0.0212863	0.0538345	-0.0320092	1.10513e-37
	8	30686	31273	-583	0.940135	0.958119	-0.0178615	1.40755e-36				8	6096354	8123802	-1839762	0.00567793	0.00756623	-0.00171349	9.56684e-37
	9	107940	119164	-10182	0.823523	0.909156	-0.0776831	1.10511e-37				9	9769364	10461599	-771964	0.000568656	0.00060895	-4.49346e-05	1.04753e-25
	10	289964	387084	-88119	0.553603	0.739026	-0.168238	1.41521e-37				10	9507075	8668601	571640	3.45866e-05	3.15363e-05	2.07962e-06	4.18818e-19
Group B10 Member: 71 Deltaproteobacteria	1	0	0	0	0	0	0	1			Group B10 Member: 71 Deltaproteobacteria	1	0	0	0	0	0	0	1
	2	0	5	-4	0	0.833333	-0.666667	9.70949e-14				2	0	13	-12	0	0.240741	-0.222222	2.20215e-13
	3	5	26	-20	0.16129	0.83871	-0.645161	2.26941e-13				3	8	198	-187	0.00806452	0.199597	-0.188508	2.42487e-13
	4	63	112	-49	0.525	0.933333	-0.408333	2.41863e-13				4	169	2545	-2392	0.0104321	0.157099	-0.147654	2.42976e-13
	5	431	494	-66	0.843444	0.966732	-0.129159	2.42242e-13				5	3931	33189	-29497	0.0150249	0.126854	-0.112742	2.42976e-13
	6	1947	1984	-37	0.965774	0.984127	-0.0183532	3.53901e-13				6	89809	438646	-353079	0.0214277	0.104657	-0.0842417	2.42976e-13
	7	7961	8019	-58	0.97192	0.979001	-0.00708094	3.78963e-13				7	1710081	3501829	-1789397	0.0254853	0.0521877	-0.0266673	2.42976e-13
	8	30727	31337	-482	0.941391	0.96008	-0.0147672	2.42922e-13				8	6613291	8089689	-1152289	0.00615939	0.00753445	-0.0010732	3.13771e-13
	9	110218	119511	-8681	0.840903	0.911804	-0.0662313	2.42976e-13				9	8546851	8782426	-133333	0.000497496	0.000511208	-7.76106e-06	0.00409632
	10	311148	396678	-87933	0.594048	0.757343	-0.167883	2.42949e-13				10	7210295	6125618	1037652	2.6231e-05	2.22849e-05	3.77497e-06	1.10533e-10
Group B11 Member: 52 Epsilonproteobacteria	1	0	0	0	0	0	0	1			Group B11 Member: 52 Epsilonproteobacteria	1	0	0	0	0	0	0	1
	2	0	5	-4	0	0.833333	-0.666667	1.66619e-10				2	0	14	-13	0	0.259259	-0.240741	3.10156e-10
	3	7	26	-19	0.225806	0.83871	-0.612903	3.33061e-10				3	12.5	202	-188	0.0126008	0.203629	-0.189516	3.49582e-10
	4	72	112	-39	0.6	0.933333	-0.325	3.46959e-10				4	232.5	2618.5	-2378.5	0.0143519	0.161636	-0.146821	3.50313e-10
	5	442.5	494.5	-49.5	0.865949	0.96771	-0.0968689	3.47105e-10				5	5148	33431	-28611	0.0196765	0.127779	-0.109356	3.50386e-10
	6	1944	1973.5	-27.5	0.964286	0.978919	-0.0136409	3.4805e-10				6	119341	409764	-295254	0.0284737	0.0977661	-0.0704451	3.50386e-10
	7	7749	7914.5	-130	0.946038	0.966243	-0.0158711	3.93753e-10				7	1.32806e+06	2110873	-706384	0.0197921	0.0314583	-0.0105272	3.50386e-10
	8	27735	30444	-1776.5	0.849724	0.932721	-0.0544271	3.50386e-10				8	3230576	3878672	-403868	0.00300885	0.00361246	-0.000376149	3.71491e-10
	9	84622.5	107958	-15582.5	0.645623	0.823657	-0.118886	3.50386e-10				9	3.71621e+06	3.69481e+06	13403	0.000216314	0.000215068	7.80163e-07	0.171927
	10	185076	254582	-65122	0.353349	0.48605	-0.124332	3.50386e-10				10	2908882	2285932	586938	1.05825e-05	8.3162e-06	2.13528e-06	3.50386e-10
Group B12 Member: 556 Gammaproteobacteria	1	0	0	0	0	0	0	1			Group B12 Member: 556 Gammaproteobacteria	1	0	0	0	0	0	0	1
	2	0	5	-4	0	0.833333	-0.666667	3.24093e-94				2	0	13	-12	0	0.240741	-0.222222	4.58987e-93
	3	6	26	-20	0.193548	0.83871	-0.645161	5.81389e-93				3	9	187	-177	0.00907258	0.188508	-0.178427	9.037e-93
	4	67	112	-44	0.558333	0.933333	-0.366667	8.79821e-93				4	197	2415	-2219.5	0.0121605	0.149074	-0.137006	9.09481e-93
	5	438	494	-56	0.857143	0.966732	-0.109589	1.81061e-92				5	4415	32742	-28749.5	0.0168748	0.125145	-0.109885	9.09661e-93
	6	1950	1984	-33	0.967262	0.984127	-0.016369	1.39831e-84				6	106252	438522	-344047	0.0253509	0.104628	-0.0820867	9.09675e-93
	7	7993	8030.5	-34	0.975827	0.980405	-0.0041509	7.02163e-67				7	1996764	3.75951e+06	-1785333	0.0297577	0.056028	-0.0266068	1.07553e-92
	8	31076.5	31405	-322	0.952099	0.962163	-0.0098652	1.94696e-78				8	7483841	8917569	-1045894	0.00697019	0.00830551	-0.000974109	5.91054e-80
	9	115707	120826	-4801.5	0.882781	0.921836	-0.0366328	7.01689e-92				9	1.00307e+07	10365744	-102828	0.000583868	0.00060337	-5.98542e-06	1.76421e-08
	10	343570	420960	-69646	0.655947	0.803703	-0.132969	9.09675e-93				10	8001935	6.85599e+06	911039	2.9111e-05	2.4942e-05	3.31435e-06	1.73009e-91
*Difference : Median of paired differences between genomic sequences and random sequences											*Difference : Median of paired differences between genomic sequences and random sequences
