# Supplementary material for: Evaluation of the Persistence of Higher-Order Strand Symmetry in Genomic Sequences by Novel Word Symmetry Distance Analysis
Source: Front Genet. 2019 Mar 7;10:148. doi: 10.3389/fgene.2019.00148 (PMC6416199; doi:10.3389/fgene.2019.00148)
Supplement: Supplementary file 15 [file Table_8.XLSX]

## Sheet: Archaea
Supplementary material 9-1-1. Student's t-test of WSD1 and WSD2 for individual genomes (Archaea)
Genome	Order	WSD1			WSD2
		Genomic sequence	Mean of random sequences	P-value	Genomic sequence	Mean of random sequences	P-value
Nanohaloarchaea archaeon SG9	1	0	0	1	0	0	1
	2	3	5	0	8	19.2333	3.39526e-34
	3	26	29	0	127	354.1	3.84678e-45
	4	112	117.2	1.09686e-20	1729	5640.63	8.36181e-56
	5	498	506.533	4.61063e-22	27488	87752.9	2.93705e-57
	6	1998	2001.5	6.77522e-06	429049	1.3048e+06	3.45413e-54
	7	7941	8012.83	1.81262e-23	2940191	4.89764e+06	5.77187e-47
	8	29903	30750.2	7.65037e-40	3530086	3.38126e+06	5.4919e-20
	9	94005	112954	1.27527e-65	2372263	1.82054e+06	3.74606e-58
	10	170120	232917	2.02566e-69	1249443	814643	6.00219e-67
Methanococcus voltae A3	1	0	0	1	0	0	1
	2	1	5	0	2	14.9	1.50095e-35
	3	10	26.7	1.41227e-36	19	234.5	3.3497e-41
	4	77	113.833	5.9236e-38	243	2937.2	1.04647e-41
	5	445	494.833	5.64259e-38	5387	35870.7	1.37896e-44
	6	1941	1964.43	2.00309e-19	125495	383919	8.37683e-47
	7	7685	7825.1	1.45326e-27	1301848	1.65396e+06	1.24243e-32
	8	27851	28857.3	6.75072e-38	3133038	2.95022e+06	3.53322e-20
	9	84064	88524.8	6.68775e-44	3882962	3.4368e+06	6.42379e-31
	10	177249	189326	1.04554e-50	3270712	2.82016e+06	6.51044e-43
Methanoculleus bourgensis MS2	1	0	0	1	0	0	1
	2	1	5	0	1	14.7667	4.78638e-38
	3	11	27.2667	1.0744e-38	24	240.9	1.76071e-42
	4	88	113.867	2.06875e-34	384	3173.6	6.12782e-44
	5	468	495.433	1.16839e-28	7481	39301.6	3.80355e-45
	6	1982	1981.93	0.951084	149169	464473	1.17924e-45
	7	7982	7989.07	0.00909967	2163933	2.88647e+06	8.71548e-38
	8	30621	31022.9	3.92791e-35	5762177	5.81675e+06	0.000257066
	9	108269	117214	4.01437e-54	6403516	6.03226e+06	2.56613e-26
	10	274755	352378	2.01182e-69	4652900	3.70512e+06	6.41679e-56
Methanosarcina sp. WH1	1	0	0	1	0	0	1
	2	0	4.63333	1.46796e-28	0	11.4	3.21704e-26
	3	2	24.6333	6.7431e-34	3	162.1	7.11587e-31
	4	62	111.133	1.11345e-40	160	2224.13	2.3988e-36
	5	431	492.633	1.93609e-38	4044	31460	1.04105e-39
	6	1957	1981.77	3.53168e-20	106157	429742	7.5868e-46
	7	7998	8023.5	9.90404e-13	2180314	3.40149e+06	1.58085e-42
	8	31112	31346.2	1.94331e-25	7666038	8.23921e+06	1.68815e-31
	9	116261	120445	1.62333e-48	9668664	9.12804e+06	6.20519e-29
	10	349491	416667	9.25309e-71	7296922	5.76693e+06	5.81144e-61
Natrialba magadii ATCC 43099	1	0	0	1	0	0	1
	2	0	3.2	1.26196e-16	0	6.76667	2.9799e-12
	3	3	23.8667	5.52194e-33	4	136.567	2.80581e-26
	4	44	110.233	1.48927e-43	93	2054.4	5.09478e-37
	5	404	492.333	2.32164e-40	2768	30854.5	1.75702e-41
	6	1936	1980.07	1.67845e-27	77492	422386	7.5409e-48
	7	7936	8004.9	7.18926e-22	1570584	3.12063e+06	2.54499e-46
	8	30703	31202.7	4.11573e-34	5581605	6.96306e+06	3.2593e-38
	9	110209	119026	2.03961e-57	7487409	8.41903e+06	4.74643e-35
	10	293174	383018	7.13654e-72	6521802	5.78726e+06	3.95731e-48
Candidatus Nitrocosmicus oleophilus	1	0	0	1	0	0	1
	2	0	3.33333	4.82668e-20	0	7.2	7.82947e-14
	3	2	23.8	4.8692e-33	4	130.867	5.13003e-22
	4	53	109.867	1.00349e-40	110	2029.5	4.52867e-34
	5	419	492.067	2.36033e-38	3191	30848.3	8.10837e-41
	6	1944	1978.43	1.32923e-24	96437	414274	2.43385e-45
	7	7947	7965.13	1.10405e-06	1810327	2.6693e+06	5.91693e-38
	8	30848	30864.7	0.0702793	6041193	5.55338e+06	7.94162e-28
	9	110722	113676	2.66434e-40	7856444	7.01604e+06	3.20684e-33
	10	298106	320801	8.26192e-55	6264418	5.52268e+06	5.95472e-46

## Sheet: Bacteria
Supplementary material 9-1-2. Student's t-test of WSD1 and WSD2 for individual genomes (Bacteria)
Genome	Order	WSD1			WSD2
		Genomic sequence	Mean of random sequences	P-value	Genomic sequence	Mean of random sequences	P-value
Candidatus Hodgkinia cicadicola	1	1	1	1	1	1	1
	2	4	5	0	18	36.3333	5.67774e-40
	3	28	31	0	272	650.733	2.9465e-50
	4	118	115.967	3.24942e-07	4103	10677.9	4.75571e-57
	5	501	509.667	1.06002e-28	61988	166485	5.53143e-51
	6	1951	1980.37	9.66135e-27	533607	1.06387e+06	2.22665e-45
	7	7299	7724.27	5.53917e-35	669286	650665	3.08893e-16
	8	19011	25423.7	7.63171e-61	379267	241988	3.3849e-60
	9	25026	28923.2	1.11525e-48	162662	85632.4	1.80277e-62
	10	18030	11533.2	3.16751e-53	63172	25339.4	1.12059e-63
Filifactor alocis ATCC 35896	1	0	0	1	0	0	1
	2	4	5	0	10	15.1	3.36187e-25
	3	24	28	0	179	268.1	5.97312e-38
	4	114	117.067	1.13096e-12	2657	4260.27	1.13468e-50
	5	501	506.367	9.78766e-23	41006	66267.2	1.15368e-61
	6	2003	2006.17	1.77826e-07	626409	979808	1.46569e-58
	7	8039	8107.6	2.56313e-27	7001276	8.99636e+06	2.72664e-46
	8	30092	31433.7	1.37398e-46	14794233	1.4607e+07	2.19713e-13
	9	96598	111235	1.85661e-59	10231399	8.26439e+06	1.8603e-48
	10	218858	265229	4.97702e-66	5140599	3.47861e+06	1.78555e-59
Idiomarina loihiensis L2TR	1	0	0	1	0	0	1
	2	3	4.93333	1.88668e-27	8	13.4333	6.84172e-18
	3	25	26	2.88059e-06	93	232.733	1.18351e-36
	4	112	116.033	1.575e-14	1343	3724.07	2.12788e-46
	5	491	503.067	3.06741e-22	20816	60513.1	6.85972e-57
	6	1992	2003.6	8.60733e-17	327372	931081	8.92857e-56
	7	8044	8063.37	2.88147e-10	4175826	7.7688e+06	6.89673e-49
	8	31224	31384.7	1.50221e-27	8719035	8.10861e+06	1.64167e-28
	9	116619	120028	2.11627e-45	7208499	6.46683e+06	2.67315e-33
	10	341030	414480	5.73649e-74	4168391	3.37821e+06	2.11206e-62
Pseudoalteromonas phenolica	1	0	0	1	0	0	1
	2	0	5	0	0	14.9	1.41565e-38
	3	9	27.8333	1.69064e-48	11	249.3	4.08859e-45
	4	84	114.733	2.51982e-36	277	3387.93	6.22957e-48
	5	449	497.633	9.24157e-40	5465	42316.2	5.70758e-50
	6	1965	1989.57	3.76267e-25	113749	507723	3.94637e-50
	7	8025	8045.3	2.45348e-11	2205487	4.04872e+06	1.30543e-49
	8	31353	31471.1	2.59837e-19	9187132	9.68578e+06	8.0907e-26
	9	118044	121365	3.71654e-46	11766079	1.17457e+07	0.200415
	10	375215	427294	4.27432e-67	9038621	8.11569e+06	3.24228e-48
Lactobacillus amylophilus DSM 20533 = JCM 1125	1	0	0	1	0	0	1
	2	0	4.6	7.78666e-30	0	12.0333	1.64609e-28
	3	10	26.0333	2.69417e-32	23	214.367	2.01786e-35
	4	87	112.5	4.4203e-36	451	2769.73	1.51537e-38
	5	478	494.2	5.88583e-22	9997	35251.6	5.04751e-40
	6	1978	1979.63	0.145066	227745	418974	1.13719e-38
	7	7925	7951.07	5.42351e-13	2354140	2.60835e+06	6.09409e-20
	8	30528	30707	2.79115e-19	3805366	3.74926e+06	1.09744e-06
	9	111117	114764	4.60694e-45	3074203	2.87251e+06	1.41058e-34
	10	260862	297727	1.5078e-64	1696255	1.45876e+06	8.50501e-53
Pseudoalteromonas sp. SM9913	1	0	0	1	0	0	1
	2	1	5	0	2	14.7667	3.07674e-35
	3	10	27.0333	3.61955e-40	23	238.733	1.58626e-40
	4	79	113.933	1.02414e-37	311	3149.27	5.73904e-44
	5	435	495.7	1.87413e-41	4936	38901.8	1.21459e-47
	6	1963	1984.43	2.20265e-21	109737	471500	1.0281e-50
	7	8002	8025.43	1.40641e-10	2077342	3.53963e+06	1.36521e-45
	8	31047	31335.5	1.33111e-28	7294394	8.11502e+06	2.73274e-33
	9	115350	120244	4.13996e-52	9110479	9.41444e+06	2.74355e-22
	10	341321	407585	5.52547e-68	7000286	6.23229e+06	1.52914e-48
Flammeovirga sp. MY04	1	0	0	1	0	0	1
	2	0	5	0	0	14.8333	4.80198e-38
	3	3	26.8	3.23513e-43	5	240.967	4.74407e-44
	4	73	114.433	5.16224e-43	193	3240.53	4.81315e-46
	5	436	495.4	2.44311e-39	3873	40067.8	7.71354e-46
	6	1940	1987.7	1.39426e-29	79374	487705	4.33505e-50
	7	8013	8034.33	4.26628e-11	1639583	4.15985e+06	2.26114e-49
	8	31087	31452.6	1.80902e-31	10054987	1.05531e+07	3.23443e-20
	9	115017	120814	3.53228e-56	16260292	1.5161e+07	7.82696e-34
	10	360103	408051	1.08366e-68	15407680	1.44333e+07	2.2234e-34
Planococcus maritimus	1	0	0	1	0	0	1
	2	0	4.83333	7.1845e-34	0	13.2333	2.93522e-29
	3	2	25.9667	2.47227e-37	3	206.767	1.05697e-38
	4	71	112.133	5.48301e-39	213	2616.8	4.34532e-37
	5	452	493.5	1.42303e-31	5249	33963.4	1.15117e-43
	6	1960	1991.57	5.90122e-24	136742	482738	4.09764e-46
	7	7985	8025.5	4.92286e-17	2546226	5.06285e+06	4.43557e-44
	8	31211	31335.4	1.18067e-19	7521204	7.70015e+06	4.59645e-15
	9	117162	120433	2.79861e-46	8124911	7.29191e+06	1.00705e-29
	10	345836	428203	3.18641e-73	5448429	4.12768e+06	2.57105e-66
Exiguobacterium sp. ZWU0009	1	0	0	1	0	0	1
	2	0	4.76667	3.89432e-30	0	13.4333	4.385e-28
	3	7	25.9667	4.79182e-38	11	191.267	1.42205e-30
	4	73	111.833	3.88918e-39	234	2410.57	9.35432e-35
	5	454	494.167	3.65907e-33	5505	32703.5	2.67515e-38
	6	1964	1990.6	7.09603e-24	132654	464263	3.74136e-43
	7	8015	8024.43	0.000649424	2386595	4.91013e+06	9.6792e-42
	8	31040	31309.9	2.6781e-26	6889142	7.5778e+06	1.23663e-29
	9	114907	120377	2.62495e-52	7673920	7.1886e+06	1.11554e-24
	10	332858	427057	1.05697e-75	5370635	4.07202e+06	2.36649e-68
Chlorobaculum parvum NCIB 8327	1	0	0	1	0	0	1
	2	0	4.36667	1.52686e-25	0	11	5.63602e-21
	3	4	24.5	1.80208e-36	7	162.467	1.08512e-25
	4	66	110.833	1.66512e-35	201	2208.1	2.49775e-34
	5	448	493.1	2.44581e-36	4589	31583.1	1.82536e-42
	6	1963	1980.4	2.21381e-18	117342	411783	2.04952e-44
	7	7949	7980.47	3.68075e-12	1852688	3.12848e+06	1.4423e-41
	8	30263	31014.5	6.43343e-37	4619925	5.32369e+06	3.88171e-31
	9	106315	117853	4.07997e-59	4804170	4665788	5.63906e-24
	10	266903	367188	1.43944e-71	3260360	2.48258e+06	2.62341e-63
Mycobacterium sp. JS623	1	0	0	1	0	0	1
	2	0	4.16667	1.29889e-23	0	11.3	7.18731e-23
	3	1	25.1667	2.34438e-35	2	165.433	2.70988e-32
	4	38	110.967	8.16899e-47	70	2214.03	8.49684e-37
	5	374	493.767	1.0394e-46	1897	31610.3	1.02072e-43
	6	1906	1983.13	1.54867e-36	53264	437926	6.30289e-50
	7	7956	8026.37	2.48876e-21	1253403	3.77315e+06	1.31463e-49
	8	30629	31393.4	2.74294e-40	7175773	9.48414e+06	4.15461e-41
	9	109417	120297	4.65829e-63	12627313	1.35888e+07	1.81836e-34
	10	323236	401439	2.77192e-69	12987996	12508892	8.07085e-30
Maricaulis maris MCS10	1	0	0	1	0	0	1
	2	0	3.76667	5.99994e-22	0	9.16667	7.78746e-20
	3	0	23.9667	2.47227e-37	0	145.8	7.58946e-27
	4	51	109.467	7.7161e-40	106	2127.43	4.0873e-32
	5	413	492.7	5.22891e-43	2818	30929	1.20502e-38
	6	1941	1980.23	2.85536e-27	75955	420222	2.6351e-46
	7	7918	7984.37	7.39748e-22	1415185	2.86411e+06	5.90405e-44
	8	30222	31062.3	4.93893e-43	5059520	6.08552e+06	3.65696e-40
	9	102480	117229	1.68704e-63	6930191	7.30456e+06	1.07025e-26
	10	265447	355326	5.30126e-69	5866060	5.08937e+06	6.15481e-50
Sphingomonas sp. LK11	1	0	0	1	0	0	1
	2	1	3.76667	1.26128e-17	2	8.33333	2.29755e-13
	3	1	24.0333	5.28648e-35	1	139.067	6.40989e-25
	4	47	111.033	6.03058e-44	89	2098.47	1.09323e-33
	5	402	492.567	3.12507e-43	2378	30920.1	7.98128e-45
	6	1922	1977.87	3.67838e-33	68378	415199	8.55041e-47
	7	7896	7976.4	3.51523e-22	1175739	2.80711e+06	2.09989e-47
	8	29937	30931.4	2.48368e-40	4379250	5.98019e+06	1.1014e-41
	9	97820	114387	1.05917e-64	6940979	7.7114e+06	3.9898e-35
	10	237858	329524	4.43637e-73	6885237	6.31141e+06	1.01969e-34
Actinobacillus suis ATCC 33415	1	0	0	1	0	0	1
	2	1	3.16667	8.32979e-13	1	6.26667	4.06398e-12
	3	8	24.1333	4.67147e-30	10	131.367	8.2412e-21
	4	69	111.1	9.8268e-38	190	2046.73	4.96157e-32
	5	442	494.133	2.53118e-37	4859	30670.2	3.55996e-41
	6	1956	1978.9	9.88182e-19	116743	407752	1.94844e-43
	7	7920	7976.23	2.82606e-18	1830229	2.58037e+06	2.69214e-40
	8	30446	30960.1	3.01807e-35	4810914	5.28511e+06	4.38752e-31
	9	106120	116814	2.03178e-62	5253054	5.24065e+06	0.0753737
	10	269305	345104	8.59925e-72	3681775	3079787	8.90231e-55
